# Supplementary material for: Influence of Dietary Supplementation With a Powder Containing A.N. ProDen™ (Ascophyllum Nodosum) Algae on Dog Saliva Metabolome
Source: Front Vet Sci. 2021 Jun 22;8:681951. doi: 10.3389/fvets.2021.681951 (PMC8258245; doi:10.3389/fvets.2021.681951)
Supplement: Supplementary file 1 [file Table_1.xlsx]

## Sheet: Arkusz1
		group	T30_P2	T30_P2	T30_P2	T30_P2	T30_P2	T30_P2	T30_P2	T30_P2	T30_P2	T30_P2	T30_P2	T30_P2	T30_P2	T30_P2	T30_P2	T30_P2	T30_P2	T30_P2	T30_P2	T30_P2	T30_P2	T30_P2	T30_P2	T30_P2	T30_P2	T30_P2	T30_P2	T30_P2	T30_P2	T30_P2	T30_P2	T30_P2	T30_P2	T30_P2	T30_P2	T30_P2	T30_P2	T30_P2	T30_P2	T30_P2	T30_P2	T30_P2	T30_P2	T30_P2	T30_P2	T30_P2	T30_P2
		probe number	4	7	8	4a	7a	8a	23	23a	25	31	34	35	25a	31a	34a	35a	48	48a	51	52	55	51a	52a	55a	62	64	65	67	62a	64a	65a	67a	134	137	139	140	141	143	134a	137a	139a	140a	141a	143a	147	148	147a
m/z	Ret. Time
100.05	0.37		0	0	0	0	0.298863	0	0	0	0	0	0	0	0	0	0	0	0	0	0	0	0	0	0	0	0	0	0	0	0	0	0	0	0	0	0	0	0	0	0	0	0	0	0	0	0	0	0
100.133	2		27.2753	0.551654	1.01374	12.4316	0	0.403284	0.978058	0.310927	0	1.57188	2.11775	1.37338	3.35278	1.42	9.87238	1.56779	0.439236	0.402603	2.31924	0.312795	1.18549	0.462398	1.4137	0.2424	0	0	0	0	0	1.77423	0	0	0.577888	0.273543	0	0	0	0.68969	0.247345	0	0.458759	0	0	0.234625	0.386238	0.875299	0.382023
100.133	4.09		40.3262	0	0	63.5398	1.62009	0.573298	5.4105	3.73302	2.49087	7.00516	5.03033	3.54866	4.03621	14.6013	23.7118	9.93871	2.53634	1.38906	4.12675	0	7.00513	3.30382	0	7.35914	0.923455	0	0	0	1.09458	0	0	0	0	0	0	0	0	0.145307	0	0	0	0	0	0	0	0.286545	0
100.141	1.31		0	0	0	17.5479	0	0	0.224257	2.0674	0	1.77472	5.32974	7.1747	1.50877	5.88842	9.07964	2.65104	0	0.768015	3.31829	0	0.660031	1.19778	0.195782	2.02188	0.163822	0	0	0	0.422157	0	0	0	0	0	0	0	0	0	0	0	0	0	0	0	0	0	0
100.166	2.59		30.3861	0.465268	0	19.9602	0	0.664646	0	1.20656	0	0.643643	0.749765	1.41157	0.523187	4.45003	8.69933	5.13862	0.297541	0	1.06866	0	0.368901	0.493839	0	0.479506	0	0	0	0	0.236454	0	0	0	0	0	0	0	0	0	0	0	0	0	0	0	0	0	0
100.338	3.31		0	0	0	0	0	0	0	0	0	0	0	0	0	0	0	0	0	0	0	0	0	0	0	0	0	0	0	0	0	0	0	0	0	0	0	0	0	0	0	0	0	0	0	0	0	0	0
101.047	6.02		0	0	0	0	0	0	0	0	0	0	0	0	0	0	0	0	0	0	0	0	0	0	0	0	0	0	0	0	0	0	0	0	0	0	0	0	0	0	0	0	0	0	0	0	0	0	0
101.058	54.62		0	0	0.439047	1.5194	0.542743	0.282907	0	0	0	0	1.33591	0	0.30787	0.70089	0	0.471159	0.215468	0.291585	0	0	0	0.239113	0	0	0	0	0	0	1.07528	0	0	1.11158	2.11561	1.72987	0.787658	1.01559	0.955761	1.55655	1.29605	3.8702	2.48848	1.80927	2.7609	2.93779	0.9898	3.91613	1.81124
101.073	5.31		0	0	0	0.260478	0.261937	0	0	0	0	0	0	0	0	0	0	0	0	0	0	0	0	0	0	0	0	0	0	0	0	0	0	0	0	0	0	0	0	0	0	0	0	0	0	0	0	0	0
101.12	45.71		3.25932	4.23402	8.62584	10.8956	7.85795	10.1518	3.37836	1.03555	1.6741	0	12.1947	9.85622	15.6039	4.69222	18.0958	3.70338	4.64461	10.3327	7.109	35.1855	52.8754	6.46427	33.7179	43.9825	18.4955	30.9445	21.4645	19.4658	17.145	28.8479	32.1181	20.4351	3.09396	11.1104	7.07165	8.7743	2.61799	3.50186	0.545064	9.33716	6.36674	7.67643	2.36319	7.24145	7.81614	10.2509	13.5083
101.122	53.74		0	0	0	0	0	0	0	0	0	0	0	0	0	0	0	0	0	0	0	0	0	0	0	0	0	0	0	0	0	0	0	0	0	0	0	0	0	0	0	0	0	0	0	0	0	0	0
101.152	0.8		1.97441	0	0.324244	2.4157	0	0.794596	10.7607	5.94578	0.68307	2.07801	2.38636	1.00662	3.62878	0.852803	8.65811	1.7988	1.68276	1.39528	4.44575	0	1.5334	2.00251	0	1.57303	0	0	0	0	0	0	0	0	0	0	0	0	0	0.733897	0	0	0	0	0	0	1.27931	0	1.10746
101.154	50.26		4.19645	4.32448	0.23002	6.5504	7.53012	4.23765	0.79796	0	0.275019	0.673268	20.676	15.9251	17.9706	10.8875	31.4928	29.7271	30.9829	33.4595	8.79651	16.8746	8.07198	0	20.5672	14.8869	0	0	10.5911	11.9618	26.1201	0	21.8499	22.969	14.3133	0	11.5862	12.4749	0	0	10.5595	0	13.4479	10.8753	0	0	9.81995	12.3181	11.6083
101.159	47.69		0	0.764984	0	0	2.0555	0	0	0	0	0	16.4577	2.60367	0	0	10.9128	0	2.6644	3.69351	0	0	0	0	2.71122	0	1.17573	0	4.90488	15.1409	22.1147	0	11.3293	27.0707	0	0	0	13.5211	0	0	0.974102	0	0	3.59062	0	0	4.57493	3.12751	8.32221
101.163	52.57		11.7413	10.5603	12.1625	10.0921	8.24304	12.744	4.02446	0	0	0	11.8703	18.2357	26.8441	21.4385	24.4214	29.3818	29.0008	21.5814	18.5334	16.5334	19.2393	11.1265	10.6765	15.6826	0	1.24976	0.990211	0.405306	7.20315	15.8006	17.1081	2.50217	0.374856	0.693379	0.226968	1.4944	1.23104	3.17307	0.574675	0.507082	0.638048	0	1.43016	1.06646	1.18227	0	0.530653
101.166	50.97		0	0	0	0	0	0	0	0	0	0	0	0	0	0	0	0	0	0	0	0	0	0	0	0	0	0	0	0	0	0	0	0	0	0	0	0	0	0	0	0	0	0	0	0	0	0	0
101.177	51.65		0	0	4.79141	13.2322	6.7952	3.49418	5.21899	0.210727	1.22085	0.146053	11.6018	12.7955	44.5762	53.5454	48.1323	26.4093	29.7996	26.45	50.8535	35.8596	100.717	59.4186	37.4814	65.3295	25.7093	35.7521	32	40.8636	70.5717	53.4928	76.5194	63.1779	25.2638	27.3362	15.5317	34.1238	30.5964	28.9328	19.143	26.8806	18.0419	28.549	25.2084	25.8013	33.7546	25.095	31.4364
101.181	46.39		0	0	0	0	0	0	0	0	0	0	0	0	0	0	0	0	0	0	0	0	0	0	0	0	0	0	0	0	0	0	0	0	0	0	0	0	0	0	0	0	0	0	0	0	0	0	0
101.265	53.18		1.18062	1.70565	0	12.0828	8.09561	10.4869	5.6268	0	0	0	0.321736	0.412474	0	0	0	0	0.582757	0	0.422173	0	0	0	0	0	0	0	0	0	1.09995	1.10495	0.530949	0.451954	9.55849	7.74412	5.15369	4.56664	4.30095	6.4966	5.37044	10.4011	6.09083	10.3133	7.68143	16.8797	12.4243	10.5811	7.73615
101.3	48.87		0	0	0	0	0	0	0	0	0	0	0	0	0	0	0	0	0	0	0	0	0	0	0	0	0	0	0	0	0	0	0	0	0	0	0	0	0	0	0	0	0	0	0	0	0	0	0
104.07	6.07		0	0	0	0	0	0	0	0	0	0	0	0	0	0	0	0	0	0	0	0	0	0	0	0	0	0	0	0	0	0	0	0	0	0	0	0	0	0	0	0	0	0	0	0	0	0	0
104.26	0.81		73.2905	40.3596	41.3676	90.4038	64.6111	57.9605	126.799	83.4807	50.8737	97.5654	127.662	118.17	189.33	109.419	156.266	109.525	67.7075	53.7536	311.414	96.6253	149.762	248.623	98.7121	137.613	21.2663	124.475	28.9716	15.2425	80.6314	167.669	53.6963	32.0258	99.7857	291.546	116.516	51.1054	173.426	131.004	106.567	340.574	133.786	56.8004	175.39	139.95	64.4302	184.321	63.6676
105.17	24.92		0	0	0	2.94295	0	0	0	0	0	1.15158	26.5142	10.5511	2.98468	5.63345	9.80117	2.55329	0	0	0	1.00084	0	0.731752	0.678969	0	0	0	0	0	0	0	0	0	0	0	0	0	0	0	0	0	0	0	0	0	0	0	0
105.328	25.74		0	0	0	0	0	0	0	0	0	0	0	0	0	0	0	0	0	0	0	0	0	0	0	0	0	0	0	0	0	0	0	0	0	2.05183	1.498	0	0	0	0	2.14566	4.37352	0	0	0.351265	2.48114	0	2.0827
106.076	5.33		0	0	0	0	0	0	0	0	0	0	0	0	0	0	0	0	0	0	0	0	0	0	0	0	0	0	0	0	0	0	0	0	0	0	0	0	0	0	0	0	0	0	0	0	0	0	0
106.077	0.45		0	0	0	2.25689	0	0	0	0	0	0	0.767745	5.90637	7.65902	12.001	4.70014	2.78395	3.45312	2.08492	4.65728	4.73675	7.19183	4.61535	6.10506	6.90543	0	0	0	0	1.06871	2.30167	1.63764	0	7.14205	12.9234	6.70578	2.62586	4.69233	6.35467	8.82689	12.2201	8.73303	3.10648	4.93231	7.56198	6.31097	11.0849	3.95026
106.18	54.75		1.83709	1.53849	3.07808	6.3257	5.21391	6.89567	0.552906	0	0	0.304627	2.19703	5.41832	5.03842	6.16432	2.75876	2.58942	4.58315	1.69951	1.20788	2.07204	3.42884	1.04736	1.67127	0.381611	0	0	0	0.719645	6.17345	1.88587	1.44233	4.55175	11.0837	13.9463	12.4394	15.404	9.56305	15.2455	9.38154	15.5874	13.0613	13.0306	7.0834	14.8986	16.7243	9.53462	17.4071
108.073	5.33		0	0	0	0	0	0	0	0	0	0	0	0	0	0	0	0	0	0	0	0	0	0	0	0	0	0	0	0	0	0	0	0	0	0	0	0	0	0	0	0	0	0	0	0	0	0	0
108.073	6.01		0	0	0	0	0	0	0	0	0	0	0	0	0	0	0	0	0	0	0	0	0	0	0	0	0	0	0	0	0	0	0	0	0	0	0	0	0	0	0	0	0	0	0	0	0	0	0
108.074	0.47		0	0	0	0	0	0	0	0	0	0	0	0	0	0	0	0	0	0	0	0	0	0	0	0	0	0	0	0	0	0	0	0	0	0	0	0	0	0	0	0	0	0	0	0	0	0	0
109.221	53.08		0	0	0	0	0	0	0	0	0	0	0	0	0	0	0	0	0	0	0	0	0	0	0	0	0	0	0	0	0	0	0	0	0	0	0	0	0	0	0	0	0	0	0	0	0	0	0
110.071	5.33		0	0	0	0	0	0	0	0	0	0	0	0	0	0	0	0	0	0	0	0	0	0	0	0	0	0	0	0	0	0	0	0	0	0	0	0	0	0	0	0	0	0	0	0	0	0	0
110.071	6.01		0	0	0	0	0	0	0	0	0	0	0	0	0	0	0	0	0	0	0	0	0	0	0	0	0	0	0	0	0	0	0	0	0	0	0	0	0	0	0	0	0	0	0	0	0	0	0
110.072	0.47		0	0	0	0	0	0	0	0	0	0	0	0.732001	1.47816	0	0	0	0	0	0	0	0	0	0	0	0	0	0	0	0	0	1.63839	2.29183	0	0	0.300442	0	0	0	0	0	0	0	0	0	1.35394	0	1.14819
111.202	3.23		0	0	0.162874	0.151153	0.344331	0	0	0	0	0	0	0	0.18953	0	0	0.355634	0	0	15.0675	9.10834	7.52732	9.58318	10.8475	9.48582	0	0	0	0	0	0	0	0	0	0	0	0	0	0	0	0	0	0	0	0	0	0	0
111.211	4.53		0	0	0	0.344333	0	0	0.414369	0	0	0	0	0	0	0	0	0	0	0	9.76339	13.8194	11.8752	9.94257	9.12088	6.55558	0	0	0	0	0	0	0	0	0	0	0	0	0	0	0	0	0	0	0	0	0	0	0
111.23	5.99		0.914364	0.34434	1.87574	1.70186	0	0	4.65909	0	0	0	0.42057	0.315556	1.05507	4.75088	3.04873	2.60102	1.54396	0.63205	39.8678	24.1842	24.9984	15.3483	16.9587	14.5303	0	0	0	0	2.48561	0	1.56582	0.629546	0	0	0	0	0	0	0	0	0.694966	0	0	0.307669	0	0	0
111.231	3.92		0	0	0	0	0	0	0	0	0	0	0	0	0	0	0	0	0	0	0	0	0	0	0	0	0	0	0	0	0	0	0	0	0	0	0	0	0	0	0	0	0	0	0	0	0	0	0
113.046	0.76		0	0	0	0	0	0	0	0	0	0	0	0	0	1.83339	0	0.432206	0	0	3.07638	0	0	1.6226	0	0	0	0.549072	0	0	0	1.69058	0	0	0	0.777347	0	0	0	1.36386	0	0.449444	0	0	0	1.32842	0	0	0
114.204	0.56		0	0	0	0	0	0	0	0	0	0	0	0	0	0	0	0	0	0	0	0	0	0	0	0	0	0	0	0	0	0	0	0	0	0	0	0	0	0	0	0	0	0	0	0	0	0	0
116.091	6.01		0	0	0	0	0	0	0	0	0	0	0	0	0	0	0	0	0	0	0	0	0	0	0	0	0	0	0	0	0	0	0	0	0	0	0	0	0	0	0	0	0	0	0	0	0	0	0
116.167	0.81		2.70387	4.10679	0.336682	4.99108	6.73034	1.01267	13.7694	9.01085	3.10393	12.1902	6.40075	14.1719	17.5123	9.46064	14.7871	15.9578	11.6665	7.21733	83.3896	0.877397	3.97933	64.154	1.36472	2.89301	0	3.85447	0	0	0.696161	7.24213	1.62155	0.994508	66.2798	14.7592	11.0857	166.47	9.3367	5.62293	74.4665	16.5129	10.2199	165.048	6.29903	4.95403	0	0	0.175443
117.079	49.13		0	0	0	0	0	0	0	0	0	0	8.76311	0	2.61989	0	0	0	0	0	0	0	0	0	0	0	0	0	0	0	0	0	0	0	0	0	0	0	0	0	0	0	0	0	0	0	0	0	0
117.129	50.11		0	0	0	0	0	0	0	0	0	0.262063	30.6592	17.663	24.0788	10.7229	27.6514	28.8312	29.0444	18.0513	6.97676	10.1015	17.8222	5.62771	9.3294	10.6515	0	0.670133	1.09515	2.48146	18.8732	16.2746	22.4138	20.0865	23.4983	0	0	18.9224	0	0	22.9615	0	0	19.1497	0	0	0	0	0
117.134	45.84		0	0	0	0	0	0	0	0	0	0	3.47139	0	0.682101	0	0	0	0	0	0	0	8.92652	0	0	8.4629	0	0.490661	0	0	0	0	0	0	0	0	0	0	0	0	0	0	0	0	0	0	0	0	0
117.148	52.8		11.3639	7.47084	11.7536	18.4908	7.15463	10.6296	1.87473	0	0	0	17.2746	25.5459	55.1325	30.1542	29.8178	30.0608	33.8766	24.8313	20.6712	12.0784	30.2915	5.19228	7.39583	16.7232	0	0.421982	0	0.229997	11.7267	24.7835	20.8579	3.4383	29.3393	32.2468	36.1929	36.354	31.4655	28.368	26.9148	25.5208	36.1788	30.5544	24.7539	27.2181	34.3518	44.1472	24.1069
117.149	46.38		0	0	0	0	0	0	0	0.384708	0.660752	0	13.499	13.1959	21.0008	5.91732	20.134	7.1403	4.90589	10.0831	8.20846	30.3974	36.9024	6.22034	23.8109	27.549	5.9399	11.0152	9.13395	10.2925	15.0826	24.9628	30.2321	22.4799	5.51431	20.9256	10.4537	20.7197	5.83728	9.10768	2.50028	14.5526	9.48071	17.6201	6.00932	15.0617	21.9869	25.1501	27.5996
117.15	51.66		0	0	0	0	0	0	0	0	0	0	10.2587	21.0693	57.5569	58.7559	45.2874	25.5712	26.6303	28.4355	40.9153	21.279	34.6179	29.3035	18.0843	19.6309	0	3.1771	5.14204	10.1327	50.588	25.4596	56.3283	57.0827	46.6381	47.0691	55.8167	59.559	55.16	56.0497	36.1253	49.943	50.8477	53.1935	41.9012	49.595	79.2679	76.3563	78.9471
117.151	52.25		0	0	0	0	0	0	0	0	0	0	0	0	0	0	0	0	0	0	0	0	0	0	0	0	0	0	0	0	0	0	0	0	0	0	0	0	0	0	0	0	0	0	0	0	0	0	0
117.151	47.78		0	0	0	0	0	0	0	0	0	0	15.0473	4.95677	1.57284	0	11.2573	0	3.2583	3.67747	0	0	0	0	1.52881	0	0	0	0.871092	2.30801	15.7722	0	8.85707	25.2239	0	0	0	24.5879	0	0	1.75772	0	0	9.5912	0	0	10.6754	6.2556	16.9542
117.152	50.98		0	0	0	0	0	0	0	0	0	0	0	0	0	0	0	0	0	0	0	0	0	0	0	0	0	0	0	0	0	0	0	0	0	0	0	0	0	0	0	0	0	0	0	0	0	0	0
117.163	45.31		0	0	0	0	0	0	0	0	0	0	0	0	0	0	0	0	0	0	0	0	0	0	0	0	0	0	0	0	0	0	0	0	0	0	0	0	0	0	0	0	0	0	0	0	0	0	0
117.213	38.14		0	0	0	0	0	0	0	0	0	0	0	0	0.400518	0	0	0	0	0	0	0	0	0	0	0	0	0	0	0	0	0	0	0	1.90548	4.44709	3.50286	1.8898	1.66119	3.28146	7.58136	3.86755	6.77465	4.9229	5.23056	4.15251	3.99763	2.5984	6.30436
117.214	48.57		0	0	0	0	0	0	0	0	0	0	0	0	0	0	0	0	0	0	0	0	0	0	0	0	0	0	0	0	0	0	0	0	0	0	0	0	0	0	0	1.57337	0	0	0	0	0	0	0
117.219	40.6		0	0	0	0	0	0	0	0	0	0	0.305657	3.39427	13.3557	7.29342	2.56542	10.6504	0	0	2.80062	1.97341	3.18018	1.03005	0.410429	1.02135	0	0	0	0	4.64645	0	6.0107	1.99022	1.11585	0	1.16111	1.15787	0.644442	0	0.645218	0.480642	2.54053	0.453819	0	1.40565	2.97839	9.6583	5.41948
117.226	39.96		0	0	0	0	0	0	0	0	0	0	2.7208	2.18157	3.15017	2.25194	3.47859	0.625102	1.213	0	0.425093	0	0	0	0	0	0	0	0	0	1.04207	1.43963	0.431884	1.5978	3.27784	5.42962	11.6033	7.28056	5.47782	4.72213	8.21162	4.67134	7.82242	4.39854	6.45986	8.56372	7.01046	2.98721	5.85335
117.226	39.14		0	0	0	0	0	0	0	0	0	0	6.65649	4.70893	4.77909	0.424922	0.808962	0.277206	0	0	0.297523	0	0	0	0	0	0	0	0	0	0	0	0	0	4.28494	5.22423	6.84135	11.3442	9.45121	7.84866	9.36477	6.66457	12.4032	7.57465	9.07824	12.7728	7.58065	9.42806	12.661
117.227	47.18		0	0	0	0	0	0	0	0	0	0	0	0	0	0	0	0	0	0	0	0	0	0	0	0	0	0	0	0	0	0	0	0	0	0	0	0	0	0	0	0	0	0	0	0	0	0	0
117.29	53.37		0	0	0	0	0	0	0	0	0	0	0	0	0	0	0	0	0	0	0	0	0	0	0	0	0	0	0	0	0	0	0	0	0	0	0	0	0	0	0	0	0	0	0	0	0	0	0
118.284	0.8		34.8898	11.2534	42.9089	55.4491	20.3146	50.0851	71.4375	39.3596	16.362	208.674	35.1502	66.59	75.6778	234.961	74.1263	74.2703	170.001	115.392	132.73	42.332	33.4556	120.716	38.305	34.0312	7.76719	172.459	4.39221	6.40828	34.2837	273.266	11.3996	10.9349	90.6737	137.868	65.1229	20.2174	91.3908	154.337	92.1957	127.579	57.8908	24.6621	76.7259	132.429	43.4749	25.2545	41.0644
119.165	55.97		0	0	0	0	0.418732	0.25503	0	0	0	0	0.248606	0	0	0	0	0	0.315073	0	0	0	0	0	0	0	0	0	0	0	0	0	0	0	0.411176	4.1265	6.61648	6.40953	6.37548	5.48335	2.01866	4.83807	4.93233	3.44971	2.80766	4.2267	2.14481	8.47618	3.45433
119.167	55.39		0.376386	0.431761	3.23562	5.61864	2.4593	1.76272	0.306314	0	0	0	2.90556	2.60905	1.71432	1.69017	1.89318	1.39414	2.89261	2.21041	0	0	0	0.674494	0	0.730991	0	0	0	0	2.50293	2.14722	0.818589	1.05404	13.5957	13.2758	11.8108	13.0882	9.75013	17.8179	11.0789	10.0313	8.16131	6.77747	8.54144	11.0352	7.10358	7.53163	6.59072
120.176	2.86		0	0	0	0	0	0	0	0	0	0	0	0	0	0	0	0	0	0	0	0	0	0	0	0	0	0	0	0	0	0	0	0	0	0	0	0	0	0	0	0	0	0	0	0	0	0	0
120.177	0.89		0	0	1.59811	0	0.331535	1.47819	0	0	0	0	0	0	0	0	0	0	0.424943	0	6.33206	1.99122	0	5.37155	0.573697	0	0	0	0	0	0	4.03492	0	0	0	0	0	0	0	0.725677	0	0	0	0	0.590136	0	0	0	0
120.178	3.58		0	0	0	0	0	0	0	0	0	0	0	0	0	0	0	0	0	0	0	0	0	0	0	0	0	0	0	0	0	0	0	0	0	0	0	0	0	0	0	0	0	0	0	0	0	0	0
120.179	2.21		0	0	0	0	0	0	0	0	0	0	0	0	0	0	0	0	0	0	0	0	0	0	0	0	0	0	0	0	0	0	0	0	0	0	0	0	0	0	0	0	0	0	0	0	0	0	0
121.158	41.67		0	0	0	0	0	0	0	0	0	0	0	0	0	0	0	0	0	0	0	0	0	0	0	0	0	0	0	0	0	0	0	0	0	0	0	0	0	0	0	0	0	0	0	0	0	0	0
122.068	0.48		0	0	0	0	0	0	0	0	0	0	0	0	0.907221	6.67677	0	0	0	0	1.564	1.08112	2.46644	0.558815	2.19341	2.35093	0	0	0	0	0	0	0	0	0.926407	3.56208	0	0	0	0.472934	0.724434	2.45351	0	0	0	0	0.669277	2.53644	0
123.071	0.75		0	0	0	0	0	0	0	0	0	0	0	0	0	0	0	0	0	0	0	0	0	0	0	0	0	0	0	0	0	0	0	0	0	0	0	0	0	0	0	0	0	0	0	0	0	0	0
123.152	53.63		0	0	0	0	0	0	0	0	0	0	0	0	0	0	0	0	0	0	0	0	0	0	0	0	0	0	0	0	0	0	0	0	0.303053	0	1.66812	0.244288	0.68981	0	0.470191	1.59952	2.35431	1.22277	0.4175	4.91139	3.90622	4.69305	1.9334
124.083	5.15		0	0	0	0	0	0	0	0	0	0	0	0	0	0	0	0	0	0	0	0	0	0	0	0	0	0	0	0	0	0	0	0	0	0	0	0	0	0	0	0	0	0	0	0	0	0	0
124.131	0.87		7.43863	2.88453	8.47947	9.91808	2.49707	4.86848	6.57093	3.34186	0.859787	10.5821	0.910038	14.4074	11.095	15.8947	5.05314	15.5876	23.0893	13.8128	39.2438	15.2939	4.26922	28.4361	4.70467	1.95592	0	3.63013	0	0	0.831323	20.4295	0	0	9.00746	38.7808	8.34091	2.19459	24.9183	18.5594	7.9845	37.6747	9.77828	3.36352	19.6341	17.4536	3.77096	1.7245	2.42836
125.187	19.23		0	0	0	0	0	0	0	0	0	0	0	0	0	0	0	0	0	0	0	0	0	0	0	0	0	0	0	0	0	0	0	0	0	0	0	0	0	0	0	0	0	0	0	0	0	0	0
126.063	0.48		0	0	0	0	0	0	0	0	0	0	0	0	0	0	0	0	0	0	0.383147	0	0	0.351997	0	0	0	0	0	0	0	0	0	0	0	0	0	0	0	0	0	0	0	0	0	0	0	0	0
126.079	5.15		0	0	0	0	0	0	0	0	0	0	0	0	0	0	0	0	0	0	0	0	0	0	0	0	0	0	0	0	0	0	0	0	0	0	0	0	0	0	0	0	0	0	0	0	0	0	0
127.171	0.88		0.853076	0	0	3.69264	0	0.407191	0.9513	0	0	14.5162	0.562298	11.384	10.9098	30.9437	2.10389	8.43824	5.52921	0.460464	6.98804	0	0	2.0408	0	0	0	4.65261	0	0	0	27.0648	0.919756	0.397555	0	0	1.55572	0.316271	0.609446	8.96931	0	0	0.351829	0.336127	0	5.47193	0	0.251336	0.629926
127.287	2.1		0	0	0	0	0	0	0	0	0	3.85259	0	0	0	16.9506	0	0	0	0	0.342218	0	0	1.11925	0	0	0	1.19346	0	0	0	6.23429	0	0	0	0	0	0	0	0.687896	0	0	0	0	0	0	0	0	0
130.177	0.8		0.878193	0	0	1.48369	0	0	1.33689	0.904844	0	1.96553	0.4536	6.0024	3.71354	2.0659	1.43816	5.36297	2.93989	1.34445	7.79163	0.473117	1.13772	6.65132	0	0.528594	0	0	0	0	0	0	0	0	0	0	0.206627	0	1.12604	3.2732	1.0476	0	0.454301	0	0	2.25546	0.890571	0	0.904136
131.056	52.78		0	0	0	0	0	0	0	0	0	0	3.64471	4.92215	9.10096	6.87436	5.70822	8.37661	5.93959	3.47017	2.76079	0.550647	0.352848	0	0	0	0	0	0	0	1.3842	2.94426	1.98661	0	0.263128	0.239362	0	0	0	0	0	0.778995	0	0	0	0	0	0	0.247035
131.057	51.35		0	0	0	0	0	0	0	0	0	0	1.29006	4.60657	11.9026	16.1674	12.3452	5.41761	5.06101	4.10625	1.90298	0	2.3239	0.719044	0.311653	0	0	0	0	0	3.50566	1.41826	3.02951	1.43017	0	0	0	0	0	0	0	0	0	0	0	0	0	0	0
132.057	6.24		0	0	0	0	0	0	0	0	0	0	0	0	0	0	0	0	0	0	0	0	0	0	0	0	0	0	0	0	0	0	0	0	0	0	0	0	0	0	0	0	0	0	0	0	0	0	0
132.084	54.67		0	0	0	0	0	0	0	0	0	0	0	0	0	0	0	0	0	0	0	0	0	0	0	0	0	0	0	0	0	0	0	0	0	0	0	0	0	0	0	0	0	0	0	0	0	0	0
132.196	0.89		4.00264	3.32461	9.33109	5.65136	5.42387	12.5156	45.7094	25.8102	0	10.1555	3.95506	5.60218	20.1163	23.1311	10.3806	4.40332	12.7719	7.77901	17.1705	5.38161	9.85055	5.90703	5.17134	9.89772	0	1.24045	2.27973	0	4.26806	16.1433	8.96163	1.40023	6.90677	66.5863	5.43981	10.969	25.0662	4.46742	7.84277	79.7836	5.97289	10.8626	21.2841	4.16976	2.61026	18.4134	2.88482
132.198	1.62		0	0	0	0	0	0	0	0	0	0	0	0	0	0	0	0	0	0	0	0	0	0	0	0	0	0	0	0	0	0	0	0	0	0	0	0	0	0	0	0	0	0	0	0	0	0	0
133.065	6.22		0	0	0	0	0	0	0	0	0	0	0	0	0	0	0	0	0	0	0	0	0	0	0	0	0	0	0	0	0	0	0	0	0	0	0	0	0	0	0	0	0	0	0	0	0	0	0
133.167	30.87		0	0	0	0	0	0	0	0	0	0	0	0.568312	0.54617	0	0	0	0	0	0	0	0	0	0	0	0	0	0	0	0	0	0.665284	0	2.84043	6.06626	3.62578	5.99415	6.877	4.57457	8.78529	1.49795	11.4071	6.73718	5.32718	10.9445	6.00553	6.49201	13.2426
133.17	53.5		1.81502	0.412792	2.03978	1.69367	0.323866	1.74422	0	0	0	0	2.23396	4.37739	13.0572	6.84666	7.81668	7.20761	3.42665	1.60004	6.3468	3.13503	4.64338	2.55679	4.33237	2.10794	0	0	0	5.12157	22.8553	29.7033	57.3053	27.5216	331.441	312.827	296.373	320.344	295.577	354.94	440.679	430.761	416.038	523.686	363.824	447.136	502.547	598.242	675.838
133.171	30.24		0	0	0	0	0	0	0	0	0	0	0	0	0	0	0	0	0	0	0	0	0	0	0	0	0	0	0	0	0	0	0	0	0	0	0	0	0	0	0	0	0	0	0	0	0	0	0
133.175	54.42		17.2391	22.7237	24.0834	79.9212	60.3349	61.3051	34.7532	1.47474	0	18.8409	132.098	135.566	100.628	96.3966	56.0988	42.6517	66.5893	29.3808	19.7427	32.3467	26.3096	12.252	18.8941	11.5632	3.86806	4.16043	3.90425	8.28981	57.1127	60.3385	48.3322	56.486	158.76	153.181	152.056	171.035	109.139	163.761	109.896	120.294	97.8284	166.63	134.404	175.533	151.239	168.403	181.202
133.186	31.46		0	0	0	0	0	0	0	0	0	0	0	0	0	0	0	0	0	0	0	0	0	0	0	0	0	0	0	0	0	0	0	0	0	0	0	0	0	0	0	0	0	0	0	0	1.39814	1.80069	1.90652
133.2	0.87		0	0	0	0	0	0	0	0	0	0	0	0	0	0	0	0	0	0	0	0	0	0	0	0	0	0	0	0	0	0	0	0	0	0	0	0	0	0	0	0	0	0	0	0	0	0	0
134.289	0.8		0	0	0	0	0	0	0	0	0	4.0033	0	6.14239	2.652	4.26312	0	2.57037	1.20579	1.09031	0	3.49824	0	0	2.88035	0	0	0	0	0	0	2.65385	0	0	0	0	0	0	0	0	0	0	0	0	0	0	0	0	0
135.147	53.06		4.73752	0.728063	2.88677	5.74169	2.40355	4.18061	2.9481	0	0	0	0.27974	1.31027	3.89936	0.737677	1.21805	0.719413	0	1.23986	1.25972	0.292237	0	0	0	0	0	0	0	0	1.34139	7.30139	6.68267	0.408829	2.40472	4.53777	8.38061	9.02903	4.64817	4.34039	2.33516	9.9968	5.23857	8.91172	4.74244	9.84427	9.90834	6.12079	9.98887
136.152	0.81		0	0	0.43727	0	0	0	0	0	0	2.53973	0	1.67538	1.10359	2.32677	0	1.26538	3.1259	0.621468	0.990447	0.4969	0	0.454268	1.02703	0	0	0	0	0	0	0	0	0	0	1.12575	1.67481	0	0.893323	0	0.589756	0.217086	1.30259	1.1092	0	0	1.16401	2.67193	1.4849
139.145	0.81		0	0.614156	2.26501	0	1.59488	3.88936	0	0	0	0	0	0.724042	0	0.999275	2.09159	1.105	0	0	19.901	4.74048	0.898791	14.3434	3.75019	0	0	0	0	0	0	0	0.37582	0	1.22391	1.70356	9.25302	2.89902	0	0.417296	2.25692	0	9.32407	1.4353	0	0	0	0	0
139.347	27.26		2.63231	1.40298	0	3.47665	1.38103	1.94783	1.34819	0	0.650824	3.2618	102.138	93.6715	69.2308	46.1413	18.6987	17.1523	13.5789	6.06961	2.84917	0	1.20279	0.734091	0	0	0	1.72796	2.01357	6.66159	27.4804	7.76391	40.7214	23.2154	19.3664	37.5182	24.3818	33.2595	25.8412	24.2374	30.4388	41.7333	40.48	51.9271	32.5731	15.5359	54.6558	61.4313	61.8909
139.351	26.58		0	0	0	0	0	0	0	0	0	0	0	0	0	0	0	0	0	0	0	0	0	0	0	0	0	0	0	0	0	0	0	0	0	0	0	0	0	0	0	0	0	0	0	0	0	0	0
140.029	5.72		0	0	0	0	0	0	0	0	0	0	0	0	0	0	0	0	0	0	0	0	0	0	0	0	0	0	0	0	0	0	0	0	0	0	0	0	0	0	0	0	0	0	0	0	0	0	0
141.056	5.33		0	0	0	0	0	0	0	0	0	0	0	0	0	0	0	0	0	0	0	0	0	0	0	0	0	0	0	0	0	0	0	0	0	0	0	0	0	0	0	0	0	0	0	0	0	0	0
141.056	6.01		0	0	0	0	0	0	0	0	0	0	0	0	0	0	0	0	0	0	0	0	0	0	0	0	0	0	0	0	0	0	0	0	0	0	0	0	0	0	0	0	0	0	0	0	0	0	0
141.057	0.48		4.59227	2.68694	7.70146	5.01295	5.21242	6.70706	8.12813	4.54519	1.87687	33.4631	1.77458	21.7247	16.6991	49.3757	7.47041	24.2453	38.9771	25.8064	11.0114	14.7516	3.30295	8.13183	13.1088	2.16751	1.02793	14.7594	0.863981	0	5.40653	36.0884	3.12303	3.34646	27.7836	11.1151	14.0613	17.7937	21.0241	29.6357	28.471	14.7651	14.3483	19.8261	21.9115	37.1428	18.121	4.27247	19.7855
141.199	53.1		4.95464	1.23018	2.43005	6.78695	3.87322	1.92688	2.91734	0	0	0	2.69704	3.99591	8.95279	7.49793	10.1571	3.15507	8.93049	3.30149	2.33797	1.21253	0.81329	1.10556	0.557978	0	0	0	0	0.328187	10.7527	18.8805	38.1101	17.0585	120.302	93.7939	133.607	105.282	100.273	98.5082	97.0262	111.243	108.088	136.553	97.9277	104.001	90.0701	118.423	89.7493
141.202	38.39		0	0	0	0	0	0	0	0	0	0	0	0	0	0	0	0	0	0	0	0	0	0	0	0	0	0	0	0	0	0	0	0	0	0	0	0	0	0	0	0	0	0	0	0	0	0	0
141.204	53.89		0	0	0	0	0	0	0	0	0	0	0	0	0	0	0	0	0	0	0	0	0	0	0	0	0	0	0	0	0	0	0	0	0	0	0	0	0	0	0	0	0	0	0	0	0	0	0
142.061	6		0	0	0	0	0	0	0	0	0	0	0	0	0	0	0	0	0	0	0	0	0	0	0	0	0	0	0	0	0	0	0	0	0	0	0	0	0	0	0	0	0	0	0	0	0	0	0
142.061	7.14		0	0	0	0	0	0	0	0	0	0	0	0	0	0	0	0	0	0	0	0	0	0	0	0	0	0	0	0	0	0	0	0	0	0	0	0	0	0	0	0	0	0	0	0	0	0	0
142.062	0.39		0	0	0	0	0	0	0	0	0	0	0	0	0	0	0	0	0	0	0	0	0	0	0	0	0	0	0	0	0	0	0	0	0	0	0	0	0	0	0	0	0	0	0	0	0	0	0
142.062	3.3		0	0	0	0	0	0	0	0	0	0	0	0	0	0	0	0	0	0	0	0	0	0	0	0	0	0	0	0	0	0	0	0	0	0	0	0	0	0	0	0	0	0	0	0	0	0	0
143.052	5.33		0	0	0	0	0	0	0	0	0	0	0	0	0	0	0	0	0	0	0	0	0	0	0	0	0	0	0	0	0	0	0	0	0	0	0	0	0	0	0	0	0	0	0	0	0	0	0
143.197	0.8		5.24396	2.89717	1.02903	8.53419	5.09484	2.19321	0	0	0	0	1.06179	3.0448	9.11028	0	7.0439	2.43564	22.3358	15.5024	3.58558	18.197	8.0622	1.69929	15.6154	6.9849	2.50405	6.59288	3.91099	0	16.2017	20.4735	12.9953	0	15.663	4.77348	13.8679	4.14497	13.0573	3.65862	17.0737	2.41826	12.9208	6.00324	8.76522	3.35883	1.188	0.768816	0.810032
143.2	53.04		0.831316	0	0	0.320769	1.47217	0.494765	0	0	0	0	0	0.659239	2.85644	1.72667	1.41427	0.163659	0.653933	0.277108	0	0	0	0	0	0	0	0	0	0.285406	0.901742	0.830944	12.6603	2.44958	38.968	32.444	45.8572	34.3442	31.8999	32.2984	34.2362	36.2131	36.8612	49.0944	32.017	32.1477	27.9929	38.5669	27.4224
144.099	4.96		0	0	0	0	0	0	0	0	0	0	0	0	0	0	0	0	0	0	0	0	0	0	0	0	0	0	0	0	0	0	0	0	0	0	0	0	0	0	0	0	0	0	0	0	0	0	0
144.099	0.29		0	0	0	0	0	0	0	0	0	0	0	0	0	0	0	0	0	0	0	0	0	0	0	0	0	0	0	0	0	0	0	0	0	0	0	0	0	0	0	0	0	0	0	0	0	0	0
144.099	3.3		0	0	0	0	0	0	0	0	0	0	0	0	0	0	0	0	0	0	0	0	0	0	0	0	0	0	0	0	0	0	0	0	0	0	0	0	0	0	0	0	0	0	0	0	0	0	0
145.051	5.72		0	0	0	0	0	0	0	0	0	0	0	0	0	0	0	0	0	0	0	0	0	0	0	0	0	0	0	0	0	0	0	0	0	0	0	0	0	0	0	0	0	0	0	0	0	0	0
145.196	53.04		0	0	0	0	0	0	0.190597	0	0	0	0	0.781721	0.36534	0	0	0	0.313104	0	0	0	0	0	0	0	0	0	0	0	0	0	4.69225	1.0037	17.3522	14.4093	21.801	16.8204	16.077	15.8573	13.5983	15.135	21.0971	22.759	14.0918	11.5096	15.4065	18.2839	13.0307
146.288	0.82		0	0	0	2.19909	0	0	0	0	0	0	4.19851	14.0643	9.41892	5.35627	6.43893	4.44563	5.13248	1.61576	1.44205	1.64349	1.047	1.60025	1.38137	0.293174	0	0	0	0	1.14035	0	0	1.46001	8.16815	0	9.27259	5.29958	2.55312	5.46202	9.77191	0	8.95377	9.32781	2.44509	3.18743	9.11398	9.20705	11.6413
148.151	0.83		0	0	0	0	0	0	0	0	0	0	0	0	0	0	0	0	0	0	0.872899	0	0	0.574182	0	0	0	0	0	0	0	0.606958	0	0	0	0	0	0	0	0.330155	0	0	0	0	0	0.384167	0	0	0
149.111	31.95		0	0	0	0	0	0	0	0	0	0	2.22923	14.7229	1.50981	0	0	0	0	0	1.37246	0	0.37136	0	0	0	0	0	0	0	0	0	0	0	0	1.89058	0	0	0	0	0	0.274451	0	0	0	0.20557	0	1.27165	0
149.115	43.09		0	0	0	0	0	0	0	0	0	0	0	0	0	0	0	0	0	0	0	0	0	0	0	0	0	0	0	0	0	0	0	0	0	0	0	0	0	0	0	0	0	0	0	0	0	0	0
149.218	39		0	0	0	0	0	0	0	0	0	0	1.50771	0	2.76428	1.13812	0.35747	0	0	0	0	0	0	0	0	0	0	0	0	0	0	0	0	0	1.60826	3.47426	1.95011	4.22967	2.48297	7.24448	4.83525	1.12853	5.6097	5.37905	3.62188	6.79691	4.29949	8.77741	8.51244
150.052	5.5		0	0	0	0	0	0	0	0	0	0	0	0	0	0	0	0	0	0	0	0	0	0	0	0	0	0	0	0	0	0	0	0	0	0	0	0	0	0	0	0	0	0	0	0	0	0	0
150.053	6.22		0	0	0	0	0	0	0	0	0	0	0	0	0	0	0	0	0	0	0	0	0	0	0	0	0	0	0	0	0	0	0	0	0	0	0	0	0	0	0	0	0	0	0	0	0	0	0
150.053	0.45		0	0	0	0	0	0	50.4358	24.3613	0	0	0	0	0	0	0	0	0	0	0	0	0	0	0	0	0	0	0	0	0	0	0	0	0	0	0	0	0	0	0	0	0	0	0	0	0	0	0
151.284	39.47		0	0	0	0	0	0	0	0	0	0	0	0	0	0	0	0	0	0	0	0	0	0	0	0	0	0	0	0	0	0	0	0	0	1.13234	0	2.14721	0	0.421105	0.47569	1.95778	0.325958	1.55543	0	1.36942	0	0	0.34566
151.34	0.97		0	0	0	0	0	0	0	0	0	0	0	0	0	0	0	0	0	0	0	0	0	0	0	0	0	0	0	0	0	0	0	0	0	0	0	0	0	0	0	0	0	0	0	0	0	0	0
152.048	5.33		0	0	0	0	0	0	0	0	0	0	0	0	0	0	0	0	0	0	0	0	0	0	0	0	0	0	0	0	0	0	0	0	0	0	0	0	0	0	0	0	0	0	0	0	0	0	0
152.049	6.01		0	0	0	0	0	0	0	0	0	0	0	0	0	0	0	0	0	0	0	0	0	0	0	0	0	0	0	0	0	0	0	0	0	0	0	0	0	0	0	0	0	0	0	0	0	0	0
152.05	0.45		0	0	0	0	0	0	0	0	0	2.54087	0	0.969954	0.168273	10.89	0	0	0	0	1.79249	0	0	0	0	0	0	0	0	0	0	0	0	0	0	0	0	0	0	0	0	0	0	0	0	0	0	0	0
154.047	5.33		0	0	0	0	0	0	0	0	0	0	0	0	0	0	0	0	0	0	0	0	0	0	0	0	0	0	0	0	0	0	0	0	0	0	0	0	0	0	0	0	0	0	0	0	0	0	0
154.047	6.01		0	0	0	0	0	0	0	0	0	0	0	0	0	0	0	0	0	0	0	0	0	0	0	0	0	0	0	0	0	0	0	0	0	0	0	0	0	0	0	0	0	0	0	0	0	0	0
154.048	0.45		0	0	0	0	0	0	0	0	0	0	0	0	0	0	0	0	0	0	0	0	0	0	0	0	0	0	0	0	0	0	0	0	0	0	0	0	0	0	0	0	0	0	0	0	0	0	0
156.209	0.79		0	0	0	0.760059	0	0	0	0	0	4.69505	0	3.14755	5.81367	10.3711	1.52635	3.64916	6.82272	2.78954	0.65283	6.7191	1.66893	1.42833	6.32292	0.88106	0	2.27351	0	0	1.09284	19.9523	0	0	4.25689	2.17927	2.73277	0	1.27411	6.92526	5.58873	1.71659	3.46191	0.870771	1.93022	8.03091	6.23736	0	5.543
159.032	45.97		13.4166	26.0896	28.96	43.2068	33.1018	29.1162	7.87412	1.10346	2.56375	0	3.20398	9.57192	15.9335	7.20295	26.4942	6.87255	5.8806	12.3818	8.86496	29.9701	32.3283	7.61269	32.9961	32.7115	19.015	26.7738	19.214	19.3912	20.5806	39.8447	42.0358	30.3986	3.98405	22.7054	9.92378	17.7423	7.06706	12.3335	3.08048	18.4708	10.3215	14.7435	3.98622	13.6931	19.0929	25.5585	28.0557
159.05	0.73		26.3833	29.7809	32.5394	43.3389	24.3886	32.4763	26.8266	12.3031	11.4358	18.5053	50.76	162.591	198.629	104.528	95.5164	85.4444	71.3638	70.7424	34.7868	55.576	40.0989	34.9362	39.9573	39.5302	15.0213	17.8633	22.1566	15.4234	51.7068	71.7051	51.3735	35.045	111.682	121.542	139.37	144.441	155.535	151.755	142.357	124.595	152.846	156.533	137.917	151.344	126.224	145.84	115.265
159.085	47.68		1.4094	2.40601	0	0	2.93958	0	0	0	0	0	4.55877	3.3444	1.48461	0	14.8791	0	3.76718	3.35594	0	0	0	0	1.28929	0	0	0	1.16471	6.51943	28.2164	0	14.0866	28.7758	0	0	0	26.7797	0	0	1.11296	0	0	12.5927	0	0	13.1822	7.6361	14.4217
159.095	50.34		0	0	0	0	0	0	0	0	0	0	0	0	0	0	0	0	0	0	0	0	0	0	0	0	0	0	0	0	0	0	0	0	0	0	0	0	0	0	0	0	0	0	0	0	0	0	0
159.119	45.32		0	0	2.04111	0	0	1.15611	0	0	0	0	0	0	0	0	0	0	0	0	0	0	21.6647	0	0	8.29113	0	0.879671	0	0	0	0	0	0	0	0	0	0	0	0	0	0	0	0	0	0	0	0	0
159.123	46.52		0	0	0	0	0	0	0	0	0	0	0	0	0	0	0	0	0	0	0	0	0	0	0	0	0	0	0	0	0	0	0	0	0	0	0	0	0	0	0	0	0	0	0	0	0	0	0
159.124	51.77		0	0	0	0	0	0	0	0	0	0	0	0	0	0	0	0	0	0	0	0	0	0	0	0	0	0	0	0	0	0	0	0	0	0.205566	0	0	0	0	0	0	0	0	0	0	0	0	0.469299
159.128	52.35		0	0	0	0	0	0	0	0	0	0	0	0	0	0	0	0	0	0	0	0	0	0	0	0	0	0	0	0	0	0	0	0	0	0	0	0	0	0	0	0	0	0	0	0	0	0	0
159.143	49.16		0.638855	0	0	0	0	0	0	0	0	0	0	0	0	0	0	0	0	0	0	0	0	0	0	0	0	0	0	0	0	0	0	0	0	0	0	1.53664	0	0	0	0	0	0	0	0	0	1.99968	0
159.143	48.58		0	0	0	0	0	0	0	0	0	0	0	0	0	0	0	0	0	0	0	0	0	0	0	0	0	0	0	0	0	0	0	0	0	0	0	0	0	0	0	0	0	0	0	0	0	0	0
159.147	51.04		19.3663	17.3455	8.25219	51.2893	26.4601	22.9425	12.5107	0	0	0	16.0272	23.8816	57.8674	74.7444	88.8847	63.852	73.5229	56.327	43.7341	37.3354	59.7233	25.6639	18.581	17.2317	0.476841	9.21472	4.35634	14.4424	116.343	70.9126	109.229	95.9003	87.4313	54.5096	62.7706	88.8278	59.0857	63.2297	79.4825	56.6838	67.4098	80.3751	54.9075	59.472	86.9229	88.3984	77.8074
159.159	47.14		0	0	0	0	0	0	0	0	0	0	0	0	0	0	0	0	0	0	0	0	0	0	0	0	0	0	0	0	0	0	0	0	0	0	0	0	0	0	0	0	0	0	0	0	0	0	0
159.304	33.12		1.83075	4.0636	1.35677	14.681	4.45762	3.37687	1.57162	0	0	0.373753	123.638	148.826	120.706	60.9145	43.476	54.9663	23.1955	18.6818	15.77	6.6771	11.5534	2.17587	2.53587	1.56975	0	0	4.15672	8.01704	39.2335	31.1853	57.8131	68.4011	213.19	262.809	297.521	277.206	278.113	285.643	215.71	268.415	240.646	167.033	159.984	255.183	148.372	105.113	225.449
159.311	27.58		0	0	0	0	0	0	0	0	0	0	2.0882	0.870647	1.38792	0	0	0	0	0	0	0	0	0	0	0	0	0	0	0	0	0	0	0	0.262121	0.662648	0	1.6901	0	3.01911	0	3.4646	0.485294	0.954317	3.37479	3.95464	7.26901	4.71149	7.97778
159.316	28.66		0	0	0	0	0	0	0	0	0	0	3.39037	6.87877	5.64864	0	0	0	0	0	0	0	0	0	0	0	0	0	0	0	0	0	0	0	4.02897	4.70399	7.3924	1.95904	10.6789	7.75015	2.58688	13.8549	3.90779	5.9174	8.73636	6.57809	12.8724	11.3354	15.5093
159.317	29.91		0	0	0	0	0	0	0	0	0	0	5.39116	12.8831	4.75973	2.60448	0	0	0.841719	0	0	0	0	0	0	0	0	0	0	0	0	0	0	0	4.07741	9.71511	9.53454	4.44435	9.91316	7.31671	11.6566	26.9097	13.0888	11.2545	28.9148	24.5921	39.6468	45.5887	49.934
159.318	32.2		0	0	0	0	0	0	0	0	0	0	0	0	0	0	0	0	0	0	0	0	0	0	0	0	0	0	0	0	0	0	0	0	0	0	0	0	0	0.71469	0	34.0621	67.6344	109.345	125.483	99.4326	199.77	173.976	101.047
159.32	31		0	0	0	0	0	0	0	0	0	0	31.353	66.765	36.7636	14.7173	2.10405	2.70662	4.51291	1.5272	2.15135	0.37559	0.602526	0	0	0	0	0	0	0	1.0439	0	0.765199	1.66538	62.9889	91.231	53.051	46.8645	67.1915	71.611	75.4356	41.7855	75.7062	70.1203	73.4674	83.9101	39.4776	42.287	65.9509
159.328	31.64		0	0	0	0	0	0	0	0	0	0	0	0	0	0	0	0	0	0	0	0	0	0	0	0	0	0	0	0	0	0	0	0	0	0	0	0	0	0	0	0	0	0	0	0	0	0	0
159.335	28.09		0	0	0	0	0	0	0	0	0	0	0	0	0	0	0	0	0	0	0	0	0	0	0	0	0	0	0	0	0	0	0	0	0	0	0	0	0	0	0	0	0	0	0	0	0	0	0
159.349	29.17		0	0	0	0	0	0	0	0	0	0	0	0	0	0	0	0	0	0	0	0	0	0	0	0	0	0	0	0	0	0	0	0	0	0	0	0	0	0	0	0	0	0	0	0	0	0	0
159.349	33.87		0	0	0	0	0	0	0	0	0	0	0	0	0	0	0	0	0	0	0	0	0	0	0	0	0	0	0	0	0	0	0	0	0	0	0	0	0	0	0	0	0	0	0	0	0	0	0
160.065	6.01		0	0	0	0	0	0	0	0	0	0	0	0	0	0	0	0	0	0	0	0	0	0	0	0	0	0	0	0	0	0	0	0	0	0	0	0.171143	0	0	0	0	0.255376	0	0	0	0	0	0
160.066	0.39		0.381331	0	0	0.408997	0	0	0.500291	0	0	0	0	4.28013	1.78748	1.15087	0	5.71516	0	0	0	0.779012	0	0	0.725108	0	0	0	0	0	0	0	0	0	4.3056	0	4.85785	0	0.287682	0	4.93704	0.28623	4.61159	0	0	0	0	0.378099	0
161.296	27.23		0	0	0	0	0	0	0	0	0	0	0	0	0	0	0	0	0	0	0	0	0	0	0	0	0	0	0	0	0	0	0	0	0	0	0	0	0	0.43449	0	0	0	1.24341	0	0	0.575376	0	0.859966
162.065	0.37		0	0	0	0	0	0	0	0	0	0	0	2.75354	3.32143	0.623329	0.680037	0	0	0	0	0	0	0.48593	0	0	0	0	0	0	0	0.335883	0	0	0	0	0	0	0	0	0	0	0	0	0	0	0	0	0
163.179	19.15		0	0	0	0	0	0	0	0	0	0	0	0	0	0	0	0	0	0	1.50008	0	0	0	0	0	0	0	0	0	0	0	0	0	0	0	0	0	0	0	0	0	0	0	0	0	0	0	0
163.252	38.55		0.607976	0	0	0.223964	0.521267	1.33095	0	0	0	0	0.959794	0.323551	0.690383	0	1.12505	1.02067	0.195369	0	0	0	0	0.324922	0	0	0	0	0	0	0	0	0.32786	0	2.08975	0.561943	1.29894	1.32588	0.705881	2.31431	2.26802	1.74544	5.05142	0.371318	2.0034	0	1.3629	1.52955	5.90788
164.159	54.75		0	0	1.29717	0	0.181721	0	0	0	0	0.447672	16.9444	16.2959	13.1434	5.23686	0.932624	1.24145	3.18722	0.356758	0.86425	0.398251	0	0.582025	0	0	0	0	0	0	0.396602	0.473464	0.422854	1.01926	22.1658	27.3462	19.2355	20.5384	31.9056	25.3826	11.5946	28.5363	24.2925	23.6661	22.4575	27.5576	33.0857	43.4539	50.2165
165.102	0.8		0	0	0	0	0	0	0	0	0	0	0	0	0	0	0	0	0	0	0	0	0	0	0	0	0	0	0	0	0	0	0	0	0	0	0	0	0	0	0	0	0	0	0	0	0	0	0
166.172	3.65		0	0	0	0	0	0	0	0	0	0	0	0	0	0	0	0	0	0	0	0	0	0	0	0	0	0	0	0	0	0	0	0	0	0	0	0	0	0	0	0	0	0	0	0	0	0	0
166.173	0.89		0	0	0	0	0	0	0	0	0	8.07296	0	2.44495	2.83961	9.27912	0	1.21985	0.871828	0	0.907654	10.7848	4.51362	0	8.78657	3.90313	0	0	0	0	0	0	0	0	0.280671	0	0	0	0.289952	0	0.440423	0	0.581225	0.441803	1.77804	0	0	0	0.930348
167.121	43.06		0	0	0	0	0	0	0	0	0	0	0	0	0	0	0	0	0	0	0	0	0	0	0	0	0	0	0	0	0	0	0	0	0	0	0	0	0	0	0	0	0	0	0	0	0	0	0
167.206	0.85		5.58769	5.08146	2.81042	8.54238	4.35474	2.23194	3.10805	2.19438	0	2.7996	14.7168	34.4445	20.765	8.38607	20.0179	25.2074	18.5583	10.4509	10.3516	17.796	15.0376	4.55391	8.14363	11.391	2.9036	0.679231	4.07526	7.70968	15.1553	6.82967	12.5019	15.8313	35.5616	5.90988	14.7022	35.9338	22.108	18.0137	39.7693	5.81792	17.648	53.3022	19.3228	21.9057	42.5126	32.4498	37.6444
168.055	5.27		0	0	0	0	0	0	0	0	0	0	0	0	0	0	0	0	0	0	0	0	0	0	0	0	0	0	0	0	0	0	0	0	0	0	0	0	0	0	0	0	0	0	0	0	0	0	0
170.052	5.27		0	0	0	0	0	0	0	0	0	0	0	0	0	0	0	0	0	0	0	0	0	0	0	0	0	0	0	0	0	0	0	0	0	0	0	0	0	0	0	0	0	0	0	0	0	0	0
170.13	0.81		2.18579	1.53398	6.66941	4.72559	1.8998	5.0501	3.41757	1.38762	2.13314	4.11417	0	2.48057	6.64716	4.11851	0	2.46002	4.32247	2.87498	9.95845	0	7.4917	11.452	0.97797	7.87626	0	11.0083	1.43997	0.401875	1.39114	11.2597	3.8236	0.437713	5.81535	12.1916	1.25337	4.49034	5.70908	12.9865	7.67496	10.0208	1.54863	4.92581	4.82481	13.2021	4.14541	10.2453	2.50322
171.187	25.81		0.515282	0.512912	1.47469	1.25852	1.24003	1.87889	0	0	0	0	4.48173	2.10925	0	0	2.47424	0	3.60041	0.754957	0	0	0	0	0	0	0	0	0	0	0	0	0	0	0	0	0	0	0	0	0	0	0	0	0	0	0	0	0
171.215	52.93		0	0.335357	0	3.35634	0.476923	0	0	0	0	0	0	0	0	0	0	0	0.303433	0	0	0	0	0	0	0	0	0	0	0	0	0	0	0	0	0	0.409992	0	0	0	0	0	0	0	0	0	0	0	0
171.215	50.12		0	0	0	5.33781	1.05608	0	0	0	0	0	0	0	0	0	0	0	0	0	0	0	0	0	0	0	0	0	0	0	0	0	0	0	0	0	0	0	0	0	0	0	0	0	0	0	0	0	0
171.215	51.58		0	0	0	6.2039	1.23457	0	0.405186	0	0	0	0	0	0	0	0	0	0	0	0	0	0	0	0	0	0	0	0	0	0	0	0	0	0	0	0	0	0	0	0	0	0	0	0	0	0	0	0
171.28	26.61		0	0	0	0	0	0	0	0	0	0	0	0	0	0	0	0	0	0	0	0	0	0	0	0	0	0.404121	0	0	0	0.544141	0	0	0	3.22435	0	0.748093	0.872871	0	0	2.2266	0	1.0845	0.364106	0	0	0	0.809102
172.049	5.27		0	0	0	0	0	0	0	0	0	0	0	0	0	0	0	0	0	0	0	0	0	0	0	0	0	0	0	0	0	0	0	0	0	0	0	0	0	0	0	0	0	0	0	0	0	0	0
173.128	0.8		0	0	0	0	0	0	0	0	0	0	0	0	0	0	0	0	0	0	0	0	0	0	0	0	0	0	0	0	0	0	0	0	0	0	0	0	0	0	0	0	0	0	0	0	0	0	0
173.192	33.22		0	0.725459	0	0.57989	0.501576	0	0	0	0	1.66987	0.789182	8.51658	7.98864	6.05418	6.10417	6.52201	5.91731	3.76189	1.58323	5.34835	1.34986	1.47302	6.26004	2.51185	2.78734	3.06528	9.14798	2.39058	17.7646	13.1022	20.0994	13.3329	1.77208	7.45785	8.35304	3.78577	6.59852	4.00981	3.87837	6.94881	9.05437	4.56644	5.64493	8.37256	4.48942	3.01615	7.11686
173.215	39.63		0.349253	0	0	1.51476	0	2.18941	1.59915	0	0	1.28686	2.92521	0	0.98127	0.559792	1.8248	1.01113	0	0.679119	0.757344	0	0	1.34426	1.15956	0.722359	0	0.507534	0	0	0	0	0	0	0	0	0	0	0	0	0	0	0	0	0	0	0	0.480153	0
173.216	41.1		8.3914	9.18323	4.92125	15.9561	14.7844	13.2596	24.0398	25.8319	28.0872	25.0908	117.674	83.2319	55.8871	72.3342	31.8255	31.5717	28.0061	31.332	18.2256	20.2105	42.6517	14.6095	15.3842	22.6775	26.5701	10.5293	16.3996	26.3159	31.2932	10.9684	25.4707	33.3509	5.4753	3.69623	1.99007	3.23668	3.08133	4.52688	12.4656	4.64735	5.05005	2.05356	2.67102	5.32229	4.76453	12.2192	9.34558
173.232	25.76		0	0	0	0	0	0	0	0	0	0	0	0	0	0	0	0	0	0	0	0	0	0	0	0	0	0	0	0	0	0	0	0	0	0	0	0	0	0	0	0	0	0	0	0	0	0	0
174.248	0.82		17.4698	13.3853	7.56851	28.2448	18.0537	5.46009	19.5566	15.274	7.40741	13.939	10.8115	26.876	33.8355	27.7299	34.5767	16.5385	20.0349	16.2292	36.1769	34.2181	26.5107	33.1439	30.0601	29.1221	3.2385	15.5066	6.71744	12.3828	17.0028	30.0792	11.455	15.0994	22.0749	44.8775	23.9479	19.3063	47.1503	25.5738	22.2506	45.3066	22.912	20.7774	39.806	25.4632	20.8343	22.4962	19.0736
175.222	37.47		0	0	0	0	0	0	0	0	0	0	0	0	0	0	0	0	0	0	0	0	0	0	0	0	0	0	0	0	0	0	0	0	0	0	0	0	0	0	0	0	0	0	0	0	0	0	0
176.15	0.85		0.204684	0	2.14654	2.32352	1.86093	0.949555	0.76868	1.10154	2.18572	6.65117	0	0	1.81156	3.1212	0	0	0.240291	0.577704	0	1.75928	1.08504	0	1.47703	1.038	0	0	0.42323	1.8321	0	0.79641	2.24973	1.67974	0	0	0	0	0	0	0	0	0	0	0	0	0	0	0
177.209	41.67		0	0	0	0	0	0	0	0	0	0	0	0	0	0	0	0	0	0	0	0	0	0	0	0	0	0	0	0	0	0	0	0	0	0	0	0	0	0	0	0	0	0	0	0	0	0	0
177.232	38.81		4.37079	5.71358	3.56838	6.34384	6.62483	5.05057	8.28566	6.00384	3.23399	1.442	2.37091	5.36092	2.02974	3.67562	1.32606	1.07889	0.306291	0.175089	0	2.34708	0	0	2.2375	0	0	0	0	0	0.319309	0	2.10426	1.12382	0	0	0.215748	0	0	0	0	0	1.13172	0.573658	0.672831	0	0	0	0
179.167	41.66		0	22.0445	0	0	28.9087	0	0	0	0	0	0	4.58568	0	0	0	0	0	0	0	0	0	0	0	0	0	0	0	0	0	0	0	0	2.46449	0	0	0	0	0	0	0	0	0	0	0	0	0	0
179.227	39.5		0	0	0	0	0	0	0	0	0	0	0	0	0	0	0	0	0	0	0	0	0	0	0	0	0	0	0	0	0	0	0	0	0	0	0	0	0	0	0	0	0	0	0	0	0	0	0
180.256	33.67		0	0.557377	0.430288	2.3451	0.489191	2.74688	0.768177	0	0	0	0	0	0	0	0	0	0.536937	0	0	0	0	0	0	0	0	0	0	0	1.35518	0	0	0	0	0	0	0	0	0	0	0	0	0	0	0	0	0	0
182.163	0.84		0	0	0	0	0	0	0	0	0	0	0	0	0	0	0	0	0	0	0	0	0	0	0	0	0	0	0	0	0	0	0	0	0	0	0	0	0	0	0	0	0	0	0	0	0	0	0
182.172	32.75		0	0	0	0	0	0	0	0	0	0.367494	2.14946	7.5818	1.32346	2.88349	0.363947	2.5433	2.26144	1.26486	0.294183	2.36439	0	0.379268	0	0.38649	0	0.507491	1.4992	0.250801	7.32942	1.15392	7.8491	5.48095	2.21762	6.49054	8.85026	3.79071	4.58328	5.85203	3.69928	6.70413	8.858	3.91518	10.1924	10.6474	7.54029	2.99216	10.1301
182.2	33.3		0	0	0	0	0	0	0	0	0	0	0	0	0	0	0	0	0	0	0	0	0	0	0	0	0	0	0	0	0	0	0	0	0	0	0	0	0	0	0	0	0	0	0	0	0	0	0
183.175	34.19		14.5798	16.1473	19.2269	23.3604	16.4747	21.0635	17.1001	10.2719	7.33776	9.57083	98.1593	43.4506	53.6333	29.558	24.7098	19.0129	11.2578	15.1414	1.21505	1.44154	0.309043	0.654006	0.914957	0	0	0	15.5501	10.4255	11.1591	13.042	28.4647	26.5665	22.1007	19.3512	24.3443	32.0656	18.1109	17.2813	19.0166	21.1774	20.2716	27.1076	15.4325	13.8261	14.0784	23.5129	19.0516
183.186	34.9		0	0	0	0	0	0	0	0	0	0	0	29.8848	14.9141	0.314875	19.9339	19.8349	22.0744	12.7936	24.545	9.30267	10.973	19.9221	7.61117	8.91979	9.59084	16.4659	19.1013	7.58777	26.0988	30.2247	27.9887	16.2641	7.22894	9.52245	10.9058	12.7799	2.97784	6.76446	8.3166	5.39486	5.16842	11.8211	2.77635	6.13341	2.52447	1.47215	4.01759
183.217	40.19		6.25517	18.8237	14.9909	17.3206	24.6165	12.3819	0.342898	0.860734	0.489824	0	39.0249	2.93498	0	0	35.7692	5.05566	35.6551	29.4146	0	0	0	0	0	0	0	1.07606	0	0	0	3.20822	0	0	1.20702	0	3.76799	1.72992	2.03596	1.31144	0.766576	0	2.01561	0.897518	0	0	0	0	0.989679
185.058	0.86		32.0943	53.3529	94.6294	39.8255	52.9245	71.0879	45.9098	43.4737	70.7536	21.139	65.0597	55.7811	72.8374	14.8354	94.2853	95.8644	86.5641	72.5099	56.1575	86.1537	44.616	59.9365	62.1741	35.4757	63.5629	78.9067	37.8853	36.5734	97.402	93.9837	49.4441	50.2432	21.3832	13.3921	18.997	20.663	13.9669	28.3446	18.9456	11.6709	19.6627	19.2967	11.8013	27.3735	28.9612	25.5556	32.4097
185.117	28.57		0	0	0	0	0	0	6.21277	0	0	0	0	0	0	0	0	0	0	0	1.0407	0.694567	0.367544	0	0	0	0	0	0	0	0	0	0	0	0	0	0	0	0	0	0	0	0	0	0	0	0	0	0
185.194	38.66		0	0	0	0	0	0	5.57218	3.41459	1.06172	1.36745	6.32401	8.27207	13.3154	8.06491	8.56469	5.07961	3.72733	0.307226	0.531743	0	0	0	0.559602	0	0	0	0.846266	2.02459	1.04894	3.553	0.970256	0.770147	0	0	0	0.651838	0	0	0.408441	0	0	0	0	0	1.13322	0	0.698631
185.195	52.74		10.0735	21.2074	36.6308	28.0003	28.5685	35.5559	60.3953	74.1235	18.5721	1.55232	20.6747	37.6171	53.6886	44.077	53.503	58.2669	46.6218	30.5326	24.6969	22.4404	74.4388	17.9677	17.6973	23.0385	0	6.468	4.33464	0.902761	12.9634	22.3407	18.4518	3.53544	0.333883	0	2.18459	1.05186	0.917925	1.12821	1.58607	0.819787	0.875338	2.52455	2.63525	1.41436	2.22928	1.00926	0.551827
185.195	46.11		13.5544	27.9741	38.011	41.4897	40.0366	47.639	11.9483	11.1161	25.27	5.21396	39.5183	37.7932	53.4316	19.4188	57.8535	19.996	13.631	21.6569	19.9564	78.4946	131.085	15.9264	62.5302	71.6867	37.0185	55.0917	60.2224	57.5663	35.4449	64.1544	67.6391	48.766	5.2159	22.4406	13.2042	20.4845	5.1877	9.07324	2.37211	15.4446	7.39036	16.7473	6.51981	13.9127	24.0737	26.0238	29.3623
185.195	47.33		0	4.14287	0	0	5.36183	0	0	0	0	2.48611	42.3098	9.7345	5.74534	0	28.527	0	8.14281	8.37176	0	0	0	0	4.77626	0	4.25004	0	17.8401	31.5561	39.569	0	20.2861	51.3369	0	0	0	21.164	0	0	3.48575	0	0	7.90304	0	0	9.13746	7.55288	14.3523
185.196	51.4		27.811	23.201	25.7246	35.0076	32.8212	24.5469	35.1294	20.3229	28.7984	0.371529	19.9197	29.7653	100.973	128.43	96.3668	71.256	56.0225	71.2521	96.7414	51.6896	83.3507	82.0864	54.3971	76.1331	45.6729	30.1823	98.1443	77.2363	95.1245	64.2727	103.687	124.77	42.3495	28.1005	38.7841	52.6538	29.6442	23.817	42.2611	31.8953	33.6739	52.0661	21.3182	22.7924	64.147	42.0051	50.3316
185.196	49.11		0	0	0	0	0	0	0	0	0	0	0	3.97035	0	0	0	0	0	0	0	0	0	0	0	0	0	0	0	0	0	0	0	0	0	0	0	0	0	0	0	0	0	0	0	0	0	0	0
185.196	22.12		0	0	0	0	0	0	0	0	0	0	0	0	0	0	0	0	0	0	51.5159	21.7306	34.8177	27.9342	13.2589	26.9068	0	0	0	0	0	0	0	0	0	0	0	0	0	0	0	0	0	0	0	0	0	0	0
185.196	40.45		0	0	0	0	0	1.01577	2.99214	12.9155	10.3629	7.29911	3.56306	12.4043	36.8832	32.0936	16.1032	38.2807	6.21692	4.64364	20.2125	8.56832	19.1333	13.2988	11.7122	7.60655	0	0.539136	9.77514	9.37557	24.757	5.0856	23.9412	9.39551	0.247384	0.636036	3.11158	2.33219	0.422035	0.917612	1.78252	0	3.40945	0.195793	3.77724	2.98936	5.90967	8.7942	9.10203
185.198	45.59		0	0	0	0	0	0	0	0	0	0	0	0	0	0	0	0	0	0	0	0	0	0	0	22.3594	0	2.31159	0	0	0	0	0	0	0	0	0	0	0	0	0	0	0	0	0	0	0	0	0
185.201	39.8		0	0	0	0	0	0	0	0	0	0	0	0	0	0	0	0	0	0	0	0	0	0	0	0	0	0	0	0	0	0	0	0	0	0	0	0	0	0	0	0	0	0	0	0	0	0	0
185.201	41.63		0	0	0	0	0	0	0	0	0	0	0	0.448293	0	0	0	0	0	0	0	0	0	0	0	0	1.86293	0	0	0	0	0	0	0	0	0	0	0	0	0	0	0	0	0	0	0.82596	0.722957	0	0.488311
185.207	50.01		22.0491	40.7947	20.7495	33.8833	52.3609	21.6608	17.6583	13.2122	24.0501	9.44805	61.2649	66.1085	53.1091	28.3486	73.4436	73.225	66.2358	52.6346	23.8349	32.1165	57.9053	16.5643	39.5659	52.3565	14.1928	22.0495	49.5946	39.5197	84.7168	40.0029	84.5224	46.5453	34.7757	19.0268	24.427	21.356	23.0893	33.6011	21.7347	22.2026	25.094	22.7438	22.1589	25.618	20.3217	34.0297	21.5002
185.208	50.61		0	0	0	0	0	0	0	0	0	0	0	0	0	0	0	0	0	0	0	0	0	0	0	0	0	0	0	0	0	0	0	0	0	0	0	0	0	0	0	0	0	0	0	0	0	0	0
185.223	26.26		0	0	0	0	0	0	5.02436	0	0	0.661649	0	0.334693	0	0.362162	0	0	0	0	0	0	0.750511	0	0	0	0	0.50318	0	0	0	1.35114	0	0	0	3.22894	0.608314	1.12093	0	0.808502	0	0.619602	0.320396	2.3258	0	0	0.389425	0	0
185.229	52.01		0	0	0	0	0	0	0	0	0	0	0	0	0	0	0	0	0	0	0	0	0	0	0	0	0	0	0	0	0	0	0	0	0	0	0	0	0	0	0	0	0	0	0	0	0	0	0
185.238	22.86		14.7296	5.07849	10.5499	13.264	7.50195	17.3154	16.8723	0.729581	2.62938	1.70464	2.76374	11.3801	4.01454	4.70324	5.00982	15.1535	18.2513	11.2526	2.4626	0.428712	0.840814	20.8029	7.63629	0	0	0	5.34339	0	0	0	9.74827	0.596411	3.39828	8.61171	0.941794	10.5735	3.7167	1.89437	3.6057	5.13466	2.00564	9.4356	1.02732	1.5868	0	0	0.192011
186.087	0.81		0	0	0	0	0	0	0	0	0	0	0	0	0	0	0	0	0	0	0	0	0	0	0	0	0	0	0	0	0	0	0	0	0	0	0	0	0	0	0	0	0	0	0	0	0	0	0
187.139	0.81		11.5185	7.29173	11.7928	19.2601	7.77193	10.1205	33.9824	34.894	24.822	56.0402	8.05443	19.5232	29.6998	51.5724	16.6781	21.8465	22.9308	17.8616	41.18	16.5467	23.4141	43.2709	17.2944	24.1394	3.55042	9.78013	5.41637	8.86979	7.08031	6.85439	7.39266	7.84034	4.06122	4.22896	5.36435	3.19033	5.98623	19.8826	3.92288	2.14731	3.93782	3.48215	6.10732	18.3972	13.8199	4.43564	16.0687
187.228	27.21		5.75032	11.8601	3.98777	12.3287	10.0208	9.92389	6.31118	0	0	0	0	0	0.291371	0	0	0	0	0	0	0	0	0	0	0	0	0	0	0	0	0	0	0	1.01351	0.323098	1.07026	1.76868	0.94889	1.76557	1.11517	2.39243	0.459413	0.455851	0.175475	1.09993	0.94785	0.793767	0.637022
188.15	5.36		0	0	0	0	0	0	0	0	0	0	0	0	0	0	0	0	0	0	0	0	0	0	0	0	0	0	0	0	0	0	0	0	0	0	0	0	0	0	0	0	0	0	0	0	0	0	0
188.151	6.67		0	0	0	0	0	0	0	0	0	0	0	0	0	0	0	0	0	0	0	0	0	0	0	0	0	0	0	0	0	0	0	0	0	0	0	0	0	0	0	0	0	0	0	0	0	0	0
188.151	4.46		0	0	0	0	0	0	0	0	0	0	0	0	0	0	0	0	0	0	0	0	0	0	0	0	0	0	0	0	0	0	0	0	0	0	0	0	0	0	0	0	0	0	0	0	0	0	0
188.151	7.6		0	0	0	0	0	0	0	0	0	0	0	0	0	0	0.349728	0	0	0	0	0	0	0	0	0	0	0	0	0	0	0	0	0	0	0	0	0	0	0	0	0	0	0	0	0	0	0	0
188.151	5.93		0	0	0	0	0	0	0	0	0	0	0	0	0	0	0	0	0	0	0	0	0	0	0	0	0	0	0	0	0	0	0	0	0	0	0	0	0	0	0	0	0	0	0	0	0	0	0
188.151	3.62		0	0	0	0	0	0	0	0	0	0	0	0	0	0	0	0	0	0	0	0	0	0	0	0	0	0	0	0	0	0	0	0	0	0	0	0	0	0	0	0	0	0	0	0	0	0	0
188.218	10.48		0	0	0	0	0	0	0	0	0	0	0	0	0	0	0	0	0	0	0	0	0	0	0	0	0	0	0	0	0	0	0	0	0	0	0	0	0	0	0	0	0	0	0	0	0	0	0
188.219	11.93		0	0	0	0	0	0	0	0	0	0	0	0	0	0	0	0	0	0	0	0	0	0	0	0	0	0	0	0	0	0	0	0	0	0	0	0	0	0	0	0	0	0	0	0	0	0	0
189.102	24.95		0	0	0	2.38132	0	0	0	2.65319	0	13.0318	32.3872	17.1987	4.19361	19.2249	31.3382	4.36098	3.59485	2.16701	11.884	2.02166	1.30377	9.91616	1.36	0	0	0	0	0	0.424523	0	0	0	0	1.40027	0	0	0	0	0	0.260751	0	0	0	0	0	0	0
189.117	25.46		0	0	0	0	0	0	0	0	0	0	0	0	0	0	0	0	0	0	0	0	0	0	0	0	0	0	0	0	0	0	0	0	0	0	0	0	0	0	0	0	0	0	0	0	0	0	0
189.214	0.83		0	0	0	0	0	0	0	0	0	0.87907	0	0	0	0	0	0	0	0	0	0	0	0	0	0	0	0	0	0	0	0	0	0	0	0	0	82.209	0	0	0	0	0	82.3409	0	0	0	0	0
190.154	12.23		0	0	0	0	0	0	0	0	0	0	0	0	0	0	0	0	0	0	0	0	0	0	0	0	0	0	0	0	0	0	0	0	0	0	0	0	0	0	0	0	0	0	0	0	0	0	0
190.186	13		0	0	0	0	0	0	0	0	0	0	0.565635	0	0	0	0	0	0	0	0	0	0	0	0	0	0	0	0	0	0	0	0	0	0	0	0	0	0	0	0	0	0	0	0	0	0	0	0
190.189	13.57		0	0	0	0	0	0	0	0	0	0	0	0	0	0	0	0	0	0	0	0	0	0	0	0	0	0	0	0	0	0	0	0	0	0	0	0	0	0	0	0	0	0	0	0	0	0	0
190.992	0.73		0	0	0	0	0	3.60492	0	0.65409	0	4.30327	0	0	0	5.58271	0	0	0	0	0.761919	1.2428	3.52466	0.476995	1.58188	4.09579	0	0.300251	0	0	0	0.477636	0	0	0	0	0	0	0	0	0	0	0	0.496438	0	0	0	0	0
191.185	36.92		0	0	0	0	0	0	0	0	0	0	0	0	0	0	0	0	0	0	0	0	0	0	0	0	0	0	0	0	0	0	0	0	0	0	0	0	0	0	0	0	0	0	0	0	0	0	0
191.191	18.22		0	0	0	0	0	0	0	0	0	0	0	0	0	0	0	0	0	0	0	0	0	0	0	0	0	0	0	0	0	0	0	0	0	0	0	0	0	0	0	0	0	0	0	0	0	0	0
192.118	0.87		0	0	0	0	0	0	0	0	0	0	0	0	0	0	0	0	0	0	0	0	0	0	0	0	0	0	0	0	0	0	0	0	0	0	0	0	0	0	0	0	0	0	0	0	0	0	0
194.088	39.68		0	0	0	0	0	0	0	0	0	0	0	0	0	0	0	0	0	0	0	0	0	0	0	0	0	0	0	0	0	0	0	0	0	0	0	0	0	0	0	0	0	0	0	0	0	0	0
194.097	0.82		0	2.27252	2.09939	0.741747	2.71908	1.53247	118.657	118.005	0	0	0	0	0	0	0	0	0	0	0	0	0	0	0	0	0	0	0	0	0	0	0	0	0	0	0	0	0	0	0	0	0	0	0	0	0	0	0
194.214	32.11		0	0	0	0	0	0	0	0	0	0	0	0	0	0	0	0	0	0	0	0	0	0	0	0	0	0	0	0	0	0	0	0	0	0	0	0	0	0	0	0	0	0	0	0	0	0	0
194.223	34.74		2.61201	7.99109	5.8332	5.68175	6.91977	2.69043	3.89909	6.24108	3.81779	3.42719	16.6951	24.9133	19.2395	16.3267	11.5869	16.1969	9.10677	7.19033	8.41034	6.5196	7.49286	6.3139	5.75902	7.96627	1.07812	2.83696	6.94279	3.52848	5.90119	6.32466	8.9992	10.5998	2.55823	4.83078	3.43378	5.15822	6.82186	3.25196	4.51696	2.52531	7.72706	2.48139	4.05157	3.35139	3.72197	1.12403	2.49115
194.974	5.18		0	0	0	0	0	0	0	0	0	0	0	0	0	0	0	0	0	0	0	0	0	0	0	0	0	0	0	0	0	0	0	0	0	0	0	0	0	0	0	0	0	0	0	0	0	0	0
195.142	22.77		0	0	0	0	0	0	0	0	0	0	0	0	0	0	0	0	0	0	0	0	0	0	0	0	0	0	0	0	0	0	0	0	0	0	0	0	0	0	0	0	0	0	0	0	0	0	0
195.164	23.34		8.08002	2.15247	0	15.8986	3.4858	1.38681	0	0	0	0	0.200845	0	0.29984	0	0	0	2.64963	0.433436	0	0	0	0	0	0	3.16659	0.576792	1.51803	0	12.4096	8.62572	8.97332	0	4.40501	7.36357	4.873	9.56244	15.8896	0	3.44099	8.25358	4.79387	6.22674	17.1829	0	0	0	0
195.212	6.8		0	0	0	0	0	0	0	0	0	0	0.710278	4.69513	0	0.859945	2.29134	1.58417	4.35462	3.29678	0.7939	0	1.98033	0.828958	0	1.16633	0.210933	0	0	0.80139	2.78671	2.03192	0	4.73111	0	0	0	0	0	0	0	0	0	0	0	0	0	0	0
195.24	0.88		0	0	0	0	0	0	4.96812	4.64732	0.756307	0	0	0	1.44147	0	0	1.19864	1.01294	1.33883	0.958643	5.03315	2.9219	0	5.50388	3.57923	0	0	0	0	0	0	0.885577	0	14.448	15.6862	12.7039	14.8291	13.3463	13.3113	11.1068	11.0988	12.8785	16.6371	9.4223	12.7121	11.8987	14.676	14.4715
195.27	38.79		5.54723	2.38449	4.471	8.46811	2.96471	4.141	0.982431	0.68703	0	0	1.50895	4.16282	1.54044	0.402653	0.937371	2.12914	2.20768	1.89559	6.57408	9.21213	1.9357	3.2615	6.25174	0	0.624925	0.656758	0	0	1.17465	0.913627	0	0	0	0	0	0	0	0	0	0	0	0	1.01545	0	0	0	0
196.942	0.82		14.0707	9.89621	9.32867	20.832	10.2821	6.68446	7.85309	7.44562	7.67591	11.8269	12.6082	6.29846	7.77333	9.1294	28.2642	6.87599	10.9537	10.1558	0.520631	1.39591	6.84424	1.91321	1.29881	8.55377	10.0088	6.96148	6.89865	5.29416	16.5561	7.57782	9.11541	4.66032	7.08344	8.66017	8.3431	7.84659	9.29908	2.82886	8.46295	8.39068	8.7327	7.0843	8.10328	3.65091	7.35674	6.48618	7.4813
196.969	5.18		0	0	0	0	0	0	0	0	0	0	0	0	0	0	0	0	0	0	0	0	0	0	0	0	0	0	0	0	0	0	0	0	0	0	0	0	0	0	0	0	0	0	0	0	0	0	0
197.169	36.93		34.3865	29.0805	20.3398	37.3857	25.4602	34.428	23.6334	29.9109	17.0001	24.7186	91.7073	85.0515	96.1196	48.8289	105.449	74.6157	72.8526	62.6957	65.6474	42.1732	41.9009	48.4869	36.9533	34.8974	34.4558	39.3938	62.0996	58.7393	82.8943	77.8814	68.8322	52.9608	21.7401	27.1212	29.3732	41.0341	22.2579	27.6469	24.1247	29.8384	24.7422	26.0375	20.0455	24.0961	14.8776	18.0726	11.6365
197.191	36.18		0	0	0	0	0	0	0	0	0	0	0	0	0	0	0	0	0	0	0	0	0	0	0	0	0	0	0	0	0	6.77996	53.0538	38.532	39.6275	30.255	49.2746	50.4173	29.8503	25.1275	41.1396	22.6339	40.6631	37.4861	27.0406	15.0779	8.21147	6.56024	8.88561
197.193	26.74		0	0	0	0	0	0.254612	0	0	0	0	1.76785	1.4326	10.3213	0	1.00764	0.381806	10.0682	12.7379	0	0	0	0	0	0	0	0	0	0	0	0	0	0	0	0	0	0	0	0	0	0	0	0	0	0	0	0	0
197.228	27.28		0	0	0	0	0	0	0	0	0	0	0	0	0	0	0	0	0	0	0	0	0	0	0	0	0	1.87291	0	0	0	8.71615	0.864108	2.1453	0	2.56119	1.09069	1.18808	0	0	0	3.14915	0.66811	0.400994	0.764043	1.03232	0.61454	2.82883	1.27985
198.226	28.62		1.03463	0.450742	0	0.421481	0	0	0	0	0	0	0.272282	0	0.838655	0.974377	0.417136	0	2.06852	1.24637	0	0	0	0	0	0.41261	0	0	0	0	0.631067	0.581398	0	0.637636	0	0	0	0	0	0	0	0	0	0	0	0	0	0	0
198.947	0.82		14.1767	8.50069	8.35932	19.9123	10.2189	6.3539	8.64492	7.2336	8.94053	9.92655	14.6923	7.66359	7.73669	7.15602	27.3168	10.5747	10.3639	9.00621	0.734161	0.506665	7.76487	2.7609	1.97572	8.46019	10.2595	7.55717	7.12653	6.2772	16.3582	6.15458	10.5533	4.06533	6.92177	8.08729	7.87728	7.16384	8.88985	2.83712	8.20847	6.61963	8.37348	5.14443	9.04678	2.66178	6.48624	5.23647	5.01522
199.183	19.28		0	0	0	0	0	0	0	0	0	0	0	0	0	0	0	0	0	0	57.524	0	0	33.2087	0	0	0	0	0	0	0	0	0	0	0	0	0	0	0	0	0	0	0	0	0	0	0	0	0
199.194	31.7		8.18342	12.2102	15.4329	24.3999	15.4719	11.035	6.75016	0	0	0	0	0	0	0	0	0	0	0	0	0	0	0	0	0	0	0	0	0	0	0.545327	0	0.377115	6.83633	9.42222	5.84708	7.98599	5.51862	5.32077	5.75935	2.61382	5.84068	2.75545	3.9841	7.12562	2.9206	3.31168	3.53892
199.195	45.86		32.2184	77.1069	93.9551	7.40709	21.8378	41.7411	1.50615	0	0	0	0	0	0	0	0	0	0	2.51154	1.88325	7.96934	5.37624	3.07989	6.13675	9.98722	2.6812	3.54795	3.81895	1.21459	0	3.90966	6.73704	0.565273	2.98199	43.9396	46.1096	19.2862	1.77319	36.0197	4.9339	44.8701	39.9711	11.5916	4.72339	42.4363	22.3961	26.1721	43.0021
199.195	46.38		0	0.463219	0.483022	120.306	89.2811	80.2487	36.4767	0	0	0	0	0	0	0	0	0	0	0	0	5.28121	6.05015	0.897643	7.68471	0	11.0482	12.8403	8.61008	12.3468	8.61759	17.2838	17.4841	14.8298	22.103	36.8726	0	56.0268	28.1475	5.63389	9.76041	22.9611	0.443219	47.7135	21.5637	17.4095	74.4698	85.8799	78.6529
199.196	48.85		13.6583	13.1907	10.3451	21.6558	14.6548	4.91724	5.05995	0	0	0	0	0	0	0	0	0	0	0	0	0	0	0	0	0	0	0	0	0	0	0	0	0	0	0	0	8.24082	4.35176	2.99025	0	2.82624	2.50184	2.40149	0	1.89361	3.22196	0.865138	1.89113
199.198	36.17		17.1473	14.8829	15.3887	20.4066	13.6629	22.9884	18.8201	8.38944	3.46313	6.24488	30.5842	37.4117	33.4588	20.1388	23.0114	22.9977	15.6694	7.26043	15.9227	9.21947	9.32275	7.49483	6.97649	7.42019	11.7227	15.8686	16.768	9.36775	15.7665	14.0791	15.4031	13.5375	4.13683	1.61541	1.26535	3.99808	0.940644	2.13793	2.15219	0.83289	2.05951	0.297755	0.919707	0.722867	0.816613	0	0.291654
199.208	26.01		0	0	0	0	0	0	0	0	0	0	0	0	0	0	0	0	0	0	8.18534	14.9129	3.30742	10.9583	5.88452	3.33965	0	0	0	0	0	0	0	0	0	0	0	0	0	0	0	0	0	0	0	0	0	0	0
199.208	39.8		1.66073	3.62504	0.575158	1.91589	2.65976	1.12268	1.69966	0	0	0	0	0	0	0	0	0	0	0	0	0	0	0	0	0	0	0	0	0	0	0	0	0	1.43487	0.238142	4.01134	0.813466	1.64454	1.51531	0	1.85806	1.739	1.38477	0	1.80555	0.746494	0.250557	1.0383
199.24	26.65		0	0	0	0	0	0	0	0	0	0	0	0	0	0	0	0	0	0	0	0	0	0	0	0	0	0	0	0	0	0	0	0	0	0	0	0	0	0	0	0	0	0	0	0	0	0	0
199.244	45.32		0	0	6.52516	2.06328	4.17035	10.5197	0	0	0	0	0	0	0	0	0	0	0	0	0	0	0.821603	0	0	0.981003	0	0	0	0	0	0	0	0	0	0	0	0	0	0	0	0	0	0	0	0	0	0	0
199.244	49.95		0	0	0	0	0	0	0	0	0	0	0	0	0	0	0	0	0	0	0	0	0	0	0	0	0	0	0	0	0	0	0	0	0	0	0	0	0	0	0	0	0	0	0	0	0	0	0
199.245	50.47		109.768	155.678	107.24	141.388	185.973	109.24	77.513	0	0	0	0	0	0.680514	1.26097	3.33438	3.15096	9.97546	16.7045	4.37046	8.93281	23.9107	5.59614	15.2152	18.8338	9.03265	9.76672	13.3414	13.1861	17.993	16.9683	26.6782	23.3359	125.902	99.6859	97.7516	90.7713	117.843	161.618	117.112	115.447	133.328	114.766	107.344	152.379	117.845	160.599	118.174
199.245	47.56		6.7507	23.7772	4.81947	13.0553	25.2093	0.593622	2.78602	0	0	0	0	0	0	0	0	0	0.518904	1.66762	0	0	0	0	1.41583	0	0.614098	0	3.12779	8.14283	12.5561	0	7.86744	19.1498	0	2.34188	0	105.345	0.740151	0	10.3457	0	3.007	48.6763	0	0	47.3679	27.7411	70.4918
199.245	53		0	0	0	0	0	0	0	0	0	0	0	0	0	0	0	0	0	0	0	0	0	0	0	0	0	0	0	0	0	0	0	0	0	0	0	0	0	0	0	0	0	0	0	0	0	0	0
199.245	51.15		0	0	0	0	0	0	0	0	0	0	0	0	0	0	0	0	0	0	0	0	0	0	0	0	0	0	0	0	0	0	0	0	0	0	0	0	0	0	0	0	0	0	0	0	0	0	0
199.246	52.33		194.09	245.196	321.409	324.249	305.328	258.64	446.28	0	0	0	0	0.314616	0.672032	6.17581	3.83325	5.75911	15.1601	20.0182	29.3346	15.7762	42.5854	37.6166	19.8574	40.0871	28.8629	14.8317	31.8685	29.2463	56.6114	31.3075	59.9526	57.6587	240.297	136.556	177.182	268.51	156.945	143.603	184.145	151.564	181.025	257.979	131.942	122.911	320.961	253.901	269.868
199.246	51.73		0	0	0	0	0	0	0	0	0	0	0	0	0	0	0	0	0	0	0	0	0	0	0	0	0	0	0	0	0	0	0	0	0	0	0	0	0	0	0	0	0	0	0	0	0	0	0
199.26	49.41		0	0	0	0	0	0	0	0	0	0	0	0	0	0	0	0	0	0	0	0	0	0	0	0	0	0	0	0	0	0	0	0	0	0	0	0	0	0	0	0	0	0	0	0	0	0	0
199.269	48.19		0	0	0	0	0	0	0	0	0	0	0	0	0	0	0	0	0	0	0	0	0	0	0	0	0	0	0	0	0	0	0	0	0	0	0	0	0	0	0	0	0	0	0	0	0	0	0
200.273	38.77		47.1576	64.5579	67.9057	60.2576	60.7474	75.0919	93.3482	68.0936	45.7355	52.5551	49.6856	50.1267	51.1357	61.2752	73.6303	69.398	51.748	52.6358	70.5032	58.2944	76.2245	68.1073	47.8469	73.3246	54.6014	36.5733	50.3626	50.0311	64.4782	43.1891	74.5836	58.4288	26.0485	17.3533	22.5314	20.3317	18.7923	18.6579	23.2134	17.8746	16.3819	19.3847	13.8867	15.0762	17.3608	16.4172	21.1654
200.346	35.32		0	0	0	0	0	1.68008	0.357444	0	0	1.14078	0	0.43523	2.40052	2.26371	0	0.217635	0	0	4.36286	4.78805	0	0.700189	0.706294	0	0	0	0	0	0	0	0	0	0	0	0	0	0	0	0	0	0	0	0	0	0	0	0
201.236	14.1		4.52035	0.327262	0.694842	2.30164	1.64308	4.36671	0.877147	3.88642	0.881438	8.80643	9.82475	7.61774	6.08156	8.19421	11.4824	16.1461	4.20768	9.34743	0	0	0	0	0	0	0	0	0	0	0	0	0	0	0	0	0	0	0	0	0	0	0	0	0	0	0	0	0
201.258	14.93		0	0	0	0	0	0	0	0	0	0	0	0	0	0	0	0	0	0	0	0	0	0	0	0	2.88683	1.40253	2.38335	4.97323	12.081	2.25528	4.4782	4.48451	0	0	0.423331	1.9903	0	0.739499	0.685342	0	0	0	0	0	0	0	0
201.26	42.62		0	0	0	0	0	0	0	0	0	0	0	0	0	0	0	0	0	0	0	0	0	0	0	0	0	0	0	0	0	0	0	0	0	0	0	0	0	0	0	0	0	0	0	0	0	0	0
201.261	40.28		2.0927	5.55746	1.89175	3.17767	4.34778	3.21068	0	0	0	0	58.0395	16.5291	5.70878	1.92791	11.8015	5.7626	2.05859	5.572	4.13871	4.20875	1.91309	2.00394	3.88849	1.53253	3.19832	0	0	0	10.8937	5.27558	0	0	0	1.53619	0	7.45335	0	1.78759	1.16979	3.14569	0	2.88536	0	1.60294	2.67279	0	0
202.327	31.69		0	0	0	0	0	0	0	0	0	0	0	0	0	0	0	0	0	0	0	0	0	0	0	0	0	0	0	0	0	0	0	0	0	0	0	0	0	0	0	0	0	0	0	0	0	0	0
203.172	0.8		75.0586	79.663	36.4453	95.1313	84.3822	33.6094	67.5746	63.409	48.3399	30.6074	49.8328	49.937	47.0166	22.4505	91.0831	66.4995	28.848	24.3159	42.924	56.4967	44.7171	43.8839	55.1513	49.1513	58.993	102.071	44.1269	58.2803	73.0873	101.151	45.5119	61.2569	41.8542	30.5659	61.7371	53.0288	29.0223	23.8282	45.9694	25.5582	58.2312	51.0735	26.9919	22.3749	38.5452	15.3072	34.3929
205.17	7.55		0	0	0	0	0	0	0	0	0	0	0	0	0	0	0	0	0	0	0	0	0	0	0	0	0	0	0	0	0	0	0	0	0	0	0	0	0	0	0	0	0	0	0	0	0	0	0
205.175	0.8		0.326666	0	3.04669	1.19535	0.893233	3.31828	1.57418	0.541341	0.621945	11.4155	0	1.56254	0.495229	6.38449	0	1.99313	0	0	141.804	0	0	153.089	0	0	0	16.8387	0.566492	0	1.54905	13.0579	2.03084	0.597496	0	0	2.5148	0	2.15812	0	0.273821	0	2.07355	0	2.3418	0	0	0	0
205.19	38.95		11.0552	23.2023	7.10706	11.3866	28.5026	6.0495	22.761	17.8139	14.9398	18.788	33.3799	35.1273	61.113	31.3121	32.6832	33.5874	16.9724	17.8861	17.2414	26.4315	16.153	6.51768	19.9171	12.6246	9.74643	10.4635	19.12	41.0282	29.2537	13.3432	37.8483	44.4903	35.8007	25.4768	33.5877	26.9101	31.1394	37.9785	38.6667	20.7197	29.8842	23.6395	22.713	30.8848	28.3865	27.7712	33.9655
205.208	21.34		0	0	0	0	0	0	0	0	0	0	0	0	0	0	0	0	0	0	0	0	0	0	0	0	0	0	14.9734	0	0	0	26.1393	0	0	0	0	0	0	0	0	0	0	0	0	0	0	0	0
206.968	0.79		3.67644	4.5873	4.8126	4.96822	5.23079	3.4296	3.01579	2.091	4.76775	4.02334	4.91996	8.30734	4.31233	3.36659	9.29503	11.1299	4.64179	5.23059	0	1.39549	2.60937	0	0	2.81594	5.20426	2.55897	3.61901	0	5.41621	1.5849	2.92622	1.63107	0.610154	3.11112	3.5346	1.81911	3.08416	0.7346	1.44869	2.15832	4.81022	2.93996	3.97724	2.6278	3.93907	2.39972	3.81559
207.095	43.49		3.52683	2.17797	1.86289	0	0	2.50531	4.06237	0	0	0	0	0	0	0	0	0	0	0	0	0	0	0	0	0	0	0	0	0	0	0	0	0	0	0	0	0	0	0	0	0	0	0	0	0	0	0	0
208.244	33.65		9.1168	14.408	10.4341	25.485	11.7454	22.0561	15.0773	0.892958	1.07041	0.903192	11.1887	6.53035	2.71411	2.56212	5.06033	4.30883	15.8822	14.5621	0.491322	0	2.90985	0.322721	0	5.76074	13.1848	1.44214	3.58106	0	17.3269	6.44747	6.15257	1.83986	1.02889	1.57438	0.710346	3.31483	0.221143	0.623827	2.03909	1.12233	0.517969	1.4007	1.18751	1.36543	0	0	0.748314
209.181	7.58		0	0	0	0	0	0	0	0	0	0	0	0	0	0	0	0	0	0	0	0	0	0	0	0	0	0	0	0	0	0	0	0	0	0	0	0	0	0	0	0	0	0	0	0	0	0	0
209.2	32.19		0	0	0	0	0	0	0	0	0	0	0	0	0	0	0	0	0.366327	0	0	0	0	0	0	0	0	0	0	0	0	0	0	0	0	0	0	0	0	0	0	0	0	0	0	0	0	0	0
209.235	0.61		1.78034	1.30146	2.08812	2.3357	2.71992	1.01624	8.60649	7.91974	1.82733	1.25359	1.28798	0.789216	1.09421	1.38894	4.34921	0.834937	2.36011	1.64631	0	0	0.839262	0	0.424183	0	1.29381	0	0.604476	0	2.35061	0	1.44189	0	0	1.59182	1.20552	0.707039	1.31725	0	0	0	1.13995	0	3.12922	0.754834	0.577379	0.392384	1.29565
210.211	19.78		0	0	0	0	0	0	0	0	0	0	0	0	0	0	0	0	0	0	0	0	0	0	0	0	0	0	0	0	0	0	0	0	0	0	0	0	0	0	0	0	0	0	0	0	0	0	0
211.166	25.81		11.339	11.7832	22.7441	17.295	15.8425	18.1777	0	0	4.05945	1.40369	56.8481	26.0093	19.0441	8.0883	40.0699	26.8741	58.8795	52.3864	3.57486	0.308163	1.76371	3.00637	0	1.97588	4.9117	26.4986	1.36483	2.04309	10.208	42.3519	8.70997	9.14879	15.5983	31.8282	20.8819	19.2488	23.3738	25.4621	13.383	36.6189	20.3818	32.3575	20.2786	15.3895	15.0386	10.4306	13.81
211.193	38.41		29.9332	15.5012	30.5436	34.8632	26.1372	27.4074	8.3436	39.2185	29.455	20.6505	10.6127	53.3217	28.419	22.2962	0.882152	60.3846	78.5467	84.514	89.1994	69.1397	61.005	102.808	67.1583	66.3351	96.2488	89.6158	76.2288	52.1966	80.5376	120.221	102.636	88.8818	14.679	11.0644	4.25926	17.841	8.75668	20.5093	9.11269	8.2533	2.40296	13.3896	3.87845	16.0519	14.7638	9.49181	16.8501
211.194	26.37		0	0	0	0	0	0	0	0	0	0	0	0	0	0	0	0	0	0	0	0	0	0	0	0	0	0	0	0	0	0	0	0	0	0	0	0	0	0	0	0	0	0	0	0	0	0	0
211.279	40.91		46.9769	58.2618	46.6771	72.8149	52.9578	68.2616	39.5184	30.7504	64.1957	52.0199	86.7171	81.4578	98.9864	66.8664	57.0366	57.579	78.1157	63.221	66.3086	36.5826	59.4281	36.7471	38.2175	35.1137	33.7557	37.4473	41.3405	41.539	47.2512	51.3219	74.2789	44.9847	0	0	4.3517	0	2.71513	13.749	3.04401	0	4.98849	7.15998	7.93506	3.9593	0	0	3.69489
212.241	31.81		0	0	0	0	0	0	0	0	0	0	0	0	0	0	0	0	0	0	0	0	0	0	0	0	0	0	0	0	0	0	0	0	0	0	0	0	0	0	0	0	0	0	0	0	0	0	0
213.145	13.88		1.98567	0	9.79929	3.31092	3.42058	14.9516	3.94078	5.19502	0	10.9231	8.38996	24.3445	0	11.3875	10.2535	31.0751	14.0778	28.8644	0	0	0.552831	0	0	0.360649	0	1.90069	0	0	0	0.750169	0	0	0	0	0	0	0	0	0	0	0	0	0	0	0	0	0
213.145	12.74		0	0	0	0	0	0	0	0	0	0.43648	0	8.47483	0	2.09635	1.11921	5.09763	12.1038	9.34219	0	0	0	0	0	0	0	0	0	0	0	0	0	0	0	0	0	0	0	0	0	0	0	0	0	0	0	0	0
213.149	14.54		0	0	0	0	0	0	0	0	0	0	0	0	0	0	0	0	0	0	0	0	0	0	0	0	0.509819	11.2718	0	0	1.37962	23.0049	0	0	0	0	0	0	0.328252	0.513738	0	0	0	0	0	0.597979	0	0	0
213.15	13.29		0	0	0	0	0	0	0	0	0	0	0	0	0	0	0	0	0	0	0	0	0	0	0	0	0	0	0	0	0	5.39548	0	0	0	0	0	0	0	0	0	0	0	0	0	0	0	0	0
213.164	34.5		0	0	0	0	0	0	0	0	0	0	0	0.282259	1.78274	2.42034	0	0	0.662367	0	0.457009	0	0	0	0	0	0	0	0.352939	0	0	0	0	0.414352	0	0	0	0	0	0	0	0	0	0	0	0	0	0	0
213.178	27.16		0	0	0	0	0	0	0	0	0	0	0.621901	0.569549	0.625049	0	0	0	2.52223	3.2233	0	0	0	0	0	0	0	1.13141	0	0.436656	0	1.17528	0.588956	0.965574	0	0	0	0	0	0	0	0	0	0	0	0	0	0	0
213.222	35.45		0.605405	0.806479	0	0	0	0.576378	0	0	0	0	3.49127	2.03754	0	0	0.818931	1.17581	2.22187	0.321749	0	0	0	0.262551	1.25012	0	1.29952	1.10161	0.530423	0	2.54012	3.27151	2.62608	0	0	0	0	0.431502	0	0	0.375926	0	0	0.424416	0	0	0	0	0
213.244	31.31		45.9687	19.7019	43.8831	56.581	23.21	41.2593	15.8872	33.0194	30.8804	38.9068	146.14	213.482	142.629	91.8324	70.2875	99.5503	105.716	73.46	366.699	184.42	158.042	204.227	120.957	115.586	14.1185	14.6045	34.2998	31.2728	29.0394	28.2075	73.8385	67.3027	86.3444	101.751	103.72	145.748	77.779	64.9329	81.8504	105.16	78.4084	99.9574	69.25	67.2066	45.9601	62.6563	39.3607
214.181	40.08		0	0	0	0	0	0	0	0	0	0	0	0	0	0	0	0	0	0	0	0	0	0	0	0	0	0	0	0	0	0	0	0	0	0	0	0	0	0	0	0	0	0	0	0	0	0	0
214.247	31.29		0	0	0	0	0	0	0	0	0	0	0	0	0	0	0	0	0	0	0	0	0	0	0	0	0	0	0	0	0	0	0	0	0	0	0	0	0	0	0	0	0	0	0	0	0	0	0
214.35	35.15		0	0.517516	2.07408	1.31902	0	3.70055	15.5685	7.91337	2.66813	12.864	15.203	15.7967	28.319	38.9075	14.975	7.44123	8.35782	4.40584	48.0972	42.165	0.195132	22.9402	27.7805	0	0	2.08482	0	0	1.02987	8.21245	1.05296	0	0	0.401345	0	0	0	0	0	0	0	0	0	0	0	0	0
214.981	52.74		263.222	220.526	323.158	178.541	148.172	191.912	225.787	68.1667	45.9382	3.8892	11.6497	15.1789	26.1934	40.5671	59.771	56.5503	63.8178	64.0655	85.0237	68.1026	70.1899	95.6258	89.2664	86.5192	17.8067	52.3654	32.6228	24.2379	46.5865	77.8036	77.579	24.4601	37.0133	41.0381	47.0377	38.8959	39.5123	33.2484	41.8649	40.256	47.1925	37.2632	34.7988	38.2924	40.5675	43.952	29.8046
214.985	45.2		0	0	0	0	0	0	0	0	0	0	0	0	0	0	0	0	0	0	0	0	0	0	0	10.9082	0	1.27224	0	0	0	0	0	0	0	0	0	0	0	0	0	0	0	0	0	0	0	0	0
214.985	4.97		0	0	0	0	0	0	0	0	0	0	0	0	0	0	0	0	0	0	0	0	0	0	0	0	0	0	0	0	0	0	0	0	0	0	0	0	0	0	0	0	0	0	0	0	0	0	0
214.986	0.29		0	0	0	0	0	0	0	0	0	0	0	0	0	0	0	0	0	0	0	0	0	0	0	0	0	0	0	0	0	0	0	0	0	0	0	0	0	0	0	0	0	0	0	0	0	0	0
214.99	48.94		0	0	0	0	0	0	0	0	0	2.22243	0	0	0	0	0	0	0	0	0	0	0	0	0	0	0	0	0	0	1.93921	0	0	0	0	0	0	0	0	0	0	0	0	0	0	0	0	0	0
214.991	46.67		0	0	0	0	0	0	0	1.2588	11.2974	2.60032	10.5665	1.715	3.69204	3.61754	17.6991	1.92748	3.54369	9.36413	2.93783	20.41	32.5995	4.97506	27.7202	26.3554	26.5076	30.4958	36.9094	42.9757	35.5959	26.308	38.9078	45.2484	2.03838	2.09508	0.732499	5.40795	0	1.25788	0	2.20459	0.231254	3.40332	0.79739	1.22049	2.89464	6.34522	3.39971
214.998	45.87		0	0	0	0	0	0	0	0	0	0	0	0	0	0	0	0	0	0	0	0	0	0	0	0	0	0	0	0	0	0	0	0	0	0	0	0	0	0	0	0	0	0	0	0	0	0	0
214.998	49.53		0	0	0	0	0	0	0	13.7109	21.1168	0.998675	2.44234	5.93855	8.55094	6.8081	21.0775	21.502	21.8386	18.2275	9.81162	22.7947	47.1974	11.0224	28.6736	41.2258	20.3503	25.6701	35.6569	31.5054	22.2465	18.028	31.8414	26.6591	5.47732	3.49848	3.76839	4.42181	3.93728	6.23114	3.21459	5.69717	1.68289	4.39341	4.09384	4.53539	3.60378	5.88619	4.39921
215.001	50.03		0	0	0	0	0	0	0	0	0	0	0	0	0	0	0	0	0	0	0	0	0	0	0	0	0	0	0	0	0	0	0	0	0	0	0	0	0	0	0	0	0	0	0	0	0	0	0
215.001	48.22		0	0	0	0	0	0	0	0	0	0	0	0	0	0	0	0	0	0	0	0	0	0	0	0	0	0	0	0	0	0	0	0	0	0	0	0	0	0	0	0	0	0	0	0	0	0	0
215.005	47.67		0	0	0	0	0	0	0	0	0	0	0	0	0	0	0	0	0	0	0	0	0	0	0	0	0	0	0	0	0	0	0	0	0	0	0	0	0	0	0	0	0	0	0	0	0	0	0
215.006	52.03		0	0	0	0	0	0	0	0	0	0	0	0	0	0	0	0	0	0	0	0	0	0	0	0	0	0	0	0	0	0	0	0	0	0	0	0	0	0	0	0	0	0	0	0	0	0	0
215.007	50.94		0	0	0	0	0	0	0	72.309	30.9637	4.01181	10.4947	6.2932	17.1297	35.1467	31.7102	17.7114	19.7978	32.0228	51.9608	23.8062	69.4541	63.7015	54.71	76.7213	75.5836	40.2926	78.4789	69.7108	59.4494	30.9932	70.733	65.88	11.1803	4.6332	9.10444	11.0116	4.56291	3.12205	10.8439	7.03068	4.77881	13.0868	3.38296	3.93124	9.67283	7.99524	10.53
215.191	38.21		0	0	0	0	0	0	0	1.14706	0	0	54.057	0	0	0	1.22305	0	0	0	0	0	0	0	0.424998	0	4.39046	0	0	0.320516	4.43551	0	0	0.596534	0	0	0.520849	0	0	0	0	0	0	0	0	0	0	0	0
215.239	0.88		0	0	0	0.385983	0	0	0	0	0	4.93894	0	0	0	2.53579	0	0	0	0	0.642114	1.85394	0	0.799786	0.917506	0	0	0	0	0	0	0	0	0	0	0	0	0	0	0	0	0	0	0	0	0	0	0	0
215.273	40.28		29.8502	37.5131	28.7753	47.356	33.8844	33.9714	22.2903	22.3171	15.293	15.8133	226.842	69.1418	41.2205	16.1105	66.6806	38.3277	70.2253	76.84	38.5323	37.6457	22.6585	38.1068	35.668	26.6719	19.6483	13.7701	6.78574	10.643	39.4929	24.148	4.89668	14.9686	26.1143	19.9712	19.3978	36.2029	11.8725	14.8272	28.3862	23.8389	7.68308	9.82719	4.11668	26.8629	19.1744	2.82095	34.5839
215.352	35.16		0	0	0	0	0	0	0	0	0	0	0	0	0	0	0	0	0	0	0	0	0	0	0	0	0	0	0	0	0	0	0	0	0	0	0	0	0	0	0	0	0	0	0	0	0	0	0
217.096	25.98		0	0	0.50799	0	0.737331	1.48442	0.75082	0	0	0	0	0	0.687317	0	0.717525	1.18754	0.429181	0	0	2.11153	0	0	0	1.88767	0	0	0	0	0	0	0	0	2.11543	1.34751	0.55641	1.63044	0.793286	0.240754	0	0.346178	0	0	1.50524	1.3052	0	0.905185	0.275667
217.17	5.22		23.3944	17.8868	6.92003	10.6978	9.17455	9.68276	2.75417	7.17187	4.85645	7.471	0	3.89929	1.91547	3.73858	1.68331	1.72683	2.953	4.96802	2.06364	1.4097	0.405901	0	3.94978	3.62724	0	0.469264	0	0.326296	1.39485	1.11201	1.94466	0	0	0	0	0	0	0.3073	0	0	0	0	0	0	0	0	0
217.171	6.13		0	0	8.15943	3.29358	8.19605	7.52522	2.12191	2.07123	2.42163	1.17917	1.07327	2.37052	0.306216	2.28652	2.81928	2.92202	2.54512	1.28398	0.276595	0	1.48706	0.512319	1.70179	2.08608	0	0	0.530283	1.20693	1.07869	1.17528	0.567167	0.497014	0	0	0	0	0	0	0	0	0	0	0	0	0	0	0
217.172	2.78		3.89839	7.81204	4.34526	4.90317	4.97294	13.986	0	11.3954	3.72874	1.14993	0.274702	0.378234	0	0.988615	1.26062	4.5823	0.713159	1.40223	1.74629	1.1569	0.542633	0	3.98292	1.95376	1.4643	0.218438	0.543584	0.460296	0.648265	0.724921	0	0.750743	0	0	0	0	0	0	0	0	0	0	0	0	0	0	0
217.172	58.44		19.8149	15.7462	15.2483	13.1699	21.5033	24.8571	4.38601	8.60106	11.4122	0	0	2.80036	2.22664	2.1084	10.665	7.66628	3.22129	3.50146	1.68139	6.02834	0.902403	5.58968	7.04693	5.56674	2.10592	0	1.09379	2.23936	1.20104	2.85588	1.96122	2.72689	0	0.853647	0	0	0	0	0	0	0.46508	0	0	0	0	0	0
217.173	3.29		0	0	0	0	0	0	0	0	0	0	0	0	0	0	0	0	0	0	0	0	0	0	0	0	0	0	0	0	0	0	0	0	0	0	0	0	0	0	0	0	0	0	0	0	0	0	0
217.173	56.45		23.0243	24.3858	16.8352	10.985	17.6018	18.1319	8.69748	12.5325	10.2975	0.464081	1.81974	1.52616	0.841589	5.03787	10.3111	8.94353	2.95788	4.53648	3.40017	2.783	1.42279	6.34727	4.78683	8.12298	2.17263	1.6085	0.920031	1.59178	2.58071	2.93421	1.38206	1.75089	0	0	0	0.208545	0	0	0	0	0	0	0.31151	0	0	0	0
217.184	18.64		14.3815	15.3381	9.48811	3.81494	9.30918	11.9554	3.35111	8.65385	7.72045	13.691	1.38106	8.6313	8.75563	8.11698	19.5014	17.5388	8.89355	6.67941	1.88558	4.85267	3.42384	0.793504	2.29908	3.4971	1.45329	0.682596	0.409855	1.62588	0.928643	2.97937	2.01528	0.725148	5.22483	5.08288	4.02838	5.09535	3.72029	6.57731	4.98727	5.27426	5.187	1.65207	2.00701	4.5936	2.90189	0.959984	2.49179
217.195	8.89		0	0	0	0	0	0	0	0	0	0	0	0	0	0	0	0	0	0	0	0	0	0	0	0	0	0	0	0	0	0	0	0	0	0	0	0	0	0	0	0	0	0	0	0	0	0	0
217.195	10.84		0	0	0	0	0	0	0	0	0	0	0	0	0	0	0	0	0	0	0	0	0	0	0	0	0	0	0	0	0	0	0	0	0	0	0	0	0	0	0	0	0	0	0	0	0	0	0
217.197	12.63		0	0	0	0	0	0	0	0	0	0	0	0	0	0	0	0	0	0	0	0	0	0	0	0	0	0	0	0	0	0	0	0	0	0	0	0	0	0	0	0	0	0	0	0	0	0	0
217.197	11.37		0	0	0	0	0	0	0	0	0	0	0	0	0	0	0	0	0	0	0	0	0	0	0	0	0	0	0	0	0	0	0	0	0	0	0	0	0	0	0	0	0	0	0	0	0	0	0
217.198	9.77		59.6292	42.9267	42.7022	23.6753	42.5758	35.7276	18.5532	27.2826	20.7866	20.3271	3.77278	9.61635	4.77774	15.0031	23.2716	33.5964	12.0778	13.2318	13.4717	16.094	9.08486	6.94706	15.1484	19.0749	1.80625	2.63757	5.13166	3.82675	7.62454	6.56969	13.6386	5.15471	42.2616	53.578	41.4251	43.3755	42.6604	42.605	39.1839	40.7397	38.5078	15.2729	34.407	25.2064	27.9172	25.9035	22.1306
217.198	0.89		147.869	189.834	161.064	173.756	179.761	142.162	140.569	125.025	117.7	126.697	115.394	129.378	157.096	119.362	188.989	186.334	146.651	136.878	95.2786	113.121	116.874	94.8729	100.449	121.308	148.599	134.923	135.117	82.8098	171.961	130.932	138.831	128.416	442.37	506.078	608.358	519.769	581.373	540.728	435.652	463.392	602.763	474.544	545.611	529.621	578.765	422.928	598.469
217.2	11.92		3.4137	10.7327	12.411	3.04197	6.61457	5.19599	2.51214	0	1.63763	0.775804	1.24179	0.671624	0	1.42073	4.4687	2.65539	1.32094	0.822484	0	0.697676	0.90113	0	0.402394	2.27015	0	0	0.439714	0	0	0.754443	0.938157	0.289489	1.36645	5.55497	3.20587	2.4807	3.72043	2.9824	6.24432	1.06187	8.2147	6.21358	3.15973	4.43616	3.73094	2.14216	4.93831
217.22	38.84		16.5	12.7241	16.6247	34.0618	13.2199	20.5164	16.7072	15.2871	8.56033	9.64694	10.3942	13.9129	14.3284	10.2511	6.13511	7.26728	5.50488	5.3204	5.63958	0	0	0.515025	0	0.662508	0.894425	0.78999	5.01782	1.60599	1.55082	5.00216	12.2457	8.03528	2.2859	0.887502	3.96489	1.70587	1.45816	0	0.469088	0.851138	0	1.30457	0	0	0.489338	1.15623	0.410076
218.144	19.28		0	3.45321	0.715778	1.03759	0.534178	2.83306	0	0	1.30964	1.16519	1.83455	1.63797	1.39406	2.2318	2.4879	4.2579	1.34916	0.467683	1.3742	0.735771	0.48123	0.349214	4.01706	2.71667	0	0.398607	0.640521	1.39258	2.02823	5.06639	1.2901	1.50056	4.77186	1.9535	2.82856	2.05712	3.42279	2.75483	2.71832	2.01483	4.82503	1.27207	2.53562	3.29811	0.786617	3.22282	4.61909
218.17	25.61		0	0	0	0	0	0	0	0	0	0	0	0	0	0	0	1.53635	0.716719	0	0	0	0	0	0	0	0	0	0	0	0	0	0	0	0.394259	0.521422	0.896266	0.437888	0.521471	0.406125	0.245185	0	0	1.27569	0.465167	1.25433	1.03732	1.0552	0.500588
218.195	34.32		0.217768	0.377326	0.475245	0	0	0	0	0	0	0	0	0	0	0.316424	0	0	0.307674	0	0	0	0	0	0.513266	0	0	0	0	0	0	0	0	0	0.358922	1.01387	0.359062	0.846554	0	0.342735	0	0.421194	0.298693	0	0.461769	0.34831	0.319719	0.501717	0
218.303	23.6		0	0	0	0	0	0	0	0	0	0	0	0	0	0	0	0	0	0	0	0	0	0	0	0	0	0	0	0	0	0	0	0	0	0	0	0	0	0	0	0	0	0	0	0	0	0	0
218.988	0.79		19.88	25.2041	32.9939	22.8934	22.2032	25.0343	20.7244	20.6977	19.4981	37.6331	17.4921	17.8169	18.3545	23.1607	37.0581	21.1004	18.4508	18.721	17.4919	10.6378	14.2515	21.1539	14.7171	16.2413	27.8469	41.11	17.4036	7.01099	27.9757	33.894	12.7928	9.82054	28.7316	29.5309	38.7992	29.8377	37.2901	23.9099	27.0249	27.7305	39.7558	27.1442	31.8358	28.9938	32.8023	23.6232	33.5649
219.242	36.54		1.6184	6.30444	7.30071	9.84191	7.59443	7.60994	8.42391	0	0	0	0.57758	2.61468	1.90104	2.54407	1.37928	1.60903	2.82339	0.360278	2.4283	4.09436	1.87209	0.779015	3.02777	1.43494	1.79998	8.31937	2.83853	5.67714	4.82435	8.84956	13.355	8.9946	4.54956	4.47615	13.3359	3.21873	8.2011	4.91175	4.52502	7.85507	8.09792	4.27632	6.24889	5.79799	6.79747	4.05443	11.0573
219.244	37.75		1.25185	2.00743	3.07208	5.43416	5.27691	4.51048	6.65635	2.79099	0	0	0	0	0.796035	0.473412	0	0.767582	2.03093	1.268	25.7569	16.514	10.9494	20.3533	14.4935	11.673	0	0	0.779839	0	0	0	0.840054	0.954928	0.858912	0	0	0	0	0	0	0	0	0	0	0	0	0	0
219.262	29.53		0	0	0	0	0	0	0	0	0	0	0	0	0	0	0	0	0	0	0	0	5.70799	0	0	1.9439	0	0	0	0	0	0	0.629554	0	0	0	0	0	0	0	0	0	0	0	0	0	0	0	0
219.276	43.21		0	0	0	0	0	0	0	0	0	0	0	0	0	0	0	0	0	0	0	0	0	0	0	0	0	0	0	0	0	0	0	0	0	0	0	0	0	0	0	0	0	0	0	0	0	0	0
219.28	41.87		0	0	0	0	0	0	0	0	0	0	4.14261	0	0	0	0	0	0	0	0	0	0	0	0	0	0	0	0	0	0	0	0	0	0	0	0	0	0	0	0	0	0	0	0	0	0	0	0
219.305	23.5		0	0	0	0	0	0	0	0	0	0	0	0	0	0	0	0	0	0	0	0	0	0	0	0	0	0	0	0	0	0	0	0	0	0	0	0	0	0	0	0	0	0	0	0	0	0	0
220.998	45.19		0	0	0	0	0	0	0	0	0	0	0	0	0	0	0	0	0	0	0	0	0	0	0	0	0	0	0	0	0	0	0	0	0	0	0	0	0	0	0	0	0	0	0	0	0	0	0
220.998	46.13		1.34612	1.203	3.08013	4.45315	3.80594	3.4266	1.79855	4.83758	13.6945	0.228603	4.35553	1.20776	6.10481	3.76503	9.89754	2.73792	2.20448	6.82216	6.09486	25.3891	36.0319	5.97672	27.2289	40.5181	25.7644	37.086	27.142	24.1993	14.4576	25.1444	28.9526	18.4642	1.98031	11.5245	5.82402	8.61202	1.21387	3.16066	0	6.8088	2.50879	9.05954	4.39828	9.99293	11.7395	11.3164	13.7506
221.004	47.37		0	1.94877	0	0	3.31799	0	0	0	0	0.255866	3.67175	1.44374	0.80444	0	8.42211	0	3.60871	2.45795	0	1.3088	0	0	6.62919	0	8.66473	0	14.7002	29.9226	19.0004	0	0	27.039	0	0	0	4.62391	0	0	0	0	0	1.86442	0	0	1.14943	1.82028	4.69429
221.004	52.6		19.3878	29.5334	39.629	37.121	43.5507	30.4561	37.8591	25.5587	18.7825	0.614251	3.99457	2.22943	6.38666	12.0061	15.3129	24.4672	25.1446	15.6019	15.6201	23.2678	59.3107	63.6561	43.0725	57.4564	44.2325	53.3681	2.70371	42.9343	34.6113	38.4034	39.4306	33.8825	19.4814	19.3181	21.1907	19.1772	17.6244	17.412	21.1268	17.2487	17.3689	16.7776	16.5678	11.3242	20.3592	13.102	19.4189
221.006	46.68		0	0	0	0	0	0	0	0	0	0	0	0	0	0	0	0	0	0	0	0	0	0	0	0	0	0	0	0	0	0	0	0	0	0	0	0	0	0	0	0	0	0	0	0	0	0	0
221.009	49.28		0	0	0	0	0	0	0	0	0	0	0	0	0	0	0	0	0	0	0	0	0	0	0	0	0	0	0	0	0	0	0	0	0	0	0	0	0	0	0	0	0	0	0	0	0	0	0
221.01	50.83		14.6197	9.13663	19.7998	17.0108	17.6052	26.2471	36.7934	93.9475	44.653	6.02702	2.91864	7.08177	23.5071	40.7357	27.2847	19.5894	22.2332	26.667	53.7668	37.8899	23.7865	27.275	46.6824	65.5062	50.0003	5.27472	97.737	44.926	35.5679	2.48908	44.7528	33.9907	12.3293	0	0.730774	18.0573	19.6435	0	3.24444	0	1.47334	19.0852	13.8296	0	20.5413	12.7481	21.2543
221.01	51.45		0	0	0	0	0	0	0	0	0	0	0	0	0	0	0	0	0	0	0	0	0	0	0	0	0	0	0	0	0	0	0	0	0	0	0	0	0	0	0	0	0	0	0	0	0	0	0
221.017	48.47		0	0	0	0	0	0	0	0	0	2.03742	4.32599	0	0	0	1.88422	1.30954	0	0	0.737356	0	0	0	0	0	0	0	0.839946	0	0	1.40116	14.0688	0.878239	0	0	0	11.12	0	0	1.81904	0	0	1.84437	0	0	1.63985	1.4663	3.3494
221.017	49.81		3.44799	13.8682	6.9053	6.94176	19.0053	8.53431	7.67999	22.0089	32.6641	2.50422	8.14636	11.7768	6.5422	9.42598	20.1462	24.2972	27.1468	29.9857	10.5123	29.5029	74.602	14.4719	28.3699	38.0547	20.982	34.6488	41.0332	33.0341	22.1063	20.3924	35.8833	30.6156	13.5128	11.5477	10.3566	13.0824	0	20.0418	14.4195	11.6728	12.6371	13.9519	0	13.5035	12.4178	20.0789	13.7153
221.021	52.08		0	0	0	0	0	0	0	0	0	0	0	0	0	0	0	0	0	0	0	0	0	0	0	0	0	0	0	0	0	0	0	0	0	0	0	0	0	0	0	0	0	0	0	0	0	0	0
221.11	0.78		1.88664	0	0	0	0	0	0	0.378794	0	0.615963	0	0	0	1.58481	0	0	0	0	10.4093	0	0	6.66839	0	0	0	1.18728	0	0	0	2.74936	0	0	0	0.703724	0	0	0	0	0	0	0	0	0	0	0	0	0
221.149	19.28		0	0	3.28194	0	0	3.07363	0.605363	0.562699	0	10.3152	0.303381	0.493962	1.21814	18.5334	1.01711	0.703849	7.56968	2.95231	376.344	105.658	2.94582	372.717	82.6363	0	0.65248	0	2.75676	0	4.32349	0	7.844	5.74407	0	112.071	10.9921	32.0708	0.372009	0	0	96.3172	9.80954	19.8865	0	0	0	46.9152	1.4459
221.163	18.51		0	0	0	0	0	0	0	0	0	0	0	0	0	0	0	0	0	0	0	0	0	0	0	0	0	0	0	0	0	0	0	0	0	0	0	0	0	0	0	0	0	0	0	0	0	0	0
221.238	42.75		0	0	0	0	0	0	0	0	0	0	0	0	0	0	0	0	0	0	0	0	0	0	0	0	0	0	0	0	0	0	0	0	0	0	0	0	0	0	0	0	0	0	0	0	0	0	0
222.155	1.83		0	0	0	0	0	0	0	0	0	0	0	0	0	0	0	0	0	0	0	0	0	0	0	0	0	0	0	0	0	0	0	0	0	0	0	0	0	0	0	0	0	0	0	0	0	0	0
222.17	19.27		0	0	0	0	0	0	0	0	0	0	0	0	0	0	0	0	0	0	0	0	0	0	0	0	0	0	0	0	0	0	0	0	0	0	0	0	0	0	0	0	0	0	0	0	0	0	0
222.941	0.78		0	0	0	0	0	0	0	0	0	1.93391	1.02036	0	0	1.37622	2.87732	0	0	0	0	1.0588	2.05902	0.277995	1.19715	1.80889	0	0	0	0	0	0	0	0	0	1.43107	0	0	0	0	0	0.492242	0	0	0	0	0	0	0
223.193	36.11		0	0	0	0	0	0	0	0	0	0	2.34374	0	0	0	0	0	0	0	0	0	0	0	0	0	0	0	0	0	0	0	0	0	0	0	0	0	0	0	0	0	0	0	0	0	0	0	0
223.21	14.94		0	0	0	0	0	0	0	0	0	0	0	0	0	0	0	0	0	0	0	0	0	0	0	0	2.36503	1.85619	3.28442	12.1221	20.5047	4.39782	5.79454	14.8188	0	0	0.863103	4.63636	0.784161	2.60902	2.09696	0.707362	1.00868	0.764697	0.434833	1.10016	0.737137	5.13355	1.33803
223.21	14.17		3.37117	1.55739	0	1.83408	0.361804	3.14489	1.69302	4.18209	1.29554	7.22874	16.4174	8.46335	7.05997	9.12966	13.6713	9.82051	7.29287	13.8137	0	0	0	0	0	0	0	0	0	0	0.299178	0	0	0	0	0	0	0	0	0	0	0	0	0	0	0	0	0	0
223.236	40.27		0	0	0	0	0	0	0	0	0	0	7.20986	1.91841	0	0	0	0	1.53886	0	2.97235	1.92402	1.91768	1.4233	1.31434	0	1.48881	0	0	0	0.971303	0	0	0.821775	0	1.83933	0	0	0	1.52242	1.85728	0	0	0	0	0	1.97845	0	1.12842
224.194	38.15		0	0	0	0	0	0	0	0	0	0	161.165	0	0	0	14.5916	0	0	0	0	0	0	0	0	0	4.76213	0	0	0	9.61203	0	0	0	0	0	4.3897	0	0	0	0	0	13.4929	0	0	0	0	0	0
224.196	6.29		5.20865	6.17136	4.38412	3.79027	3.00785	9.61845	2.5582	2.40436	5.10986	6.75329	7.95627	8.77793	15.4774	6.86483	11.7689	15.3174	8.09638	8.38605	4.51421	7.89619	3.43202	7.07067	6.75303	4.31706	0	1.50817	1.22805	1.00356	0	3.84498	4.51995	4.96538	0.826797	1.09696	2.29698	0.839943	0.632274	0.352457	0	0.310014	0.469049	0.759252	0.42774	0.700905	0.305527	0.597627	0.804806
224.197	7.68		8.83989	12.044	6.11291	4.90105	7.17102	2.48638	0.596239	1.03775	5.0256	6.55463	8.65977	16.0308	14.5461	16.5115	6.1899	14.4085	8.69006	1.68188	3.44376	1.03871	2.72983	1.71096	2.57847	3.41344	1.25603	1.96623	0.424892	0	2.38618	5.53448	3.75665	4.58179	0.503626	3.26197	0.685438	1.26205	1.42364	1.57313	2.57472	0.413912	2.51033	0	0.474772	0	0.598383	1.2363	0.954408
224.197	8.44		0.682196	2.26192	2.72755	4.34426	0.748862	2.01111	1.86003	1.99409	0.217582	3.55628	4.58743	6.066	2.15914	6.16835	3.92255	5.77603	4.45574	1.44043	1.47107	1.89976	1.21202	0.462501	1.25607	0.417902	0.649611	1.66105	0	0.883299	0	0.973648	0	1.0301	0.391656	0.673287	0	0	1.0251	0.757842	0	0.663817	2.32356	0.936676	0.276557	0	0	1.05987	0
224.939	0.79		0.196714	0.744403	0	0.585373	0.355085	0	0	0	0	1.26844	0	0	0	0.823466	1.44903	0	0	0	0	0.945899	0	0	1.53509	0.616626	0	0	0	0	0	0	0	0	0	0	0	0	0	0	0	0	0	0	0	0	0	0	0
225.184	30.12		2.80469	1.39832	0	1.96656	1.57379	2.61685	0	0	0	0	13.1208	1.0678	1.66721	0	5.46508	0.72154	7.31038	4.24938	0	0.650046	0	0	0	0	0	0.774372	0	0	0	6.94418	0.653141	0.440784	3.22546	4.03909	0	0.780434	1.25644	1.63217	0.993649	1.74003	0.943534	0	2.67805	3.3829	1.75691	0	0
225.291	41.48		0	0	0	0.945667	0	0.409757	0.908772	2.2576	2.27822	0	0	1.09686	0	0.935015	1.79549	0	1.25453	1.12004	0	0.837372	0.733026	0	0	0	1.45553	0	0	0.839948	0	1.02234	0	0.554554	0	0	0	0	0	0	0	0	0	0	0	0	0	0	0
226.216	39.33		3.061	3.7356	2.38745	12.8152	0.665494	3.17592	0.686307	1.84056	10.1638	10.3491	71.8864	56.4096	70.9326	19.2134	4.44806	12.0104	8.61104	0.99284	18.6639	33.2389	2.57229	34.4858	23.7442	12.4239	14.4364	30.4847	3.61936	3.32933	18.8647	14.7178	12.4625	18.4879	3.28933	2.56449	4.47355	5.4558	2.1292	4.20342	3.94951	18.1861	21.2896	12.8711	15.6629	13.6036	8.39928	8.12905	14.6462
226.248	33.65		103.782	99.9332	105.66	154.194	112.883	133.632	179.173	31.9512	14.8867	22.5694	228.938	212.435	126.762	64.6774	116.096	75.3241	171.471	187.563	27.9526	32.1881	76.1309	22.8355	16.8694	60.7481	84.5342	45.9284	40.3154	27.3082	180.636	98.7169	77.8261	59.763	91.8001	100.685	76.5808	96.0119	79.3517	75.1878	83.478	97.7665	78.9759	80.7614	74.798	68.4154	78.1114	83.5064	83.6079
226.252	34.23		0	0	0	0	0	0	0	0	0	0	0	0	0	0	0	0	0	0	0	0	0	0	0	0	0	0	0	0	0	0	0	0	0	0	0	0	0	0	0	0	0	0	0	0	0	0	0
227.011	42.06		0	0	0	0	0	0	0	0	0	0	0	0	0	0	0	0	0	0	0	0	0	0	0	0	0	0	0	0	0	0	0	0	0	0	0	0	0	0	0	0	0	0	0	0	0	0	0
227.012	2.84		0	0	0	0	0	0	0	0	0	0	0	0	0	0	0	0	0	0	0	0	0	0	0	0	0	0	0	0	0	0	0	0	0	0	0	0	0	0	0	0	0	0	0	0	0	0	0
227.012	48.34		376.608	264.491	233.605	228.614	162.661	228.301	158.879	10.1352	9.1476	6.75955	31.8854	13.8624	19.164	39.6919	14.187	27.2698	12.9897	10.0322	59.6499	62.659	37.1561	28.8868	30.2276	20.0667	1.79629	29.7037	29.6217	8.26826	20.3097	89.4256	46.0149	29.5317	24.4258	33.017	37.0658	150.778	27.2107	44.6527	36.2479	14.8253	31.5307	9.8036	15.7755	43.2311	20.0188	54.9151	63.1712
227.014	47.03		0	0	0	155.764	183.759	48.727	84.3817	0	2.1749	8.02867	28.5961	19.5203	25.1873	22.9278	66.0296	41.2582	66.4496	39.9387	40.6151	46.1713	28.3795	13.9062	30.8074	20.8373	30.9802	1.1194	73.9227	115.722	87.5486	20.2906	74.7448	130.027	4.63304	37.5097	20.8662	64.4879	26.5362	13.5536	5.99759	66.3201	20.0082	72.8926	17.0363	34.2241	74.4166	23.0409	66.9362
227.014	46.36		302.095	239.963	420.37	338.531	207.884	215.525	212.236	0	63.5696	10.2454	27.7667	24.9866	57.7107	19.5682	56.1704	20.8405	26.6593	17.2214	22.8496	63.26	100.38	12.5635	64.6723	78.794	85.8734	76.1323	98.381	118.442	93.2494	117.015	161.513	121.74	52.1007	69.7375	106.51	137.73	68.4393	96.7013	49.5537	166.765	69.6428	108.057	41.6636	109.097	163.225	196.017	198.721
227.014	51.06		881.4	526.391	394.828	376.917	390.974	363.35	390.435	19.4362	121.252	13.641	58.2338	44.597	99.9718	148.891	105.459	111.865	148.689	154.726	144.801	115.938	167.688	147.669	200.391	156.142	92.1585	42.9606	383.215	169.544	265.054	201.974	314.787	166.513	198.017	103.577	69.6461	205.7	92.1608	70.6685	150.685	80.2949	93.131	183.8	31.3569	23.7237	267.894	219.492	235.723
227.015	44.65		4.05212	0	11.8254	5.26714	0	9.59901	0	0	0	0	2.41375	0	0	0	0	0	0.752987	0	0	0	0	0	0	0	0	0	0	0	0	0	0	0	0	0	0	0	0	0	0	0	0	0	0	0	0	0	0
227.015	37.29		0	0	0	0	0	0	0	0	0	0	0	0	0	0	0	0	0	0	0	0	0	0	0	0	0	0	0	0	0	0	0	0	0	0	0	0	0	0	0	0	0	0	0	0	0	0	0
227.016	49.55		236.133	510.093	478.004	494.78	220.466	336.809	191.098	6.79499	19.2286	4.73914	29.119	87.0056	147.437	96.1542	135.644	146.918	182.627	58.238	117.177	162.264	222.472	120.757	65.8915	225.815	51.5936	15.5675	162.841	166.874	206.006	103.774	232.588	213.255	83.9509	126.564	195.491	50.9018	98.3826	63.5951	97.4812	79.1517	94.0327	21.8893	17.4946	55.5337	53.5988	181.957	40.6247
227.017	38.59		0	0	0	0	0	0	0	0	0	0	0	0	0	0	0	0	0	0	0	0	0	0	0	0	0	0	0	0	0	0	0	0	0	0	0	0	0	0	0	0	0	0	0	0	0	0	0
227.017	39.94		4.84328	5.12948	2.14214	1.24487	3.28004	1.93829	3.70298	0.710162	1.4236	3.56499	0	0.377446	3.92072	6.12179	6.74028	5.67262	4.12151	4.74096	6.20053	4.30016	1.17404	4.03437	6.48682	3.08972	1.90742	2.54059	2.90395	0.657045	12.254	7.12725	3.79387	6.59749	2.84076	1.85782	1.06353	5.06989	7.02877	3.08292	3.37536	5.67236	4.27602	3.40142	5.50856	4.7603	3.93714	4.09131	5.77417
227.018	50.52		0	137.823	132.502	110.955	548.778	297.821	279.589	76.9462	137.051	14.2599	28.3929	64.5075	40.2945	38.3561	109.155	61.9627	64.0912	134.419	32.1976	58.9982	155.548	42.8015	158.596	126.977	191.362	127.882	0	23.4467	78.5427	106.167	76.9578	9.24173	181.505	167.978	3.97424	136.271	152.363	226.566	180.651	182.733	169.626	156.922	148.169	230.701	152.743	79.8049	162.014
227.018	52.06		12.8005	198.938	267.339	137.94	250.311	197.495	483.182	346.673	68.1569	7.62625	9.1994	20.0473	96.3406	123.693	101.045	50.6409	46.8622	24.9598	144.189	66.3126	176.808	168.766	70.5081	143.654	185.531	174.549	6.86977	195.303	11.2846	12.0297	11.4667	190.653	187.23	186.457	235.548	189.027	168.087	196.15	186.811	209.447	177.564	178.323	173.841	163.758	196.898	174.545	147.054
227.018	37.92		0	0	0	0	0.424732	0.901653	0.346479	0.360353	0	0	1.23031	1.29451	4.32413	7.63294	4.81805	3.6132	1.56218	0.835761	1.0301	1.08927	0	0	1.23333	1.47985	0	0.544046	0	0.355917	2.03836	1.78791	3.40738	3.10918	0.412049	1.38605	1.91132	0.765026	0.668588	1.20977	3.58276	1.8334	0.735204	1.52978	1.3205	6.44679	1.74385	0.450729	6.15114
227.019	0.72		937.227	861.692	830.401	791.881	841.194	905.078	751.258	684.087	731.197	652.046	787.723	1225.37	1198.89	757.249	939.467	1030.94	852.059	846.491	682.014	820.741	675.644	681.238	776.669	636.951	747.715	735.31	722.911	636.904	999.49	907.05	998.76	701.681	934.428	909.424	995.837	1001.12	1142.07	994.367	901.429	980.89	1019.71	1073.27	1051.88	1019.3	915.137	965.72	874.173
227.021	40.89		0	0	0	0.417294	0	0.747935	5.01239	9.51498	5.86796	5.60757	0.776304	3.34672	10.4347	13.7739	3.17456	19.7757	0	0	14.6895	14.6959	15.3574	7.8667	16.4402	11.245	10.3157	0.443831	10.5627	9.28231	13.1329	0.431328	16.1566	13.6996	0.892872	0.762208	1.08368	2.47104	1.95713	0.943333	3.09243	0	4.18707	1.52622	0.888721	3.24966	3.50527	14.3322	5.25229
227.028	47.7		0	0	0	0	0	0	0	0	0	0	0	0	0	0	0	0	0	0	0	0	0	0	0	0	0	0	0	0	0	0	0	0	0	0	0	0	0	0	0	0	0	0	0	0	0	0	0
227.031	45.48		49.4739	93.3796	67.7714	57.959	87.4246	125.26	11.7461	27.1405	13.6346	5.27392	16.5384	24.7581	30.9971	25.7719	23.1948	16.5276	15.371	36.9518	29.6246	74.1014	133.53	26.4109	67.8816	130.902	21.3735	76.1808	5.24474	3.44177	2.10173	35.2916	0.721808	9.69882	8.03408	100.918	4.33213	0	0	1.22714	1.59188	0	0	0	0	1.85126	0	0	1.77483
227.032	48.9		0	0	0	0	0	0	0	0	0	0	0	0	0	0	0	0	0	0	0	0	0	0	0	0	0	0	0	0	0	0	0	0	0	0	0	0	0	0	0	0	0	0	0	0	0	0	0
227.127	26.21		0	0	0	0	0	0	0	0	0	0	4.08811	2.91152	0.60807	0.39238	2.31306	0.543695	3.68633	1.58549	0	0	0	0	0	0	0	3.18779	0	0	0	1.38885	0	0	0	0	0	0	0	0	0	0	0	0	0	0	0	0	0
227.164	36.6		4.49702	4.40268	1.94102	12.5069	5.88987	5.01128	11.4769	3.0675	1.04419	8.10928	21.5756	30.5857	23.232	13.3813	6.18788	18.3495	27.2355	21.4349	0	11.9965	0.251141	0	9.61743	1.52483	1.9656	5.9644	2.98391	0.464424	11.5687	27.1927	10.2518	10.3742	6.88971	7.00279	2.39727	3.42082	2.27645	13.0611	15.257	4.39547	1.9116	3.45377	1.95333	4.52381	1.12089	2.65657	0
227.195	29.73		0	0	0	0	0	0	0	0	0	0	0	0	1.77424	0	0	0.454911	0	0	0	0	0	0	0	0	0	0	0	0	0	0.492068	0	0.700147	0.443318	0	0	0	0	0	0.483884	0	0	0	0.703769	0	0	0	0
228.239	0.57		0	0	0	0	0	0	10.2759	14.1797	18.131	10.0835	5.16734	19.7034	20.6678	12.6658	16.553	16.4797	14.6806	19.7999	2.77067	5.20779	0	0	0	1.10053	0	1.08422	0	0	0.736796	15.38	12.6286	12.8175	5.72082	5.91673	9.50179	9.69734	10.7094	8.47	7.1222	5.5003	10.1799	11.3011	6.15184	8.8823	6.72398	6.68701	3.51001
228.264	34.19		0	0	0	0	0	0	0	0	0	0	0	0	0	0	0	0	0	0	0	0	0	0	0	0	0	0	0	0	0	0	0	0	0	0	0	0	0	0	0	0	0	0	0	0	0	0	0
228.294	40.5		17.3069	27.357	34.6923	35.7595	44.4788	55.2186	91.3712	77.4035	69.267	60.6265	38.0617	37.5817	41.7938	42.1283	43.8994	60.0862	31.9353	36.4205	323.003	259.873	406.353	379.561	331.903	453.736	70.1573	12.8032	56.1742	60.7509	77.3808	24.6803	48.6284	50.366	16.393	5.12084	12.315	6.25037	10.0605	7.10331	8.30567	7.98373	15.5227	7.85821	1.28694	5.39943	14.1005	16.4697	8.56571
228.336	34.84		0	0	0	0	0	0	0	0	0	0	346.645	3.72575	1.27796	0	174.163	0	19.94	15.7123	0	0	0	0	0	0	0	0	0.412585	0	0	1.04406	1.41801	0	15.8466	0	0	1.51104	0	0	15.5162	0	0	2.51128	0	0	0	0	0
228.345	37.36		0	0.320697	0	0.417056	1.72091	0	3.95567	9.02586	0.566459	4.87226	1.8531	0.69479	2.38972	8.67173	0	0	0	0	0.582455	0	0	0	0	0	6.52756	0	0	0	0.755109	0	2.13066	0.39089	0	0	0	0	0	0	0	0	0	0	0	0	0	0	0
229.118	33.35		13.0329	19.2341	14.7355	5.7549	6.76402	13.4412	8.13278	58.3413	34.701	47.744	14.7779	30.7935	28.15	50.3893	31.3195	41.4116	50.2033	54.401	25.6491	56.43	35.2875	77.8005	68.8015	15.1077	64.7695	103.947	89.5938	35.0382	76.5544	47.7565	73.0796	52.6838	11.0473	23.5659	11.4339	7.66684	16.0681	14.3328	17.2364	19.0829	10.5557	28.8819	16.4486	16.6572	14.4205	12.8785	11.9541
229.121	30.98		1.29199	0.438572	3.9445	13.7711	11.4862	2.52741	1.62854	30.5513	34.9911	36.0061	27.4113	49.5267	42.307	64.467	38.6777	46.3861	52.3665	31.8139	25.2073	66.2445	48.607	32.5722	29.8754	22.9558	7.37549	23.539	38.4981	19.4771	44.5044	35.6588	76.6184	38.9622	5.72355	6.70817	12.3865	11.1253	11.5787	6.64481	7.68564	4.51551	8.19902	2.55982	8.3113	6.47598	2.98121	1.73452	7.26564
229.121	30.44		0	0	0	0	0	0	0	0	0	0	0	0	0	0	0	0	0	0	0	0	0	0	0	0	0	0	0	0	0	0	0	19.8369	1.29673	7.68047	5.34149	1.61528	1.60999	4.70132	5.35085	1.80986	2.68203	2.69022	0.911367	1.33158	0.678203	3.9488	2.74094
229.122	31.77		0	0	0	0	0	0	0	24.5612	22.9311	50.3569	18.706	11.3208	23.7406	27.1696	63.15	54.9247	37.5841	51.919	69.3478	34.2992	48.7196	17.8792	17.5444	63.4704	54.3401	14.1536	50.9774	82.6816	62.392	93.2493	44.5159	81.5375	20.4247	30.808	21.5684	16.3432	16.6151	24.7799	20.7276	20.7436	23.7687	11.4109	9.49685	19.0527	16.9966	17.2544	8.0861
229.123	29.04		0	0	0	0	0	0	0	2.80791	5.78779	3.75041	8.51103	12.0814	18.4859	10.8058	7.90549	5.84416	8.88105	3.92138	10.8436	3.52375	3.67438	5.17915	8.70917	5.80051	3.32827	3.42336	4.09067	11.9526	8.03254	11.9357	14.4836	22.4132	0.59152	1.82321	2.33858	1.33333	3.16647	2.59673	2.53307	2.30932	1.46839	1.00366	4.15819	2.77105	1.5967	0.497022	3.17235
229.126	32.57		0	0	0	0	0	0	0	0	0	0	0	0	0	0	0	0	0	0	0	0	0	0	0	0	0	0	0	0	0	0	0	0	0	0	0	0	0	0	0	0	0	0	0	0	0	0	0
229.132	29.65		0	0	0	0	0	0	0	0	0	0	0	0	0	0	0	0	0	0	0	0	0	0	0	0	0	0	0	0	0	0	0	0	0	0	0	0	0	0	0	0	0	0	0	0	0	0	0
229.233	39.47		0	0	0	1.12894	0	0	0	0	0	0	0	0.837407	2.34551	0	0	0	0	0	0	0	0	0	0	0	0	0	0	0	0	2.81572	0	0	4.93352	8.31878	9.69016	9.67838	6.33665	8.84282	9.42799	3.10144	5.11721	11.6086	8.71658	12.3011	1.43984	4.1818	1.99794
229.259	20.4		138.091	131.166	90.9476	145.222	121.727	107.825	107.952	97.3236	99.7996	147.043	309.671	275.29	220.873	209.133	253.561	179.864	262.552	191.698	108.732	97.4871	129.571	105.559	74.8484	131.985	0.639053	0	0	1.55165	122.957	0	55.8308	95.3059	4.80727	0	0	0.572156	0.590165	2.54756	1.57369	0	0.882331	2.30841	0.909	3.3132	2.65718	9.89332	3.39478
229.27	21		0	0	0	0	0	0	0	0	0	0	0	0	0	0	0	0	0	0	0	0	0	0	0	0	135.648	94.0733	118.984	126.269	90.092	162.961	63.6252	98.6799	129.963	79.7512	74.5126	136.738	106.957	109.046	125.893	80.4009	60.692	113.094	90.8747	116.219	119.916	121.083	103.634
229.282	41.6		7.1493	9.6396	10.7157	16.4906	18.5486	17.29	1.97127	0	0	2.23126	60.979	13.4795	2.78999	5.54557	25.3831	3.37218	18.041	27.4118	4.60375	1.53852	0	3.16715	0	1.08863	3.02137	10.5522	0	0	6.83634	15.0892	1.1368	2.23574	14.8413	8.46155	0	3.21355	3.29432	8.65841	5.36855	2.72247	1.89377	8.15382	0	1.54591	1.69631	0	2.94624
229.284	41.03		0	0	0	0	0	0	0	0	0	0	0	0	0	0	0	0	0	0	0	0	0	0	0	0	0	1.07443	0	1.47281	0	0	0	0	0	0	0	0	0	0	0	0	0	0	0	0	0	0	0
229.295	43.68		4.88771	2.63739	2.23643	12.3529	10.7632	7.9266	1.2842	0	0	0	0	0	0	0	0	0	0	0	0	0	0	0	0	0	0	0	0	0	0	0	0	0	0	0	0	0	0	0	0	0	0	0	0	0	0	0	0
230.261	20.35		0	0	0	0	0	0	0	0	0	0	0	0	0	15.4741	25.3427	8.77567	3.41937	1.77139	0.304707	0.536105	4.76954	0	0	0	0	0	0	0	0	0.678795	0	0	0	0	0.532629	2.55869	0.890165	2.30291	0	0	1.29687	1.86327	0.992888	1.0921	0.896944	2.04579	0
230.29	34.5		0	0	0	0	0	0	0	0	0	0	28.4513	1.86168	0.90547	0	14.8732	0.827565	0.410487	0	0	0	0	0	0	0	0	0	0	0	0	0	0	0	0	0	0	0	0	0	0	0	0	0	0	0	0	0	0
230.314	35.05		0	0	0	0	0	0	0	0	0	0	0	0	0	0	0	0	0	0	0	0	0	0	0	0	0	0	0	0	0	0	0	0	0	0	0	0	0	0	0	0	0	0	0	0	0	0	0
230.323	35.62		35.897	32.2361	293.123	35.8855	27.4161	535.014	55.9967	36.0001	30.7643	61.0313	109.243	196.498	156.553	146.804	78.1831	78.0259	62.3093	44.0611	739.007	1069.38	34.8564	540.554	924.924	29.235	15.665	18.0881	49.6079	38.136	29.1534	27.9729	89.452	66.9092	93.2089	81.8577	472.82	380.208	47.1005	6.30006	93.537	76.8433	423.185	355.599	32.0242	5.56849	40.6609	99.339	37.8515
230.949	0.32		4.13673	21.3424	8.84572	9.4144	26.2482	7.98812	3.86337	6.70356	3.56092	1.87897	0.669901	1.57298	3.47572	0	5.85418	4.2578	7.83722	6.84854	0	0	1.01966	0.359262	2.35985	0.397752	1.75225	1.82656	3.06605	6.45295	4.11305	2.33478	5.64868	6.05536	4.23052	1.63965	7.32956	8.1032	4.05778	4.94634	2.54847	0	4.69719	8.04705	1.30516	8.17489	4.82395	2.08051	7.07695
230.962	53.13		8.38421	2.85402	10.1199	1.85372	1.87181	7.1892	5.03788	0	0.348858	0	0.22533	0.484787	0.269052	0	0	0	0	0	0	0	0	0.46104	0	0	0.698132	1.88596	1.21363	1.20126	9.47019	7.47809	26.5384	9.19966	14.7254	12.9461	10.1521	3.98454	2.41408	8.2131	6.26047	12.3833	10.0968	8.02986	10.7456	5.52272	9.9363	21.3005	7.11416
231.152	0.91		0	0	0	0	0	0	0	0	0	0	0	0	0	0	0	0	0	0	0	0	0	0	0	0	0	0	0	0	0	0	0	0	0	0	0	0	0	0	0	0	0	0	0	0	0	0	0
231.327	35.58		0.492991	0	58.8496	0	0	71.7666	1.11659	0	0	2.47944	0.665215	12.5646	4.85707	7.29655	2.27143	1.74467	3.80278	0.883482	96.5176	129.962	0	87.0289	137.391	0	0	0	0	0	0	0	4.66377	1.83918	1.78983	2.54961	38.0868	33.7448	0	0	0.921353	1.68894	26.9553	20.5003	0	0	0	0	0
232.33	35.58		0	0	0	0	0	0	0	0	0	0	0	0	0	0	0	0	0	0	0	0	0	0	0	0	0	0	0	0	0	0	0	0	0	0	0	0	0	0	0	0	0	0	0	0	0	0	0
232.964	0.76		42.7302	23.3958	25.0021	47.7989	18.4612	16.8349	25.0659	23.2602	19.738	69.0295	37.6405	26.1373	27.1834	59.6005	72.7975	27.7538	36.2367	32.2442	47.8969	39.49	55.5434	45.217	42.4945	66.9197	34.0514	25.3612	15.9195	5.75284	33.99	21.6412	13.0102	11.2734	20.8641	40.3354	21.6031	8.89381	22.1944	15.3544	19.2212	49.957	26.9351	11.3829	20.5632	21.1359	25.301	22.8746	26.6011
233.141	29.1		0	0	0	0	0	0	0	0	0	0	0	0	0	0	0	0	0	0	0	0	0	0	0	0	0	0	0	0	0	0	0	0	0	0	0	0	0	0	0	0	0	0	0	0	0	0	0
233.167	26.1		0	0	1.25325	0.908959	0.679835	3.19775	0	0.81865	7.59453	3.54833	28.8648	24.2341	29.4091	12.6215	8.90281	7.87427	1.19184	0.727865	16.8936	12.6615	7.6365	13.1386	7.97884	6.04244	0	0	0	21.8182	0.515949	0	6.68175	31.0693	1.8731	0	3.49309	2.70981	0	1.1893	0.724377	0.450815	3.72961	1.10393	0	2.17754	1.65551	0	0.345561
233.167	27.43		0.954536	1.03625	0	3.29402	0.683376	0.376737	0	0	2.72726	1.27832	25.1127	14.6977	29.0498	6.5908	9.69396	8.17805	4.7488	0.641912	15.2491	5.2954	4.3008	8.04979	1.00226	3.56593	0	0	0.93996	7.27812	0.491089	0	4.8207	24.3808	0	0	0	0	0	0	0	0	0	0	0	0	0	0	0
233.168	28		0	0	0	0	0	0	0	0	0	0	0	0	0	0	0	0	0	0	0	0	0	0	0	0	0	0	0	0	0	0	0	3.11272	0.245674	0	3.69374	0.595849	0	0.807973	0	0	1.10237	2.02967	0	0.822559	1.83135	0	0
233.221	33.9		0	0	0	0	0	0	0	0	0	0	0	0	0	0	0	0	0	0	0	0	0	0	0	0	0	0	0	0	0	0	0	0	0	0	0	0	0	0	0	0	0	0	0	0	0	0	0
234.957	0.76		10.1979	5.18742	6.67265	12.0153	4.35034	3.90402	4.67559	4.09398	4.54452	19.2381	11.154	6.1205	6.44815	16.9664	20.9987	6.35068	7.28154	6.90984	9.99051	10.1809	15.0411	13.2764	10.6749	17.4849	7.03735	5.3214	4.63006	0.6902	7.28949	4.63459	1.97623	1.52389	4.26229	10.8058	5.28327	1.66615	0.895451	1.46971	4.94501	10.259	6.8319	1.61668	4.62314	3.72584	5.73217	5.2209	4.55027
235.238	12.17		0	0	0	0	0	0	0	0	0	0	0	0	0	0	0	0	0	0	601.557	185.094	419.882	631.035	193.393	420.344	0	0	0	0	0	0	0	0	0	0	0	0	0	0	0	0	0	0	0	0	0	0	0
235.241	37.8		67.4286	80.0813	75.3862	87.7918	74.7638	60.7186	48.5886	79.3382	58.875	55.8433	61.4177	72.1283	69.5563	73.4913	76.3235	71.9804	59.6401	67.2861	114.411	66.1796	104.21	100.412	67.7964	81.5753	44.406	38.7557	55.7872	54.2469	71.5251	61.7825	79.4432	70.0433	22.8775	28.6054	21.4002	26.6267	13.9191	28.4078	17.0837	19.2433	21.7111	10.5377	13.3506	13.7904	11.8221	15.9933	9.69793
235.241	12.87		0	0	0	0	0	0	0	0	0	0	0	0	0	0	0	0	0	0	1198.8	579.011	555.631	910.41	511.102	476.756	0	0	0	0	0	0	0	0	0	0	0	0.633255	0	0	0	0	0	0	0	0	0	0	0
235.25	13.72		0	0	0	0	0	0	0	0	0	0	0	0	0	0	0	0	0	0	22.5493	0.72817	1.46484	61.5272	8.2878	9.96461	0	0	0	0	0	0	0	0	0	0	0	3.84916	0	0	0	0.356095	0	0	0	0	0	0	0
235.252	14.63		0	0	0	0	0	0	0	0	0	0	0	0	0	0	0	0	0	0	0	0	0	0	0	0	0	0	0	0	0	0	0	0	0	0	0	0	0	0	0	0	0	0	0	0	0	0	0
235.253	16.15		0	0	0	0	0	0	0	0	0	0	0	0	0	0	0	0	0	0	1.89715	0	0	1.14002	0	0	0	0	0	0	0	0	0	0	0	0	0	0	0	0	0	4.60414	0	0	0	0	0	0	0
235.253	15.51		0	0	0	0	0	0	0	0	0	0	0	0	0	0	0	0	0	0	0	0	0	0	0	0	0	0	0	0	0	0	0	0	0	0	0	0	0	0	0	0	0	0	0	0	0	0	0
235.27	40.67		5.1006	5.3716	9.99529	4.3806	7.59567	16.454	8.07556	39.1893	27.1161	9.17175	12.8471	23.4454	13.8283	10.7182	1.4633	29.9775	1.37392	0	27.8625	37.3064	33.7635	25.9613	48.4734	35.3375	2.99865	1.02094	32.6486	21.528	0.799243	0	24.2115	6.83354	0	0	3.13624	0	0	0	0.478093	0	0.490521	0.624476	0	0	0.452274	5.45274	4.69877
236.243	37.81		0	0	0	0	0	0	0	0	0	0	0	0	0	0	0	0	0	0	0	0	0	0	0	0	0	0	0	0	0	0	0	0	0	0	0	0	0	0	0	0	0	0	0	0	0	0	0
236.243	11.9		0	0	0	0	0	0	0	0	0	0	0	0	0	0	0	0	0	0	184.56	50.5233	85.5749	228.59	39.3451	42.0901	0	0	0	0	0	0	0	0	0	0	0	0	0	0	0	0.86292	0	0	0	0	0	0	0
236.253	13.72		0	0	0	0	0	0	0	0	0	0	0	0	0	0	0	0	0	0	0	0	0	0	0	0	0	0	0	0	0	0	0	0	0	0	0	0	0	0	0	0	0	0	0	0	0	0	0
236.254	12.9		0	0	0	0	0	0	0	0	0	0	0	0	0	0	0	0	0	0	0	0	0	0	0	0	0	0	0	0	0	0	0	0	0	0	0	0	0	0	0	0	0	0	0	0	0	0	0
237.132	45.33		0	0	0	0	0	0	0	0	0	0	0	0	0	0	0	0	0	0	0	0	0	0	0	0	0	0	0	0	0	0	0	0	0	0	0	0	0	0	0	0	0	0	0	0	0	0	0
237.142	51.27		0	0	0	0	0	0	0	0	0	0	0	0	0	0	0	0	0	0	0	0	0	0	0	0	0	0	0	0	0	0	0	0	0	0	0	0	0	0	0	0	0	0	0	0	0	0	0
237.142	46.39		0	0	0	0	0	0	0	0	0	0	0	0	0	0	0	0	0	0	0	0	0	0	0	0	0	0	0	0	0	0	0	0	0	0	0	0	0	0	0	0	0	0	0	0	0	0	0
237.143	52.3		0	2.84067	0.965698	67.499	4.86501	1.36583	2.06178	379.9	32.0971	0	0	0	3.54154	112.954	1.04983	2.81474	0	2.2748	0	0	0	21.2476	7.70618	6.60578	0	0	0	0	0	0.292738	0	0	0	0	0	0	0	0	0	0.723663	0	78.1717	206.598	18.534	0	0	0
237.143	44.02		0	0	0	0	0	0	0	7.1115	0	0	0	0	0	0	0	0	0	0	0	0	0	0	0	0	0	0	0	0	0	0	0	0	0	0	0	0	0	0	0	0	0	0	0	0	0	0	0
237.144	49.9		0	0	0	7.16801	2.34036	0	0	38.0869	20.5571	0	0	0	0.606306	2.71443	1.49574	1.44375	0	0	0	0	0	0	1.20888	1.0033	0	0	0	0	0	0	0	0	0	0	0	0	0	0	0	0	0	11.848	0	0	0	0	0
237.144	45.83		0	0	0	5.77761	0.942789	0	0	26.0291	2.03773	0	0	0	2.37385	8.30848	0	0	0	0	0	0	0	0	0.571249	1.1284	0	0	0	0	0	0	0	0	0	0	0	0	0	0	0	0	0	31.9108	1.26463	4.02725	0	0	0
237.144	47.5		0	0	0	0	0	0	0	1.07463	0	0	0	0	0	0	0	0	0	0	0	0	0	0	1.36922	0	0	0	0	0	0	0	0	0	0	0	0	0	0	0	0	0	0	3.76913	0	0	0	0	0
237.144	50.69		0	0	0	0	0	0	0	9.95357	1.36925	0	0	0	0	0	0	0	0	0	0	0	0	0	0	10.0448	0	0	0	0	0	0	0	0	0	0	0	0	0	0	0	0.27754	0	32.9137	20.2245	20.2887	0	0	0
237.145	48.5		0	0	0	0	0	0	0	0	0	0	0	0	0	0	0	0	0	0	0	0	0	0	0	0	0	0	0	0	0	0	0	0	0	0	0	0	0	0	0	0	0	0	0	0	0	0	0
237.194	38.67		0	0	0	0	0	0	0	0	0	0	0	0	0	0	0	0	0	0	0	0	0	0	0	0	0	0	0	0	0	0	0	0	0	0	0	0	0	0	0	0	0	0	0	0	0	0	0
237.204	33.9		0	0	0	1.37525	1.16272	1.31286	0	0	0	0	7.51686	3.48446	1.63622	0	1.19784	1.12889	5.11883	3.13317	0	0	0	0	0	0	0	1.26376	0	0	0	2.52224	0	0	0	0.346214	2.29557	0	0	1.50858	0	0.747504	0.316412	0	0.69445	1.30091	0.986257	0	0.962126
237.213	36.75		3.15499	0	0	2.57529	0.931699	0.469584	0	0	0	0	4.52097	0.824151	0	1.31175	2.15244	0	2.78225	2.54345	0	0	0	0	0	0	0	0	0	0	0	0.472391	0	0	0	0	0	0	0	0	0	0	0	0	1.82314	0	0	0	0
237.214	35.88		2.82915	0	0	0.722878	0	0	0	0	0	0	0	0	0	0	0	0	0	0	0	0	0	0	0	0	0	0	0	0	0	0	0	0	0	0	0	0	0	0	0	0	0	0	0	0	0	0	0
237.274	43.2		0	0	0	0	0	0	0	0	0	0	0	0	0	0	0	0	0	0	0	0	0	0	0	0	0	0	0	0	0	0	0	0	0	0	0	0	0	0	0	0	0	0	0	0	0	0	0
237.283	41.98		0	0	0	3.19524	1.04012	0	0	0	0	0	16.9537	11.3365	2.39588	0	7.19729	0	0	2.73354	0	0	1.83458	6.67135	1.47961	0	0	0	0	0	0	8.07842	0	0	0	0	0	0	0	0	0	0	0	0	0	0	0	0	0
238.926	53.04		53.5664	36.1322	38.256	39.6958	43.8764	35.242	28.7841	0.992778	0.625397	0	1.17972	0.718201	1.51862	4.25989	6.24058	4.41218	6.88348	3.30181	1.61307	1.92542	3.88169	9.17794	5.67481	7.6327	0.662909	1.88202	4.6631	8.56274	15.9645	17.7552	47.3164	18.7931	55.5052	49.0491	61.2038	49.9267	45.6383	57.8385	49.5266	50.3838	52.6626	62.6682	41.3481	36.1083	41.7091	47.0057	34.8698
238.937	5.18		0	0	0	0	0	0	0	0	0	0	0	0	0	0	0	0	0	0	0	0	0	0	0	0	0	0	0	0	0	0	0	0	0	0	0	0	0	0	0	0	0	0	0	0	0	0	0
238.937	5.93		0	0	0	0	0	0	0	0	0	0	0	0	0	0	0	0	0	0	0	0	0	0	0	0	0	0	0	0	0	0	0	0	0	0	0	0	0	0	0	0	0	0	0	0	0	0	0
238.938	0.42		2.11856	3.06589	0.495944	1.33925	3.87359	2.6227	1.38415	1.56555	0.479228	0	0	0.709192	1.27673	0.362898	0	0.677617	2.3628	0	0.220432	2.29304	1.82779	0	0.727076	0.986503	0	0	1.02363	0	0	0	0	0.631331	0	0	0	0	0	0	0	0	0	0	0	0	0	0	0
239.143	3.27		0	0	0	0	0	0	0	0	0	0	0	0	0	0	0	0	0	0	0	0	0	0	0	0	0	0	0	0	0	0	0	0	0	0	0	0	0	0	0	0	0	0	0	0	0	0	0
239.148	19.26		1.41887	0.913596	0.515447	0	2.08841	1.67511	0	5.28655	7.15711	1.43911	4.00594	9.16367	14.5815	10.5917	18.0818	14.1591	12.0928	8.79796	5.38195	2.25362	6.59375	0.966423	3.34956	2.09633	2.5478	3.1102	2.39876	6.47834	5.66964	9.83483	9.70213	11.7612	5.28544	6.30972	10.3503	9.00369	9.97601	3.49617	2.33719	5.49837	6.88365	2.25987	5.51507	3.50038	7.0386	1.70054	8.80161
239.153	18.37		0	0	0	0.492011	0	0.348587	0	0	0	5.43869	1.67054	4.16628	7.93311	3.82217	6.65493	9.89972	10.1911	6.72082	1.83444	5.60993	4.28683	1.47514	2.15017	5.51369	0	0	0	0.40565	0	0	0	1.12759	0	0	0	0	0	0.394164	0	0	0	0	0	0	0	0	0
239.192	32.85		1.0334	2.09332	4.44262	10.2134	2.50637	2.58311	1.47784	0.68369	0	0	31.9412	20.1324	10.5047	4.31191	14.5002	5.18397	28.7184	25.4116	0.834226	0	1.96058	0	0	4.12303	0.862117	2.07714	0.502025	0.606484	7.08865	14.3087	1.79568	1.07653	1.5706	13.2706	3.55608	9.10627	3.73933	4.29094	0.53968	8.67716	3.97267	3.96757	5.68464	2.51878	2.61252	0.505115	1.93105
239.196	40.28		46.0116	38.1092	20.9443	41.408	53.9601	33.1413	35.4565	197.636	189.186	144.503	635.721	430.535	297.411	137.397	206.676	204.891	278.342	226.373	223.96	378.535	229.699	236.935	378.459	286.791	139.218	109.415	131.149	165.119	275.752	213.783	148.129	207.343	89.9723	74.5979	75.9828	147.577	74.8497	86.7665	76.4748	99.8512	121.77	46.577	45.3833	83.7714	97.2097	76.7905	110.465
239.214	12.31		0	0	2.83726	0	0	3.90153	0	0	0.703676	0	5.02295	5.52255	0	0	6.66659	9.53979	0.756645	0	0	0	0	0	0	0	0	0	0	0	0	0	0	0	0	0	0	0	0	0	0	0	0	0	0	0	0	0	0
239.222	35.69		16.596	6.39107	9.69308	20.8411	9.01927	13.3231	2.57725	27.7451	12.1271	29.0811	107.162	135.661	110.043	89.3714	76.3867	63.0261	50.5575	52.0462	140.548	74.8659	74.7055	84.7525	73.3789	65.4841	22.22	24.0268	51.6295	38.315	45.0551	54.9676	78.7074	62.6669	90.2395	105.757	120.845	131.705	101.078	87.3411	101.945	119.945	93.4291	79.5024	88.9169	86.0323	77.7693	60.3303	64.2547
239.224	37.9		144.765	118.924	113.912	181.98	138.288	126.647	81.7288	63.7929	27.4312	13.9362	87.559	97.1182	83.2719	37.1966	94.2135	82.5046	102.412	95.9064	65.0427	74.0229	39.581	54.0273	55.7788	35.5395	55.8776	43.2461	35.4248	9.0987	64.4844	70.9879	53.536	14.1164	87.2258	90.178	100.239	110.608	110.576	50.2551	91.8978	64.6137	113.493	86.2765	91.9151	42.466	30.4377	20.1042	31.966
239.226	37.03		0	0	0	0	0	0	0	0	0	0	0	0	0	0	0	0	0	0	0	0	0	0	0	0	0	0	0	0	0	0	0	0	0	0	0	0	0	0	0	0	0	0	0	0	0	0	0
239.293	42.05		1359.53	1127.69	1445.71	1794.73	1574.98	1569.81	769.345	730.853	943.456	1201.52	1866.73	2214.05	2065.09	1676.56	1237.54	1727.92	1495.87	1488.68	1533.43	1591.75	870.808	1599.41	1570.13	1268.55	748.559	1180.58	1441.83	1274.42	899.335	1288.58	1603.76	1126.75	440.857	624.926	573.064	674.228	455.677	584.183	260.448	473.514	571.584	698.523	485.494	493.666	378.822	402.433	416.957
239.293	42.63		0	0	0	0	0	0	0	0	0	0	0	0	0	0	0	0	0	0	0	0	0	0	0	0	0	0	0	0	0	0	0	0	0	0	0	0	0	0	0	0	0	0	0	0	0	0	0
240.204	40.45		0	0	0	0	0	0	0	0	0	0	0	0	0	0	0	0	0	0	0	0	0	0	0	0	0	0	0	0	0	0	0	0	0	0	0	0	0	0	0	0	0	0	0	0	0	0	0
240.232	36.01		0	0	0	0	0	0	0	0	0	0	0	0	0	0	0	0	0	0	0	0	0	0	0	0	0	0	0	0	0	0	0	0	0	0	0	0	0	0	0	0	0	0	0	0	0	0	0
240.289	37.68		62.1218	57.5336	68.8246	95.6666	60.6325	93.2742	143.162	81.7505	30.6603	159.31	95.7762	131.683	135.856	259.813	116.475	104.071	77.1327	69.4207	74.0657	35.7966	54.1213	44.8225	24.5461	48.0464	69.2743	49.862	88.9174	101.776	84.0374	80.8294	116.99	137.211	70.5149	38.1018	92.0351	490.584	27.6648	8.791	80.2609	31.5952	70.3635	361.387	23.6101	5.67072	4.6335	13.2037	3.89321
240.302	41.93		35.1048	71.0308	84.7386	72.8619	55.1181	158.183	25.7594	53.0678	43.1607	82.3894	62.1489	55.3137	22.9594	0	1.84406	55.2102	0	0	0	0	0.767908	1.05705	0	0.645153	20.2566	0.443572	0	0	0	0.583954	0.657083	0	0	0	0	0	0	0	0	0	0	0	0	0	0	0	0
240.922	53.05		32.7705	25.5807	38.7797	36.428	46.2213	39.6168	19.328	9.80135	7.96859	0	2.33012	2.476	6.05131	6.1467	8.67622	11.297	9.24608	8.48902	6.6105	6.93367	10.506	3.31683	8.17362	22.7037	2.30443	3.72288	0.985513	2.26153	6.34227	8.39555	23.6568	4.26464	19.9131	16.1506	20.5226	18.3173	21.2619	20.8611	13.7402	17.3282	24.1889	23.6081	17.3537	11.3833	13.6406	19.5581	13.9376
240.933	5.94		0	0	0	0	0	0	0	0	0	0	0	0	0	0	0	0	0	0	0	0	0	0	0	0	0	0	0	0	0	0	0	0	0	0	0	0	0	0	0	0	0	0	0	0	0	0	0
240.933	5.18		0	0	0	0	0	0	0	0	0	0	0	0	0	0	0	0	0	0	0	0	0	0	0	0	0	0	0	0	0	0	0	0	0	0	0	0	0	0	0	0	0	0	0	0	0	0	0
241.122	46.37		0	0	0	0	0	0	0	0	0	0	0	0	0	0	0	0	0	0	0	0	0	0	0	0	0	11.867	9.69048	12.2929	9.39985	13.9638	14.9527	8.00532	0.758915	0.465519	1.64748	1.74081	0.787574	0.584983	0	2.21863	0	0.992725	0.969238	0.983304	5.47511	1.67679	8.35235
241.127	50.66		0	0	0	0	0	0	0	0	0	0	0	0	0	0	0	0	0	0	0	0	0	0	0	0	0	0	0	0	0	0	0	0	0	0	0	0	0	0	0	0	0	0	0	0	0	0	0
241.128	52.24		0	0	0	0	0	0	0	0	0	0	0	0	0	0	0	0	0	0	0	0	0	0	0	0	0	0	0	0	0	0	0	0	0	0	0	0	0	0	0	0	0	0	0	0	0	0	0
241.129	47.69		0	4.67699	0	0	4.875	0	0	0	0	0	4.56373	0	0	0	3.77063	0	1.13029	1.41646	0	0	0	0	1.74702	0	1.78485	0	2.72879	8.4204	8.58363	0	5.63722	12.3123	0	0	0	6.04112	0	0	0	0	0	2.6241	0	0	1.57525	0.901401	0.538124
241.13	45.77		5.87227	12.2291	11.8971	17.3896	21.6007	29.6329	6.81026	2.33727	4.94681	0	2.67993	1.80363	3.97575	2.10591	10.2264	2.54388	1.82972	4.73154	2.90914	16.4604	16.5577	3.72507	21.4576	22.644	11.6089	7.47772	0	0	0	4.08818	0	0	0	0	0	0	0	1.53221	0	2.10437	1.3534	0	0	0	0	1.62528	0
241.13	0.71		5.58378	5.28926	5.32695	5.86811	5.9808	6.00192	5.97322	4.11269	3.27434	4.30575	1.6282	5.24026	6.34173	6.70747	5.62912	3.09495	3.61153	3.74927	1.51073	3.52795	3.65528	2.45715	3.34702	8.14864	1.89333	2.66971	3.57148	4.74303	3.78781	3.35625	4.10191	6.1791	0	0	0	1.34128	1.71922	0.779695	1.15416	2.65939	3.79803	2.90409	0.364431	0	0	0	0
241.131	45.02		0	0	0.994446	0	0	2.55801	0	0	0	0	0	0	0	0	0	0	0	0	0	0	3.03714	0	0	4.72375	0	1.28353	0	0	0	0	0	0	0	0	0	0	0	0	0	0	0	0	0	0	0	0	0
241.131	49.92		16.4067	33.2297	15.0774	13.3519	41.4388	19.3545	11.5576	6.9963	11.3029	0	3.57052	3.90121	4.09746	5.82903	11.624	12.1492	7.35412	14.6757	3.91426	9.42249	24.4544	5.27188	13.495	33.6188	11.015	10.3773	22.1911	11.2363	21.56	8.65769	20.3948	13.5289	4.58016	2.01818	4.01752	1.66399	5.02278	5.48004	5.62912	4.14394	3.89186	3.63891	5.30712	5.15669	2.19438	7.0972	3.94701
241.131	26.42		0.620785	0.52812	0	0.719425	0	0	0	0	0	0	2.11509	0.295477	1.11436	3.65356	0.618096	0.962028	2.32201	0.905016	0	0.433473	0	0.509234	0	0.924572	0	0	0	0	0.527793	0	0	1.49686	0	0	0	0	0	0.783773	0	0	1.02097	0.435146	0	0.238758	0	0	0.462627
241.133	51.44		23.1353	18.4682	23.7877	14.1956	31.0119	25.1371	51.6335	28.2084	10.8473	0.528458	1.44597	1.15485	10.3583	19.107	13.3395	7.71552	5.52634	12.3121	22.7723	11.0597	19.7996	27.9369	23.6705	14.6094	24.3589	15.0193	23.7157	25.7567	20.1812	15.9234	23.6989	33.3604	9.62762	4.76493	9.93243	12.6877	5.14953	4.25552	2.807	8.7355	10.5802	9.75135	6.13999	4.62079	7.80209	8.78821	10.0273
241.205	33.54		1.60233	0.551324	1.791	2.02775	3.67596	0.6451	3.12384	0	0	0.831717	9.17854	9.54381	7.06271	2.97772	5.24811	4.83172	1.2229	1.24426	0.737741	0.98324	1.75188	0.678499	1.34377	1.21519	1.35402	0	2.34774	0	3.1625	3.94606	6.82949	2.9422	0.593676	0.269995	1.17138	1.10416	0.679413	0.624799	0.294762	1.73889	2.33194	0.764458	0.444632	0.339149	0.417217	1.1098	2.36775
241.228	37.02		0	0	0	0	0	0	0	0	0	0	0	0	0	0	0	0	0	0	0	0	0	0	0	0	0	0	0	0	0	0	2.1665	0.353556	0	0	0	6.57856	3.13511	4.14285	4.38359	7.02549	5.53559	3.37071	1.42645	4.47132	2.18819	1.43541	0
241.231	39.8		4.84292	6.36175	3.60301	4.87414	2.95691	5.23027	2.82239	3.00841	2.88662	2.43115	0.947929	4.39536	4.77256	8.29179	1.03469	3.9214	2.55606	1.99216	4.4648	2.04267	0.776232	2.10311	0.641555	0	0.377922	0.785234	0.482706	1.29055	1.12806	5.92337	2.59549	3.40986	0	0	0	2.46935	0.924942	0.52557	0.450441	0.586676	1.46867	0.915096	0	0	0	0.450623	0.370002
241.232	35.26		37.9913	31.8022	37.2091	49.5382	45.8915	40.6588	57.8521	11.4655	11.1493	14.8409	61.9214	82.3446	79.3726	44.958	35.5929	33.3523	25.0927	25.9685	24.419	16.8246	20.0946	16.7116	10.8667	16.2769	7.01037	11.3346	18.1592	14.0188	23.8285	35.1083	34.6851	32.635	67.2061	68.07	64.7133	62.7184	60.926	60.09	50.5716	57.5918	55.438	47.5201	58.7035	61.1449	45.9434	50.2315	51.8186
241.245	36.34		0	0	0	0	0	0	0	0	0	0	2.82336	11.2659	2.14382	4.9546	2.16613	5.8956	9.1499	7.78389	1.0369	0	0.334018	0	1.08199	1.29408	0.578297	0.40743	0	0	0.672112	5.22306	0	0	0	0	0	0	0	0	0	0	0.436531	0	0	0	0	0	0
241.291	37.7		0	0	1.03521	2.19538	0.677664	1.53274	10.4538	0	0	4.05387	0.653515	2.45294	4.01117	13.7371	1.76349	2.34333	0.64099	0.640048	1.02761	0	0	0.594582	1.96681	0.916311	0	0	1.17493	1.53339	0.328076	0	2.01128	1.60444	0	0	0.572126	50.9793	0	0	0.5758	0	0.561427	20.6258	0	0	0	0	0
242.234	41.63		0	0	0	0	0	0	0	0	0	0	0	0	0	0	0	0	0	0	0	0	0	0	0	0	0	0	0	0	0	0	0	0	0	0	0	0	0	0	0	0	0	0	0	0	0	0	0
242.347	35.08		0.343763	0	0	0.5528	0	2.38812	1.43228	0	0	0	3.72626	0.456259	2.55679	1.7987	1.31995	0	0	0	74.9616	55.977	102.625	45.2873	35.6214	76.0145	0	0	0	0	0	0	0	0	0	0	0	0	0	0	0	0	0	0	0	0	0	0	0
242.348	37.37		0	0	0	0	0	0	20.4905	40.4717	2.80807	55.1326	21.0209	7.4307	25.5438	82.742	20.7686	5.09157	6.39321	5.24353	22.8877	8.89328	0	14.4154	4.44702	0	0	5.64188	0	0	0	10.761	0	0	1.53222	1.19218	0	0.998934	0	0.345352	0	0.607862	0.221981	1.18756	0	0.508234	0	0.202069	0
242.916	53.03		7.96668	5.41131	3.16114	3.33434	4.08113	4.12726	2.45099	0	0	0	0	0	0	0	0	0	0.253951	0	0	0	0.459961	0	0	0	0	0	0	0.290177	0.391635	0	8.66822	0.394109	7.79526	7.64308	7.71807	6.04531	7.26246	6.57697	8.76792	6.63976	10.0248	9.76785	6.16246	6.52762	3.73049	7.63459	2.78989
242.93	5.18		0	0	0	0	0	0	0	0	0	0	0	0	0	0	0	0	0	0	0	0	0	0	0	0	0	0	0	0	0	0	0	0	0	0	0	0	0	0	0	0	0	0	0	0	0	0	0
242.983	0.75		422.847	288.914	367.28	379.102	282.932	343.409	269.44	237.877	281.123	411.975	326.565	394.856	386.577	443.183	498.743	371.692	373.747	390.331	440.818	488.077	456.119	439.175	453.317	448.814	244.949	252.086	260.391	229.138	387.072	321.813	330.972	288.654	388.436	420.407	325.723	249.614	268.806	349.083	354.289	469.692	328.471	245.138	222.82	345.778	332.882	374.193	298.012
243.146	26.61		0	0	0	0	0	0	0	0	0	0	0	0	0	0	0	0	0	0	0	0	0	0	0	0	0	0	0	0	0	0	0	0	0	0	0	0	0	0	0	0	0	0	0	0	0	0	0
243.153	36.74		0	0	0	0	0	0	0	0	0	0	17.0242	16.0766	10.3701	0.880586	7.37469	5.81409	7.75821	1.99566	2.09314	1.45667	0	0.591097	0	0	0	0	0	0	3.94776	3.8764	1.56021	1.02195	0	0	0	0	0	0	0	0	0	0	0	0	0	0	0
243.265	38.48		0.971333	1.26122	0	0	1.43234	2.25509	3.55179	4.14758	1.1843	0.449983	0	0.808316	3.84863	1.3639	3.74584	5.37712	0.507341	1.19727	3.61087	4.45134	5.04872	1.26058	4.33692	14.9843	3.53483	0	3.55754	3.14005	3.96848	0.629981	5.5008	5.4255	0	0	0	0	0	0	0	0	0	0	0	0	0	0	0.414142
243.281	42.91		0	0	0	0	0	0	0	0	0	0	0	0	0	0	0	0	0	0	0	0	0	0	0	0	0	0	0	0	0	0	0	0	0	0	0	0	0	0	0	0	0	0	0	0	0	0	0
243.293	43.68		0	0	0	0	0	0	0	0	0	0	0	0	0	0	0	0	0	0	0	0	0	0	0	0	0	0	0	0	0	0	0	0	0	0	0	0	0	0	0	0	0	0	0	0	0	0	0
243.294	41.64		23.0264	25.2449	33.2337	45.4456	45.9072	42.6427	8.36262	9.53289	13.6363	13.2752	142.757	45.5036	42.8116	14.1032	68.4988	15.4153	59.2758	104.114	35.7787	26.7004	16.4075	27.5433	18.9039	14.3186	10.7257	29.316	5.68078	6.14038	27.7139	48.7551	11.3866	5.2385	29.1362	24.2629	23.3117	11.9489	17.357	27.4412	23.3534	9.75895	0.712497	23.6164	1.8279	14.9625	7.45296	1.22921	14.7302
243.295	40.92		0	0	0	0	1.21351	1.41355	0	0	0	2.63403	18.9477	16.2225	43.9572	5.22781	0	8.3957	0	0	0	0	0	5.58145	0	1.64698	0	0	0	0	0	0	0	0	0	0	0	0	0	0	0	0	0	0	0	0	0	0	0
244.139	0.81		21.6759	13.6884	30.4978	31.8797	17.72	19.5494	68.1067	72.625	14.7031	34.1165	10.8834	19.7976	21.0562	30.8105	28.6679	24.4865	35.7036	30.4735	44.9512	54.2689	26.5036	41.7521	48.9251	26.8349	14.8713	48.6339	5.63455	5.9716	29.2054	45.7492	9.27728	11.0605	7.42665	12.546	20.379	2.53342	6.06358	7.58097	7.82292	8.18118	16.8429	2.45151	3.54319	9.16877	7.14176	9.28924	6.70057
244.253	33.68		31.4491	44.1105	22.0752	62.4066	56.7675	42.2164	51.0315	6.9855	5.87741	18.4649	57.4328	85.2144	66.7592	56.3251	42.8187	39.2216	50.1948	50.3297	30.3865	35.7668	26.646	21.2022	21.0525	17.894	9.60458	18.8383	40.441	29.1081	73.918	42.3571	62.6473	72.0647	49.2321	71.2223	85.4682	63.6226	65.8729	66.5858	48.0218	61.2395	65.0157	49.6537	56.1664	67.7747	60.2984	43.6721	49.071
244.286	38.73		0	0	0	0	0	0	0	0	0	0	0	0	0	0	0	0	0	0	0	0	0	0	0	0	0	0	0	0	0	0	0	0	0	0	0	0	0	0	0	0	0	0	0	0	0	0	0
244.314	35.89		0	0	0	0	0	0	0	0	0	0	0	0	0	0	0	0	0	0	0	0	0	0	0	0	0	0	0	0	0	0	0	0	0	0	0	0	0	0	0	0	0	0	0	0	0	0	0
244.316	36.4		15.9894	9.03439	16.5841	21.9111	14.3345	27.8391	24.582	22.9479	10.945	24.1862	68.3887	92.4269	74.7132	58.8444	64.8746	76.2761	60.8373	33.3901	25.6338	20.05	18.0424	22.0896	11.4118	17.6766	13.8961	16.3448	9.38973	20.2906	47.2935	40.5452	27.9044	19.5651	17.9921	22.0741	12.6127	21.4358	23.2419	25.7638	19.034	11.2397	9.08005	21.2081	20.437	23.7402	7.82166	9.18309	12.2796
245.088	31.06		0	0	0	0	0	0	0	0	0	0	0	0	0	0	0	0	0	0	0	0	0	0	0	0	0	0	0	0	0	0	0	0	0	0	0	0	0	0	0	0	0	0	0	0	0	0	0
245.136	32.29		0	0	0	0	0	0	0	0	0	0	0	0	0	0	0	0	0	0	0	0	0	0	0	0	0	0	0	0	0	0	0	0	0	0	0	0	0	0	0	0	0	0	0	0	0	0	0
245.14	31.67		3.74561	5.32055	8.03129	19.3631	10.5898	8.25515	16.3871	7.96551	0	5.73366	48.4349	126.205	39.5157	43.2785	8.03403	55.0982	43.3523	27.7422	102.496	74.7335	46.6214	63.9746	45.4579	30.0255	1.17347	1.25327	11.0546	6.77977	32.6681	32.9356	56.4558	26.8059	15.0786	37.5203	24.1976	15.8138	24.0348	28.7656	11.8462	21.6915	11.1715	7.41516	12.694	20.3219	21.1849	27.694	26.8238
245.168	33.16		0	0	0	0	0	0	0	0	0	0	0	0	0	0	0	0	0	0	0	0	0	0	0	0	0	0	0	0	0	0	0	0	0	0	0	0	0	0	0	0	0	0	0	0	0	0	0
245.204	40.38		129.192	121.397	113.217	134.239	141.384	122.52	73.6571	49.893	18.9119	38.2612	187.575	87.8924	71.0224	36.7415	99.3796	60.8559	119.914	104.875	58.6122	69.5347	54.1925	83.5136	64.3292	63.7701	70.528	60.1818	27.165	47.7393	130.19	88.9983	45.9882	60.625	68.1539	56.1466	63.196	94.0218	33.2902	77.9179	75.0976	71.8828	33.8146	56.0917	32.4116	87.9794	77.986	25.3742	75.6535
245.236	0.69		0	0	0	0	0	0	0	0	0	0	0	0	0	0	0	0	0	0	0	0	0	0	0	0	0	0	0	0	0	0	0	0	0	0	0	0.775201	0	0	0	0	0	1.29467	0	0	0	0	0
245.281	42.32		0	0	0	0	0	0	0	0	0	0	0	0	0	4.26179	0	0	0	0	0	0	0	0	0	0	0	0	0	0	0	0	0	0	0	0	0	0	0	0	0	0	0	0	0	0	0	0	0
245.283	41.35		20.2224	29.3548	26.2975	17.7115	31.1296	32.4648	45.7495	38.1299	26.1138	26.9934	56.5166	66.0737	24.0897	28.2459	32.4554	42.355	24.0349	29.8462	58.9029	78.8974	57.91	58.4844	84.1534	59.0199	39.9208	26.0894	25.1026	26.4947	33.5614	27.4679	25.3399	26.7654	12.9446	7.15462	1.53806	0	6.25482	0.994419	8.35993	5.02207	0	0	2.09219	2.09791	1.67566	3.47827	4.8057
245.289	39.41		11.6449	27.5399	26.3181	21.5518	19.1767	24.6017	52.7712	22.9616	26.3968	20.295	37.4836	49.293	47.872	34.9474	41.0844	40.3004	55.1758	52.4628	18.4098	18.4248	47.1712	15.3989	17.7339	38.2223	22.3684	22.5952	26.9598	43.6399	34.2012	23.7417	23.1844	62.507	10.3494	1.65944	1.03127	3.06913	2.77316	1.38095	5.76592	1.65133	3.38441	1.44803	0	3.23791	9.08297	5.09383	10.0566
246.285	41.35		0	0	0	0	0	0	0	0	0	0	0	0	0	0	0	0	0	0	0	0	0	0	0	0	0	0	0	0	0	0	0	0	0	0	0	0	0	0	0	0	0	0	0	0	0	0	0
246.302	31.22		0	0	0	0	0	0	0	0	0	0	0	0	57.9389	59.882	55.9025	59.4899	93.0997	63.8767	20.4891	88.141	38.5356	13.0445	25.7787	33.7094	10.4229	17.5533	22.3179	31.8481	32.681	56.5339	77.7299	83.6453	53.6707	45.9066	56.0719	52.8135	41.6296	64.5734	51.8569	57.4362	69.1517	30.3308	26.0752	58.0189	45.2824	52.2399	11.3687
246.909	53.41		0	0	0	0	0	0	0	0	0	0	0	0	0	0	0	0	0	0	0	0	0	0	0	0	0	0	0	0	0	0	0	0	0	0	0	0	0	0	0	0	0	0	0	0	0	0	0
246.91	6.22		0	0	0	0	0	0	0	0	0	0	0	0	0	0	0	0	0	0	0	0	0	0	0	0	0	0	0	0	0	0	0	0	0	0	0	0	0	0	0	0	0	0	0	0	0	0	0
246.911	0.39		0	0	0	0	0	0	0	0	0	0	0	0	0	0	0	0	0	0	0	0	0	0	0	0	0	0	0	0	0	0	0	0	0	0	0	0	0	0	0	0	0	0	0	0	0	0	0
246.922	53.95		7.94385	2.57472	8.17955	66.9049	42.4393	43.0574	33.3454	0	0	0	0	1.58819	0	0	0	0.239161	0	1.41094	0.682344	1.1206	0	0	0	0	0	0.559783	0.420833	1.52774	8.70394	3.70732	2.57121	7.65963	20.6148	16.9396	25.4085	15.1535	22.7933	21.7528	23.0798	15.2754	25.9894	21.7542	17.7731	26.0029	18.4377	27.2664	19.5007
247.105	32.06		0	0	0	0	0	0	0	0	0	0	0	0	0	0	0	0	0	0	0	0	0	0	0	0	0	0	0	0	0	0	0	0	0	0	0	0	0	0	0	0	0	0	0	0	0	0	0
247.107	33.62		0	0	0	0	0	0	0	0	0	0	0	0	0	0	0	0	0	0	0	0	0	0	0	0	0	0	0	0	0	0	0	0	0	0	0	0	0	0	0	0	0	0	0	0	0	0	0
247.119	29.78		0	0	0	0	0	0	0	0	0	0	0	0	0	0	0	0	0	0	0	0	0	0	0	0	0	0	0	0	0	0	0	0	0	0	0	0	0	0	0	0	0	0	0	0	0	0	0
247.123	30.3		0	0	1.73139	2.61747	1.10747	0	0.321906	14.0352	25.8493	48.2938	117.391	115.311	98.5803	112.997	101.54	106.086	112.854	63.3668	76.3129	55.0088	77.9409	47.7478	53.1175	42.5081	21.2327	23.5227	23.0019	29.5207	64.086	103.468	126.39	118.765	58.0204	82.145	78.139	69.7051	85.8646	55.9701	77.675	40.9053	47.2545	57.8132	92.2371	64.2256	88.0816	53.3402	80.9818
247.126	29.04		0	0	0	0	0	0	0	0	0	0	0	0	0	0	0	0	0	0	0	0	0	0	0	0	0	0	0	0	0	0	0	0	0	0	0	0	0	0	0	0	0	0	0	0	0	0	0
247.128	28.47		0	0	0	0	0	0	0	0	0	0	6.47443	41.2257	45.8041	13.2083	10.0001	26.5147	10.2622	13.9266	11.281	6.77165	11.955	11.4527	5.25931	7.64125	0	8.21331	10.0688	7.47514	24.9484	10.4933	29.0586	42.2612	14.5939	37.474	45.1762	27.6988	32.2632	33.0093	23.0169	33.3732	19.443	14.1395	27.1156	23.9859	10.6547	21.7998	31.7023
247.129	27.29		0	0	0	0	0	0	0	0	0	1.05673	3.40404	12.0625	12.5892	5.80993	0.763	4.00007	5.6601	3.29812	0.79368	1.13111	0.569597	0	1.70156	1.02687	0	0	0.662704	0.399056	1.51727	0.464652	1.664	4.1086	0.46122	0.599155	1.96716	0	0	2.03637	0.422335	2.58738	1.75649	0.68262	3.50606	0	8.54183	0	1.93867
247.13	32.97		15.4737	19.1636	14.6564	27.5916	16.235	10.8195	6.93064	131.821	105.183	155.799	27.5219	54.5215	48.074	91.7279	105.094	119.869	76.3766	154.061	149.624	125.735	116.236	140.86	149.016	145.462	140.167	145.865	191.802	144.766	264.461	230.312	174.785	182.731	68.1287	78.2353	70.922	99.3809	69.6202	97.6886	111.143	56.9169	53.0605	110.986	88.4259	84.0011	62.3999	90.4879	55.9629
247.161	0.9		0	0	0	0	0.553955	0	0	0	0	0	0	0	0	0	0	0	0	0	0	0	0	0	0.257136	0	0	0	0	0	0	0	0	0	0	0	0	64.2468	0	0	0	0	0	61.3343	0	0	0	0	0
247.217	37.99		0	0	0	0	0	0	0	0	0	0	0	0	0	0	0	0	0	0	0	0	0	0	0	0	0	0	0	0	0	0	0	0	0	0	0	0	0	0	0	0	0	0	0	0	0	0	0
247.292	44.21		0	0	0	0	0	0	0	0	0	0	0	0	0	0	0	0	0	0	0	0	0	0	0	0	0	0	0	0	0	0	0	0	0	0	0	0	0	0	0	0	0	0	0	0	0	0	0
247.295	41		0	0	0	0	0.440761	0	0.358905	7.45017	4.57011	0.516883	0	1.86731	3.03851	0.927106	0	1.08865	0	0	0.271348	1.66893	0	2.17726	1.76771	0.623475	0	0	1.91012	0.904455	0	0	3.60134	0.690729	0	0	0	0	0	0	0	0	0	0	0	0	0	0	0
247.303	31.21		0	0	0	0	0	0	0	0	0	0	0	0	0	0	0	0	0	0	0	0	0	0	0	0	0	0	0	0	0	0	0	0	0	0	0	0	0	0	0	0	0	0	0	0	0	0	0
247.303	41.99		120.697	19.6363	77.3361	100.468	58.9045	105.174	22.152	48.2655	29.0628	21.0765	320.21	483.787	414.637	182.519	184.163	195.317	246.383	173.406	156.398	176.036	110.233	240.631	88.6933	138.155	22.0435	37.0638	16.3997	52.0943	85.8452	24.9679	95.3497	137.19	20.9528	47.0948	22.1406	19.3239	0	0	0	0	0	0	0	0	0	0	0
247.304	42.74		0	0	0	0	0	0	2.95495	0	0	0	0	0	0	0	0	0	10.676	0	4.69572	0	0	3.98261	0	0	0	2.16484	0	0	0	0	0	4.40157	0	0	0	0	0	0	0	0	0	0	0	0	0	0	0
248.297	36.35		0	0	0	0	0	0	0	0.257884	0.315818	1.3403	3.42652	5.10404	4.86148	7.71744	5.4326	5.63447	0.453837	0	0	0	0	0	0	0	0	0	0	0.99445	0	0.342799	0	0	0	0	0	0	0	0	0	0	0	0	0	0	0	0	0
248.302	37.04		2.27756	0	0	4.14588	0.662348	1.87416	3.83943	0	0	0	0	0	0	0	0	0	0	0	0	0	0	0	0	0	0.624217	0	1.02923	0	0	0	4.39911	0.471679	0	0	0	0	0	0	0	0	0.329514	0	0	0	0	0	0
249.198	35.46		10.605	4.30395	6.35857	13.0131	8.15261	8.8497	7.46727	1.19439	2.35351	13.0342	60.2756	57.5552	55.4805	24.4414	26.2203	18.5979	20.0703	11.1358	12.8971	12.7243	3.94197	2.70912	11.1288	7.12797	14.1163	13.7807	20.025	21.9443	23.7375	14.5887	40.8095	28.7181	29.8769	27.1174	43.2094	35.2905	27.8028	23.0299	24.9129	20.1063	30.4947	26.149	27.7461	12.098	27.0647	19.0003	25.2484
249.203	48.73		0	0	0	0	0	0	0	0	0	0	0	0	0	0	0	0	0	0	0	0	0	0	0	0	0	0	0	0	0	0	0	0	0	0	0	0	0	0	0	0	0	0	0	0	0	0	0
249.203	50.19		0	0	0	0	0	0	0	0	0	0	0	0	0	0	0	0	0	0	0	0	0	0	0	0	0	0	0	0	0	0	0	0	0	0	0	0	0	0	0	0	0	0	0	0	0	0	0
249.204	4.82		0	0	0	0	0	0	0	0	0	0	0	0	0	0	0	0	0	0	0	0	0	0	0	0	0	0	0	0	0	0	0	0	0	0	0	0	0	0	0	0	0	0	0	0	0	0	0
249.204	0.99		5.33543	0	0.467675	4.47666	0	0	0	0	0	16.5847	6.95884	2.09267	1.26999	15.3696	12.5515	0.789639	4.37737	0.765602	12.5989	7.93749	15.169	12.9384	9.35781	16.097	0	0	0	0	1.22253	0	0	0	1.46762	8.55051	1.92112	0	0	0.928486	2.63948	9.19564	2.16187	0	0	1.06776	2.76236	2.31399	1.43063
249.32	42.79		0	0	0	0	4.01603	0	0	0	0	0	0	0	0	0	0	0	0	0	0	0	0	0	0	0	0	0	0	0	0	0	0	0	0	0	0	0	0	0	0	0	0	0	0	0	0	0	0
250.14	41.12		0	0	0	0	0	1.46959	0.79375	1.70865	0	0	3.03517	2.3692	3.60544	1.3147	0	5.83487	0	0	5.94299	7.80068	6.66803	2.12793	16.0876	4.60478	0	0	0	0	0	0	0	0	0	0	0	3.40755	0	0	0	0	0	0	0	0	0	0	0
250.207	0.72		0	0	0	0.81859	0	0	0.615992	0	0	3.82259	0	0	0	4.24484	1.35196	1.20021	0	0	2.95397	3.19773	4.31685	3.5307	3.38284	3.96316	0	2.26229	0	0	0	1.47401	0	0	0	1.69872	0	0	0	0	0	2.26535	0	0	0	0	0	0	0
250.264	40.51		0	0	0.913852	1.20883	2.8819	5.34213	12.3076	7.18168	5.30991	5.12126	4.95079	8.02251	7.03298	7.11135	4.70088	8.09834	0.506261	2.33171	64.3437	47.4878	91.2995	81.1395	65.7853	93.4879	7.22371	0	10.1337	7.61945	16.5401	0	11.5357	10.4808	0.779303	0	1.22813	0	0.732773	0	2.20844	0	4.03065	1.05052	0	0	0.555459	4.92943	1.58416
251.177	35.06		0	0	1.22782	0	0	3.89898	0	0	0	0	6.55654	7.52635	2.84662	0	1.8982	1.93291	0	0.458186	0	0	1.11891	0	0	0.585259	0.529742	0	0.488374	3.1821	0.951154	0	0.374872	7.23335	0.418831	2.93737	6.53968	0.665173	0	5.37502	0	0	3.53156	0	0	2.24988	24.9544	0	28.6758
251.178	21.52		0	0	0	0	0	0	0	0	0	0	0	0	0	0	0	0	0	0	0	0	0	0	0	0	0	0	0	0	0	0	0	0	0	0	0	0	0	0	0	0	0	0	0	0	0	0	0
251.214	33.9		2.8307	5.58597	6.01034	6.60021	6.48756	8.48905	1.15243	0	0	0	0.864418	1.80465	0.292571	0	0	0	1.78651	1.49221	0	0	0	0	0	0	3.60027	1.06286	0	0	0	2.01088	0	0	2.7529	7.09438	0	3.1048	0	0.457755	3.11569	4.37815	0	0.919635	0.702195	1.40146	0.87585	0.699147	0.37616
251.228	20.97		0	0	0	0	0	0	0	0	0	0	0	0	0	0	0	0	0	0	0	0	0	0	0	0	2.24137	0.908212	0.574813	3.67816	6.18153	154.413	111.341	185.591	128.298	66.1586	72.6283	122.038	99.0562	105.724	138.989	88.4851	89.8348	135.189	123.167	142.259	138.431	117.123	113.103
251.228	17.95		0	0	0	0	0	0	0	0	0	0	0	0	0	0	0	0	0	0	0	0	0	0	0	0	0	0	0	0	0	0	0	0	0	0	0	0	0	0	0	0	0	0	0	0	0	0	0
251.228	17.44		0	0	0	0	0	0	0	0	0	0	1.65983	0	0	0	6.46188	0	0	0	147.673	6.54221	24.4056	193.362	3.36557	16.4661	0	0	0	0	0	0	0	0	0	0	0	0	0	0	0	0	0	0	0	0	0	0	0
251.233	20.36		90.4513	86.5371	63.6828	113.264	84.3294	65.1868	66.2463	74.9041	68.6792	104.342	239.192	219.442	200.08	173.817	217.941	153.453	235.636	141.952	97.0092	88.6169	136.547	92.7457	75.8914	98.4087	121.652	74.6743	104.232	113.468	191.698	0	0.628661	9.4081	2.5543	0	0.431497	2.14914	1.23832	2.80924	3.38958	0	2.12479	1.77991	2.49601	4.36844	8.69423	10.6121	9.53241
251.258	41.6		0.729011	0	2.86634	3.48738	11.21	6.6646	0	0	0	0	48.6287	5.89032	0	1.60685	16.3002	0	3.20454	17.4642	2.27425	0	0	3.5332	0	0.727672	0	8.99831	0	0	5.96833	8.77068	0	0	20.5493	15.59	10.4495	11.4721	8.00363	16.3859	10.7312	4.35056	2.10997	4.76438	0	10.3195	1.83918	0	3.70407
251.287	42.5		0	0	0	0	0	0	0	0	0	0	0	0	0	0	0	0	0	0	0	0	0	0	0	0	0	0	0	0	0	0	0	0	0	0	0	0	0	0	0	0	0	0	0	0	0	0	0
252.161	3.46		0	0	0	0	0	0	0	0	0	0	0	0	0	0	0	0	0	0	0	0	0	0	0	0	0	0	0	0	0	0	0	0	0	0	0	0	0	0	0	0	0	0	0	0	0	0	0
252.161	0.86		0.978822	2.75296	3.3466	3.81471	2.30785	1.09771	1.56964	0	1.07128	0	0	0	0	0	1.08603	0	3.11401	1.18789	0	0	0	0	0	0	0	0.917265	2.01965	2.36116	0.883795	0	2.47858	0.970627	0	0	0	0	0	0	0	0	0	0	0	0	0	0	0
252.212	39.32		39.037	44.6329	21.8021	47.5123	31.4721	39.5874	11.0096	17.4025	17.9811	31.6742	117.517	159.188	143.498	63.0181	99.6387	75.3106	60.844	53.4548	636.789	449.962	477.457	538.811	378.456	519.27	13.6929	18.1583	10.0656	14.001	21.5629	28.6971	53.5194	34.1614	84.1993	4.51319	89.7857	87.3171	138.954	58.4665	72.9385	112.546	62.2387	72.4911	102.513	37.091	32.5961	23.2676	29.8463
252.216	31.52		0	0.921668	0	2.2316	2.65147	1.78215	0.45977	0	0	0	6.93088	4.70107	4.85894	3.96673	3.03716	0	3.86312	3.71795	0	0	1.93976	0	0	2.05492	0	0.452317	1.13465	0	3.26654	0.718888	0	5.84138	0	0	0	0	0	0	0	0	0	0	0	0	0	0	0
252.232	17.95		0	0	0	0	0	0	0	0	0	0	0	0	0	0	0	0	0	0	11.7088	0	0	7.43618	0	0	0	0	0	0	0	0	0	0	0	0	0	0	0	0	0	0	0	0	0	0	0	0	0
252.245	34.5		0	0	0	0	0	0	0	0	0	0	0	0	0	0	0	0	0	0	0	0	0	0	0	0	0	0	0	0	0	0	0	0	0	0	0	0	0	0	0	0	0	0	0	0	0	0	0
253.159	29.83		9.21293	2.80947	9.08484	10.3651	1.5124	12.9027	2.72312	0	0	1.52784	24.6953	17.247	12.5389	0	0.482978	2.50399	0	0.388406	5.99426	3.23726	0.463866	3.94731	0	0	0	0	0	0	0	0	0	0	0	0	0.725024	0	0	0	0	0	0	0	0	0	0	0	0
253.18	33.7		0	0	0	0	0	0	0	0	0	0	0	0	0	0	0	0	0	0	0	0	0	0	0	0	0	0	0	0	0	0	0	0	0	0	0	0	0	0	0	0	0	0	0	0	0	0	0
253.2	35.23		5.58884	4.25823	4.58041	10.3856	2.24552	7.69748	2.5901	5.09407	2.99959	2.86746	53.8402	43.4749	33.8923	16.8465	29.3306	13.982	50.6961	31.6155	6.19219	3.21498	4.06402	4.57935	2.24456	2.98897	14.5123	17.7657	4.58558	7.02771	28.4501	41.4236	27.0837	14.5698	23.9598	8.2299	5.87385	14.6888	20.2405	5.65376	22.0952	6.22796	1.17774	11.0125	15.6114	4.40168	8.84405	8.1649	11.3386
253.201	36.02		39.2779	33.4767	34.5297	48.4075	40.642	47.9448	49.1135	41.3104	31.6479	33.8026	204.691	206.538	187.353	104.972	119.589	94.1829	86.4079	46.6133	75.4047	59.8563	55.5155	44.1025	32.6145	34.9987	46.2136	53.8997	59.4422	55.2914	77.1917	76.1542	71.8707	65.3287	31.7457	29.2483	33.8086	28.0315	20.2199	24.849	22.6443	26.9917	28.0033	19.1726	19.0563	22.1601	17.0119	13.3285	11.4153
253.228	36.8		0	0	0	0	0	0	0	0	0	0	0	0	0.575456	0	0.431082	0	0	0	0	0	0	0	0	0	0	0	0	0	0	0	0	0	0	0	0	0	0	0	0	0	0	0	0	0	0	0	0.654526
253.238	38.72		290.515	170.912	183.772	253.348	200.701	217.517	129.277	72.8557	60.8489	53.0482	127.402	135.483	103.543	63.447	158.104	162.79	209.706	207.945	261.996	265.344	104.431	152.497	201.987	86.165	117.972	146.796	58.2094	17.1428	148.242	127.295	79.9209	29.8584	0	110.542	0	0	0	0	0	0	0	0	0	0	0	0	0
253.265	41.16		12.7421	15.2214	11.3043	10.9779	7.60081	21.2728	20.4119	41.06	14.1727	20.6625	8.80244	35.9002	25.0642	16.6301	10.823	30.0637	7.48663	8.03083	38.6903	53.0864	24.7474	43.741	60.0043	33.1248	11.7419	1.55606	11.5596	10.1329	13.9525	5.17563	20.4102	16.2165	1.81293	0	3.49902	4.74019	5.55736	0	1.20412	1.1616	5.00071	4.36608	4.29541	0	0	1.24172	1.60054
253.307	42.39		0	0	0	0	0	0	0	0	0	0	0	0	0	0	0	0	0	0	1.51654	0	0	0	0	0	0	0	2.79328	2.48133	0	0	0	0	0	0	0	0	0	0	0	0	0	0	0	0	0	0	0
254.202	39.47		15.1428	84.2012	54.0177	74.7712	83.1225	70.4746	33.033	40.6057	29.0871	2.32909	224.789	164.319	174.008	27.0192	15.5457	17.0229	23.3782	5.67509	3.2941	38.2193	60.348	29.3662	10.1765	2.81165	13.0595	36.0561	4.94674	5.59941	32.2191	60.6142	9.84676	24.9847	21.7045	51.8498	31.8397	42.8262	20.059	35.961	29.5375	26.9314	30.0052	13.8758	15.7336	22.3566	6.34938	0	20.117
254.242	38.76		0	0	6.16238	10.0076	7.58079	6.67628	0.730612	0.287946	0	0	0	2.71358	0.590475	0	0.453812	1.65703	0	0	0	11.1209	0.738813	1.76185	1.05977	0	0.423269	0.447488	0	0	3.64743	2.16531	0	0	0	0	0.71435	0	1.02039	0	0	0	0	0	2.32771	0	0	0	0
254.898	53.19		0	0	0	0	0	0	0	0	0	0	0	0	0	0	0	0	0	0	0	0	0	0	0	0	0	0	0	0	0	0	0.893863	0	1.60497	3.34783	0	0	0.379456	0	0	0.258991	0	0.520883	1.36489	0	0	1.82155	1.80116
254.9	5.97		0	0	0	0	0	0	0	0	0	0	0	0	0	0	0	0	0	0	0	0	0	0	0	0	0	0	0	0	0	0	0	0	0	0	0	0	0	0	0	0	0	0	0	0	0	0	0
254.9	0.42		20.8452	12.4461	13.373	32.9389	15.063	10.3755	9.15805	11.7242	11.6177	19.0028	26.8453	10.1618	13.0127	15.9711	53.3878	15.1162	20.7867	17.9465	1.81538	0	10.1547	1.59218	1.74966	11.6395	21.3688	15.2314	11.6837	8.17965	32.4159	13.8091	14.9389	6.18236	8.94345	13.5713	13.636	8.95876	15.3988	7.11694	11.3645	14.2901	14.5109	8.65513	14.1847	3.30883	12.9882	9.64839	8.86506
255.158	37.15		0.440932	0.756963	1.1342	1.11258	0	1.74547	0.456497	0	0	0	0	0.547809	0	0	0	0	0	1.04966	0	0	0	0	0	0	0	0	0	0	0	0	0	0	0	0	0	0	0	0	0	0	0	0	0	0	0	0	0
255.196	35.28		0	0	0	0	0	0	0	0	0	0	0	0	0	0	0	0	0	0	0	0	0	0	0	0	0	0	0	0	0	0	0	0	0	0	0	0	0	0	0	0	0	0	0	0	0	0	0
255.236	39.89		89.7882	75.3307	64.8492	102.835	85.9804	82.8414	19.7417	14.5663	18.5599	9.74351	18.8149	11.2483	19.1554	13.98	23.0585	19.5932	13.0029	17.6168	6.91588	12.8778	10.2574	6.93278	11.9325	15.1414	11.7998	8.15921	19.9273	8.28411	7.26201	11.6771	20.5706	22.267	8.79399	2.98623	6.65828	8.05675	7.34586	22.5015	7.54641	3.14255	1.98402	5.63526	0.528922	22.6324	2.43104	3.21192	0.400863
255.268	38.33		1.80824	0.779908	0.417101	1.97362	0	0	0.781116	0	0.848664	1.11981	2.80113	1.85726	1.86723	0.782335	0.591448	4.79006	0.394675	0	0.457112	0	0	0	0	0.363416	0.475258	1.10073	1.24473	0	0.566593	0	0	0	0	0	0	0	0	0	0	0	0	0	0	0	0	0	0
255.269	41.09		33.6084	33.2604	23.8572	36.9147	38.417	39.0653	56.9227	72.4906	66.6186	66.342	202.193	157.196	111.39	129.647	78.9942	72.6111	69.164	58.8138	45.9118	50.1385	77.7478	42.6114	41.8641	68.5779	63.7684	38.6835	45.4052	58.7752	70.1067	50.8826	53.5329	62.4044	20.3723	14.8953	18.3164	8.09208	14.9122	11.2234	19.8225	10.4179	9.43065	7.56751	13.0909	16.2217	14.3543	17.4627	17.7262
255.271	37.67		0	0	0	0	0	0	0	6.09658	0	0.703077	4.57622	5.70894	2.15254	3.98541	9.39169	2.85616	5.25076	2.56105	1.73769	0	2.36026	0.397558	0	0	0	0	0	0	4.49963	1.43622	0.405545	0	0	0	0	0	0	0	0	0	0	0	0	0	0	0	0
256.108	18.63		0	0	0.462962	0	0	4.50702	0	0	0	0	0	0	0	0	0	0	0	0	0	0	0	0	0	0	0	0	0	0	0	0	0	0	0	0	0	0	0	0	0	0	0	0	0	0	0	0	0
256.312	34.99		0	0	0	0	0	0	0	0	0	0	0	0	0	0	0	0	0	0	0	0	0	0	0	0	0	0	0	0	0	0	0	0	0	0	0	0	0	0	0	0	0	0	0	0	0	0	0
256.321	41.73		2174.2	1990.26	2180.82	2676.75	2361.67	1951.23	2009.24	1607.46	1502.19	2098.87	8848.28	7499.75	6507.49	4814.4	3847.16	4047.47	4614.17	4835.34	3641.42	2997.47	3934.08	2950.71	2845.42	3581.56	2120.31	1845.5	2425.08	2855.63	5420.62	4174.95	4556.8	5708.35	5125.17	4597.18	5029.75	3829.31	4625.26	4487.25	5146.2	4000.43	3740.4	2807.49	3692.66	4075.38	4963.58	4251.21	4989.95
256.336	38.81		0	0	0	0	0	0	0	0	0	0	0	0	0	0	0	0	0	0	0	0	0	0	0	0	0	0	0	0	0	0	0	0	0	0	0	0	0	0	0	0	0	0	0	0	0	0	0
256.343	37.2		7.11998	7.09498	4.44551	13.2317	10.8201	6.10653	5.20703	16.4499	8.33864	9.7742	220.83	21.3407	13.1165	16.158	270.537	15.0244	33.4541	16.5822	23.1214	11.3694	22.6909	20.5308	14.2831	16.8476	0	0	764.221	0	0	0	1379.47	0	4.22372	0	0	0	0	0	7.59387	0	0	0	0	0	0	0	0
256.895	5.97		0	0	0	0	0	0	0	0	0	0	0	0	0	0	0	0	0	0	0	0	0	0	0	0	0	0	0	0	0	0	0	0	0	0	0	0	0	0	0	0	0	0	0	0	0	0	0
257.181	50.38		0	0	0	0	0	0	0	0	0	0	0	0	0	0	0	0	0	0	0	0	0	0	0	0	0	0	0	0	0	0	0	0	0	0	0	0	0	0	0	0	0	0	0	0	0	0	0
257.183	0.8		32.251	23.6019	30.9529	47.7239	23.9968	25.6438	20.0798	17.2917	19.5107	41.5391	40.2027	18.1168	24.0188	35.4947	75.3885	27.9306	47.0208	39.6114	5.12273	12.92	18.8371	5.483	13.9357	19.5765	33.5073	35.5308	18.8868	13.0699	51.1823	35.3466	26.5507	10.3998	15.6277	22.1942	22.6388	16.7155	23.1941	20.1661	20.7019	26.5014	23.0141	15.4893	27.0811	18.6574	19.8354	18.4167	17.3734
257.193	49.86		0	18.3158	13.7517	19.7589	15.7381	24.3013	23.5758	42.3873	67.6681	2.62332	5.26713	17.1136	21.322	18.2904	29.4085	53.9578	44.853	50.5968	36.3906	57.1271	103.394	36.356	51.83	95.396	36.6471	58.0175	65.6108	68.9321	37.5557	35.1909	57.5284	50.8409	28.247	0	23.3475	21.218	0	0	25.8707	0	31.2155	27.8848	0	0	24.1669	37.019	22.6673
257.193	40.55		0	0	0	0	0	0	0	0	0	0	0	0	0	0	0	0	0	0	0	0	0	0	0	0	0	0	0	0	0	0	0	0	0	0	0	0	0	0	0	0	0	0	0	0	0	0	0
257.194	49.34		0	0	0	0	0	2.35543	0.693613	1.52091	0	1.45539	8.04803	3.30229	11.0078	0	6.93505	3.17729	1.21632	0	1.17222	3.6508	4.41766	0	2.12777	1.86367	0.882064	0	0.877553	0	1.11267	0	0	5.02569	0	0	0	0	0	0	0	0	0	0	0	0	0	0	0
257.194	48.47		0	0	0	0	0	0	0	0	0	0	0	0	0	0	0	0	0	0	0	0	0	0	0	0	0	0	0	0	0	0	0	0	0	0	0	0	0	0	0	0	0	0	0	0	0	0	0
257.194	47.8		0	9.2693	2.4265	2.73296	8.03559	1.02783	0	0	3.79067	1.86202	2.49849	0	5.19706	1.51193	0	0	4.88729	0	5.59969	10.8006	7.23859	0.979168	1.93404	0.712806	1.15335	0	2.75907	2.94452	1.86285	0	1.136	8.47097	0	0	0	0	0	0	0	0	0	0	0	0	0	0	0
257.195	51.66		0	0	0	0	0	0	0	0	0	0	0	0	0	0	0	0	0	0	0	0	0	0	0	0	0	0	0	0	0	0	0	0	0	0	0	0	0	0	0	0	0	0	0	0	0	0	0
257.196	51.13		57.4961	49.5508	52.1534	42.1996	71.1041	29.6688	51.6298	48.9241	92.6469	4.39634	9.67278	5.67657	16.1704	79.831	61.5786	53.4763	61.8055	84.98	106.511	60.2872	94.5146	54.9302	80.5809	101.005	136.353	13.123	145.584	60.5304	92.753	42.1357	113.574	98.7006	12.8996	25.1934	7.06189	23.3665	28.268	38.2795	10.3951	20.669	9.87705	25.0344	21.7677	36.6671	32.5221	29.8029	34.7048
257.197	46.25		7.82088	25.4066	26.4145	24.8644	26.1204	56.7998	16.5924	17.053	46.9297	4.62802	7.18852	13.2463	23.1029	19.0764	51.4412	19.0445	10.7851	27.7075	20.0188	84.899	137.079	15.5316	71.5131	101.307	57.9777	79.4003	56.4993	58.0359	38.983	62.9799	74.3419	47.8058	7.60797	29.717	13.65	25.7294	7.6694	16.3401	3.04709	26.2082	12.7715	18.3004	5.50422	15.8767	30.6747	40.6275	37.0682
257.197	52.2		0	0	0	0	0	21.4484	36.9662	105.037	4.74286	0	0	1.35776	21.8357	0	20.2807	0.920576	3.40466	1.54589	0.375093	9.96142	64.8668	67.3577	41.8271	54.9547	5.45287	65.0565	0.560259	55.7328	6.74775	3.71425	0	0.689656	29.1763	27.554	31.1834	33.528	25.0041	21.1837	29.9098	25.2574	25.8483	28.5213	21.8506	22.4856	26.8483	22.9709	16.6222
257.198	37.78		0	0	0	0.538562	0	0	0	0	0	0	0	15.7944	2.91592	1.34035	0	7.17039	7.47377	8.56423	7.36304	0.742394	2.90733	3.73696	0	0.62765	10.5367	0.65348	12.4656	7.24519	13.1839	20.5754	19.9321	19.5726	1.97808	4.40304	4.66467	3.42335	1.726	3.89966	0.975056	3.17638	5.96301	0.981406	4.67672	2.41171	0.690662	1.26338	2.2988
257.206	47.13		0	0	0	0	0	0	0	0	0	6.28898	7.55957	3.61641	5.77427	2.62342	21.4952	1.00635	8.16176	10.6421	10.5394	4.69888	1.88743	1.30667	12.6791	2.04015	20.1475	0.948809	27.7908	51.005	35.4861	2.40934	21.5083	47.9945	0	0	0	29.1151	0	0	1.78054	0	0	12.4911	0	0	14.743	8.16504	19.2044
257.209	39.42		1448.17	1505.82	1689.61	1532.97	1586.82	1520.1	1429.8	2178.2	2467.08	1764.9	5237.8	5575.22	4968.14	2634.74	2608.49	2556.23	2496.11	2345.43	2166.12	2327.01	1942.59	1929.31	2308.25	1929.94	2133.06	1579.95	1890.47	1691.3	1696.25	2168.92	2571.2	2322.37	2642.02	2681.13	2703.06	2969.35	3174.48	2632.14	2485.23	2615.49	2920.07	2340.72	2388.16	2612.32	2661.19	2639.07	2778.4
257.21	52.7		13.1819	33.8003	36.4478	27.2463	28.9469	10.9972	22.6941	80.383	59.7538	0.836248	5.3344	7.10686	17.4601	25.7896	26.654	44.3283	36.7108	29.4081	44.7825	41.2751	50.7224	48.2404	45.2212	43.3975	1.09878	9.84218	1.57761	2.46427	2.1883	9.40175	15.0849	0.713634	1.05192	0.706731	0	0.929928	0.433382	1.80895	2.28334	1.64181	3.57664	1.855	0	3.21685	0.457812	0.743464	0.649764
257.213	29.85		9.04166	9.05147	6.17925	10.3701	7.64794	13.4005	6.89067	0	1.91572	1.59252	4.50875	4.71928	5.53164	0.414754	2.83509	0.463709	0	0.809851	1.45607	0	0	0	0	1.16097	0.950225	3.36703	0.57007	0	0.52581	2.75327	5.87302	6.0686	5.61788	8.80026	7.54108	5.40647	5.8079	8.17061	7.49183	4.83439	8.45831	9.59824	13.6963	12.6792	7.92309	12.3617	12.0867
257.288	43.25		0	0	0	0	0	0	0	0	0	0	0	0	0	0	0	0	0	0	0	0	0	0	0	0	0	0	0	0	0	0	0	0	0	0	0	0	0	0	0	0	0	0	0	0	0	0	0
257.288	4.64		0	0	0	0	0	0	0	0	0	0	0	0	0	0	0	0	0	0	0	0	0	0	0	0	0	0	0	0	0	0	0	0	0	0	0	0	0	0	0	0	0	0	0	0	0	0	0
257.289	3.94		0	0	0	0	0	0	0	0	0	0	0	0	0	0	0	0	0	0	0	0	0	0	0	0	0	0	0	0	0	0	0	0	0	0	0	0	0	0	0	0	0	0	0	0	0	0	0
257.289	3.27		0	0	0	0	0	0	0	0	0	0	0	0	0	0	0	0	0	0	0	0	0	0	0	0	0	0	0	0	0	0	0	0	0	0	0	0	0	0	0	0	0	0	0	0	0	0	0
257.289	5.22		0	0	0	0	0	0	0	0	0	0	0	0	0	0	0	0	0	0	0	0	0	0	0	0	0	0	0	0	0	0	0	0	0	0	0	0	0	0	0	0	0	0	0	0	0	0	0
257.29	0.29		0	0	0	0	0	0	0	0	0	0	0	0	0	0	0	0	0	0	0	0	0	0	0	0	0	0	0	0	0	0	0	0	0	0	0	0	0	0	0	0	0	0	0	0	0	0	0
257.291	1.84		0	0	0	0	0	0	0	0	0	0	0	0	0	0	0	0	0	0	0	0	0	0	0	0	0	0	0	0	0	0	0	0	0	0	0	0	0	0	0	0	0	0	0	0	0	0	0
257.305	42.58		77.9301	59.9887	59.6419	132.839	56.555	80.4012	8.72339	0	0	8.63801	328.234	152.119	57.8089	78.1978	125.362	48.0531	66.0482	128.241	60.4735	30.4551	27.1858	74.1102	27.6023	24.7596	10.0527	38.5102	4.61449	0	70.8169	116.26	21.5204	23.8811	22.836	34.591	5.17192	72.897	35.1254	0	11.8492	20.5584	6.03547	0	13.8581	9.84497	10.329	0	16.0838
257.307	44.72		723.581	680.538	650.446	1115.82	689.899	648.996	551.154	129.678	73.1374	60.1358	82.6648	104.335	115.486	73.9876	63.5326	85.0566	70.0777	58.2307	112.544	104.001	73.2727	84.1535	98.0323	71.0955	54.3459	68.431	48.5083	66.9513	52.1695	49.376	71.6613	66.6197	251.616	332.884	287.645	227.084	224.563	222.2	179.916	226.906	206.452	143.097	152.977	195.973	110.175	152.133	109.508
257.325	41.73		389.005	439.281	452.325	548.107	538.161	430.455	508.855	371.235	377.38	543.114	1331.62	1414.24	1195.23	1073.92	922.242	939.895	14.8192	14.6395	7.01748	6.51875	28.8033	15.2989	8.28422	22.6881	13.0321	3.93385	13.7796	27.4435	5.76293	7.44933	12.8625	11.11	4.41426	1.08528	0	0	0	0	0	0	2.31758	0	2.28993	0	2.42707	0	0
258.309	42.53		0	0	0	0	0	0	0	0	0	0	0	0	0	0	0	0	0	0	0	0	0	0	0	0	0	0	0	0	0	0	0	0	0	0	0	0	0	0	0	0	0	0	0	0	0	0	0
258.311	44.71		100.931	96.4278	99.3348	168.817	117.492	104.384	73.7661	7.66998	1.35144	0	0	0	1.45014	0	1.50097	0	0	0	0	0	0	0	0	0	0	0	0	0	0	0	0	0	0	0	0	0	0	0	0	0	0	0	0	0	0	0	0
258.316	37.56		57.8492	52.7589	256.726	70.7536	57.6941	397.962	136.281	206.983	88.7253	130.999	85.6746	141.31	130.342	162.464	104.189	111.228	65.598	60.6683	750.961	798.462	42.5028	654.275	860.075	36.4453	19.87	34.0423	199.358	44.5203	36.2675	77.8683	353.196	72.449	44.1631	34.0398	264.992	233.82	24.4039	0.608894	46.511	27.0304	234.907	182.98	18.6338	3.00501	17.4636	30.0813	16.067
258.328	41.71		3.62983	8.31241	5.91506	10.7399	18.2182	7.94587	16.9567	20.9188	14.4817	13.7234	0	20.2995	33.3822	23.8146	15.8723	27.7913	0	0	0	0	0	0	0	0	0	0	0	0	0	0	0	0	0	0	0	0	0	0	0	0	0	0	0	0	0	0	0
258.893	6.22		0	0	0	0	0	0	0	0	0	0	0	0	0	0	0	0	0	0	0	0	0	0	0	0	0	0	0	0	0	0	0	0	0	0	0	0	0	0	0	0	0	0	0	0	0	0	0
258.942	0.73		57.3992	19.0357	28.3858	63.5534	19.2572	26.4073	19.1952	18.4678	22.83	89.0728	42.1396	30.1777	31.8918	100.725	88.6982	30.67	46.43	41.3575	102.607	92.0803	120.042	97.9428	85.8933	118.489	16.1328	14.7692	17.1797	15.4273	34.8736	10.7504	21.6974	20.333	46.619	67.9142	30.2187	15.2308	18.4101	30.3142	44.9051	75.0785	31.0179	15.0812	13.5661	30.5106	33.5767	46.4921	30.9936
259.134	35.06		0	0	0	0	0	0	0	0	0	0	0	0	0	0	0	0	0	0	0	0	0	0	0	0	0	0	0	0	0	0	0	0	0	0	0	0	0	0	0	0	0	0	0	0	0	0	0
259.217	39.44		3.19527	3.75786	0	2.82926	3.64408	4.54966	0	0	0.944449	0.751818	6.6209	10.5026	0	3.90326	7.4052	5.24813	6.12334	5.79728	4.00594	9.09102	0.790318	0.896605	7.10344	2.56844	0	0.827625	0	0.608734	0	2.69568	5.6664	8.40555	0	0	0	0	1.97105	2.05152	0	3.30761	0	0	0	0	0	0	0
259.32	37.56		0.713505	0	33.5328	1.78066	0	42.7445	7.83157	12.5786	2.12537	4.85116	3.49009	7.45508	8.73091	8.06373	0	0	0	0	95.5441	114.03	0	76.3151	53.1049	0	0	0	0	0	0	0	0	0	0	0	0	0	0	0	0	0	0	0	0	0	0	0	0
260.095	0.81		0	0	0	0	0	0	0	0	0	0	0	0	0	0	0	0	0	0	0	0	0	0	0	0	0	0	0	0	0	0	0	0	0	0	0	0	0	0	0	0	0	0	0	0	0	0	0
261.133	32.83		0	0	0	0	0	0	0	0	0	1.25951	1.14414	5.57167	3.05531	2.48066	1.0297	0.891323	2.74031	0	2.53564	0.657041	0	0.338476	1.31198	0.938487	1.41736	0	4.75398	1.81268	2.62572	3.86628	4.11558	3.13394	0	0	0	0.822251	1.45047	0.442879	0.396996	0	0.563797	0	0.460383	0.514434	0.47521	0	0
261.148	31.9		24.4087	22.1086	29.3412	29.5868	36.0968	32.741	20.3233	12.4554	6.32512	11.0475	54.0556	53.3634	43.6419	28.7154	26.9072	20.498	23.597	13.4861	19.134	13.029	7.02654	8.76859	7.8236	14.9083	8.47123	8.12135	18.5191	11.173	19.0554	16.8888	19.9093	24.4211	16.2607	26.3136	30.6732	25.1933	25.3897	10.9694	17.0425	13.692	20.2952	26.7705	13.8537	25.4658	15.7785	11.529	14.5371
261.16	52.74		10.4138	8.14993	14.8244	7.69518	4.6125	5.42458	11.3121	0	0	0	0	0	0	0	0	0	0	0	0	0	0	0	0	0	0	0	0	0	0	0	0	0	0	0	0	0	0	0.741576	0	0	0	0	0	0	0.810815	0	0
261.167	12.91		0	0	0	0	0	0	0	0	0	0	0	0	0	0	0	0	0	0	0	0	0	0	0	0	12.4816	13.237	12.5097	1.1828	12.198	26.0313	12.6878	0.830002	10.3938	15.24	33.5957	28.4943	22.4995	6.06037	22.801	18.1879	18.9935	23.9925	14.8303	7.79316	26.8737	15.6282	14.8927
261.183	37.95		12.8042	8.84666	9.06927	16.7722	15.9672	9.18065	4.14347	4.06522	0.378623	0	2.58626	5.60286	3.41608	0	4.33282	2.87821	4.29581	5.02204	2.55176	1.80591	0	0	1.20563	0	1.10227	0.449436	0.541382	0	1.67796	3.97197	1.26114	0.497965	2.41555	4.01623	2.54803	4.0683	3.71028	0	3.48918	2.72292	2.74302	2.91927	2.67164	0	0	0	0.393024
261.187	12.19		0.230459	1.57204	7.09817	1.11385	0.780126	13.8109	2.75297	0	0.48884	0	21.3854	23.3488	0	2.25141	21.8278	24.7525	8.24391	9.67111	0.971372	1.7885	4.61541	3.60795	0	1.28935	0	0	0	0	0	0	0	0	0	0	0	0	0	0	0	0	0	0	0	0	0	0	0
261.191	0.88		0	0	0	0	0	0	1.61976	2.58883	0	3.49316	0	0	0.664453	6.15432	0.471659	0	0	0	3.66118	9.66934	6.50852	2.86167	10.4604	5.72712	0	0	0	0	0	0	0	0	0	0	1.13494	0	0	0	0	0.598497	1.44105	0	0	0	0	0	0
261.197	43.09		0	0	0	0	0	0	5.47082	5.09278	19.603	6.37956	0	6.5225	0	0	6.13177	19.8549	25.1218	28.4246	19.7023	7.13436	4.90479	18.0033	4.51469	7.93267	4.81396	15.4838	2.88781	4.58216	4.55341	4.67823	0	0	0	0	0	0	0	0	0	0	0	0	0	0	0	0	0
261.265	38.48		8.4755	16.2151	12.3302	6.40566	16.055	12.0036	17.9815	24.1436	13.9644	10.6496	9.89075	16.3894	15.8275	14.3186	24.6026	27.735	17.6381	15.5297	26.1439	33.4225	40.2149	20.6969	33.0558	48.9191	22.3293	7.75034	25.5583	23.5984	25.6841	11.5554	28.481	35.9419	0.507169	0	0.831906	0.586589	0	0	1.2821	0	0	0	0	2.17848	6.52029	4.28665	5.89585
262.274	25.25		0	0	0	0	0	0	0	0	0	0	0	0	0	0	0	0	0	0	0	0	0	0	0	0	0	0	0	0	0	0	0	0	0	0	0	0	0	0	0	0	0	0	0	0	0	0	0
262.275	32.08		0	0	0	0	0.344689	0	0	0	0	0	1.45143	0.846092	0.663122	0	0	0.373168	0	0	0	0	0	0	0	0	0	0	0	0	0	0	0	0	0.235708	0.615303	1.66065	1.74252	0	0.291646	0	1.22604	0	0	0	0.857754	1.13435	0.435928	0.464382
262.292	38.23		0	0	0	0	0	0	0	0	0	0	0	0	0	0	0	0	0	0	0	0	0	0	0	0	0	0	0	0	0	0	0	0	0	0	0	0	0	0	0	0	0	0	0	0	0	0	0
262.31	37.66		0	0	0	0	0	0	0	24.1806	7.97601	17.1565	13.3354	32.7983	22.7361	25.7891	12.0886	27.0437	10.775	2.7721	0	0	0	1.11707	0	0.88113	10.4939	4.14411	13.9655	9.94358	25.1708	10.1605	18.4163	17.5646	0	0	0.658511	2.46813	0	0.542481	0.553279	0	0	0.87209	0	0	0	1.03026	0
262.832	53.07		0	0	0	0	0	0	0	0	0	0	0	0	0	0	0	0	0	0	0	0	0	0	0	0	0	0	0	0	0	0	0	0	0	0	0	0	0	0	0	0	0	0	0	0	0	0	0
262.888	5.33		0	0	0	0	0	0	0	0	0	0	0	0	0	0	0	0	0	0	0	0	0	0	0	0	0	0	0	0	0	0	0	0	0	0	0	0	0	0	0	0	0	0	0	0	0	0	0
262.888	0.45		0	0	0	0	0	0	0	0	0	0	0	0	0	0	0	0	0	0	0	0	0	0	0	0	0	0	0	0	0	0	0	0	0	0	0	5.38651	0	0	0	0	0	4.81029	0	0	0	0	0
262.889	6.22		0	0	0	0	0	0	0	0	0	0	0	0	0	0	0	0	0	0	0	0	0	0	0	0	0	0	0	0	0	0	0	0	0	0	0	0	0	0	0	0	0	0	0	0	0	0	0
263.098	35.22		0	0	0	0	0	0	0	1.31413	0	0	0	0	0	0.926825	0	0	0	0	0	0	0	0	0	0	0	19.4602	0	0	0	36.5297	0	0	0	0	0	0	0.472277	0	0	0	0	0	0	0	0	0	0
263.275	42.32		7.76565	0	0	16.5658	0	8.01764	11.3355	5.0021	0	4.66521	115.147	34.1147	7.68268	39.775	50.0953	16.3195	0	9.93693	43.7945	21.3762	4.06633	38.7689	9.82579	4.70495	0	7.95552	0	0	0	42.8556	0	0	0	0	0	0	0	0	0	0	0	0	0	0	0	0	0
263.276	40.45		140.744	113.001	159.524	113.454	162.203	137.12	86.6282	89.7759	85.6103	99.9032	348.813	142.05	149.951	91.4989	176.946	81.9908	187.234	150.427	65.1984	62.1319	66.4524	59.5695	46.7778	72.3152	64.1396	89.1905	72.0991	79.0804	86.5229	100.505	73.6839	86.9081	38.0326	37.7697	57.78	38.9965	33.9536	19.0462	30.6005	25.4602	50.5507	19.2322	23.8821	43.4354	54.489	17.0626	37.0623
263.276	43.39		0	0	0	0	0	0	0	0	0	0	0	0	0	0	0	0	0	0	0	0	0	0	0	0	0	0	0	0	0	0	0	0	0	0	0	0	0	0	0	0	0	0	0	0	0	0	0
263.276	41.52		88.583	117.646	121.484	97.5532	119.017	127.813	152.258	132.843	105.756	102.402	240.317	253.871	123.884	98.4502	134.316	137.929	104.812	125.279	197.303	233.529	187.469	196.184	267.092	220.272	139.733	100.75	96.6562	95.3536	136.124	92.7318	111.05	106.051	64.5222	42.5843	23.9489	21.9021	45.4696	30.0253	53.5292	28.3286	24.7349	24.6855	30.2121	24.2359	26.8153	25.9493	37.3285
263.296	39.37		68.0507	101.175	100.894	92.7983	78.3299	105.66	174.051	101.671	93.5168	96.3846	157.422	168.532	143.52	113.296	140.952	144.82	174.368	175.684	84.3879	73.381	139.554	69.8446	70.9544	111.753	92.1487	77.2329	92.0023	124.758	119.311	95.0616	111.917	166.918	51.0368	24.3166	38.5426	25.5356	32.5574	26.357	42.896	21.6516	22.6178	12.7611	26.0863	23.2531	61.2728	45.1744	58.2175
263.93	54.35		0.845082	0	0	8.02512	3.91168	1.29992	0.515094	0	0	0	0.62881	1.01096	3.81389	1.24975	0	0.971575	0	0	0	0.227169	0	0	0	0	0	0	0	0	1.91837	1.1478	0.905178	0.422469	2.07495	5.30035	3.65466	2.17846	3.31681	4.05558	4.32286	4.74143	4.8105	2.58843	2.80867	2.44777	2.78315	4.09029	3.69155
264.278	41.5		0	0	0	0	0	0	0	0	0	0	0	0	0	0	0	0	0	0	0	0	0	0	0	0	0	0	0	0	0	0	0	0	0	0	0	0	0	0	0	0	0	0	0	0	0	0	0
264.297	40.06		0	1.86693	2.00849	0.328837	1.29652	2.34804	1.30928	1.77095	0	0.640578	3.34522	2.52746	2.17948	2.86254	4.02857	0	0	0	0	0	0	0	0	0	0	0	0	0	0	0	0	0	0	0	0	0	0	0	0	0	0	0	0	0	0	0	0
264.84	53.17		0	0	0	0.631967	0.325082	0.366216	0	0	0	0	0	0	0	0	0	0	0	0	0	0	0	0	0	0	0	0	0	0	0	0	0	0	0	0	0	0	0	0	0	0	0	0	0	0	0	0	0
264.883	5.33		0	0	0	0	0	0	0	0	0	0	0	0	0	0	0	0	0	0	0	0	0	0	0	0	0	0	0	0	0	0	0	0	0	0	0	0	0	0	0	0	0	0	0	0	0	0	0
264.884	0.45		0	0	0	0	0	0	0	0	0	1.24866	0	0	0	1.89188	1.71848	0	0.395102	0	0	0	1.6656	0.683535	0	1.49201	0	10.2169	0	0	0	15.9192	0	0	0	0	0	0	0	0	0	0	0	0	0	0	0	0	0
264.884	6.26		0	0	0	0	0	0	0	0	0	0	0	0	0	0	0	0	0	0	0	0	0	0	0	0	0	0	0	0	0	0	0	0	0	0	0	0	0	0	0	0	0	0	0	0	0	0	0
265.204	39.47		20.006	7.58065	6.15794	28.2536	7.20222	8.28156	7.45551	0.681283	0	2.21102	6.45579	1.52133	4.74242	4.30394	5.05859	2.44256	5.58876	7.19726	0	0.755616	2.15589	0	0	1.60419	0	1.05158	0	0	2.5254	4.81663	0.868428	0	0	0	1.95359	0.906899	2.21494	1.2155	0.741503	0	1.19938	0	3.31829	0	0	0	0
265.205	37.44		16.8696	2.03518	2.42264	20.9489	3.18371	0	0	0	0	0.485937	1.15101	0.953262	0	7.17184	0	0	17.5408	14.5338	0	0	0	0	0	0	0	0.617486	0	0	1.77681	3.0423	0.335315	0	0	0	1.86213	1.97936	8.31488	3.16391	0	1.6797	0.536546	1.90914	2.66883	0	0	0	0
265.206	38.68		16.4576	4.94282	0.839983	20.2374	3.071	2.69574	0	0	0	0.572362	0	0	0	5.14824	0	0	7.80893	5.60398	0	0	0	0	0	0	0	0	0	0	0	1.82313	0	0	0	0	0	0	0.814151	0.449188	0	0	0	0	0.466087	0.428547	0	0	0
265.206	38.04		0	0	0	0	0	0	0	0	0	0	0	0	0	0	0	0	0	0	0	0	0	0	0	0	0	0	0	0	0	0	0	0	0	0	0	0	0	0	0	0	0	0	0	0	0	0	0
265.232	36.93		7.64746	10.15	4.56686	13.7495	13.6828	8.40289	0	0	0	0	36.6568	7.29091	3.61499	0.811808	26.8468	3.58231	29.0466	16.6956	3.21033	1.08626	0	0	0	0.376178	1.12988	3.80786	0	0	9.09425	13.5441	1.05145	2.53425	2.74587	7.49766	6.35244	6.13249	1.4414	8.60515	1.61879	2.16936	7.5284	3.38286	3.23943	3.73652	2.20642	0	4.43273
265.289	44.18		0	0	0	0	0	0	0	0	0	0	0	0	0	0	0	0	0	0	0	0	0	0	0	0	0	0	0.686822	0	0	0	0	0	0	0	0	0	0	0	0	0	0	0	0	0	0	0	0
265.289	40.97		1.89899	3.28023	4.66524	6.77318	7.89322	11.3649	12.8463	54.3935	30.8259	26.1996	31.1421	30.7173	18.2829	22.1742	30.7663	37.5026	12.094	7.35694	39.5359	68.5142	35.6578	37.3013	75.6153	37.9066	25.0329	10.2331	9.51169	9.71262	23.3527	12.8213	15.4884	16.6529	0	0	0	4.02832	0	0	0	0	0	0	0	0	0	0	0
265.305	39.99		0	0	0	0	0	0	0	0	0	0	0	0	0	0	0	0	0	0	0	0	0	0	0	0	0	0	0	0	0	0	0	0	0	0	0	0	0	0	0	0	0	0	0	0	0	0	0
265.308	42.74		13.2581	7.07007	0	58.0567	90.0376	65.145	31.9303	31.9105	62.3288	6.86881	268.304	104.992	139.659	99.3601	169.592	16.1456	63.3584	113.094	51.7939	21.5171	0	70.0797	82.1518	43.3358	26.2797	12.8878	37.5058	43.1352	35.9733	126.109	75.4529	53.2066	14.0364	0	10.7733	12.4958	0	0	0	3.62357	0	4.12721	0	19.4341	0	25.3048	0
265.308	42.01		366.775	203.491	271.187	410.253	289.688	315.731	168.947	212.802	147.012	279.899	1066.07	1396.58	1183.62	519.7	678.179	720.37	715.969	522.78	557.419	605.291	476.335	569.365	367.242	465.218	160.959	240.198	175.526	221.976	319.044	305.793	536.19	536.967	162.967	186.107	201.445	81.6288	100.291	28.7017	22.5484	97.3352	0	56.4329	78.3555	102.214	61.8067	179.731	181.306
266.135	34.22		0	0	0	0	0	0	0	0	0	0	0	0	0	0	0	0	0	0	0	0	0	0	0	0	0	0	0	0	0	0	0	0	0	0	0	0	0	0	0	0	0	0	0	0	0	0	0
266.208	3.27		0	0	0	0	0	0	0	0	0	0	0	0	0	0	0	0	0	0	0	0	0	0	0	0	0	0	0	0	0	0	0	0	0	0	0	0	0	0	0	0	0	0	0	0	0	0	0
266.227	33.65		58.576	48.5699	53.9249	83.0891	61.3026	68.2152	84.1126	17.5167	6.28376	11.0279	148.97	136.271	73.4959	37.8606	68.0607	51.3378	111.927	116.729	9.76159	19.2513	47.178	11.4746	4.9893	38.075	42.1115	27.7598	25.1399	11.8611	116.869	67.5277	47.0653	33.0855	56.0504	68.5429	48.2941	62.2603	47.543	49.9162	48.1917	58.4031	48.5983	50.0698	48.9208	46.1378	50.9744	50.5326	58.7399
266.835	53.17		0	0	0	0	0.427425	0	0	0	0	0	0	0	0	0	0	0	0	0	0	0	0	0	0	0	0	0	0	0	0	0	0	0	0	0	0	0	0	0	0	0	0	0	0	0	0	0	0
266.88	5.33		0	0	0	0	0	0	0	0	0	0	0	0	0	0	0	0	0	0	0	0	0	0	0	0	0	0	0	0	0	0	0	0	0	0	0	0	0	0	0	0	0	0	0	0	0	0	0
266.881	0.45		0	0	0	0	0	0	0	0	0	0.563517	0.223564	0	0	0.423507	0.996513	0	1.56099	0	0.581881	0	0	0	1.11577	0	0	0	0	0	0	0	0	0.949853	0	0.515607	0.430554	0	0	0	0	0	1.19719	0	0	0	0	0	0
267.072	22.07		0	0	0	0	0	0	0	0	0	0	0	14.8059	0	1.02921	0	10.4981	0	0	11.7739	2.50759	0	8.5296	1.14025	0	0	0	0	0	0	0	0	0	0.345999	0.870835	12.2047	0	0	0	0	0	7.12529	0	0	0	0	0	0
267.156	27.73		0	0	0	0	0	0	0	0	0	0	0.823537	0	0	0	0	0	0	0	0	0	0	0	0	0	0	0	0	0	0	0	0	0	0	0	0	0	0	0	0	0	0	0	0	0	0	0	0
267.184	36.86		0	0	0	0	0	0	0	0	0	0	0	0	0	0	0	0	0	0	0	0	0	0	0	0	0	0	0	0	0	0	0	0	0	0	0	0	0	0	0	0	0	0	0	0	0	0	0
267.19	36.32		36.0609	25.1033	39.1346	59.4612	37.6068	52.041	78.2542	31.8628	26.0803	54.2293	140.553	177.694	100.054	104.562	104.706	113.543	203.323	180.459	18.2478	9.86719	37.1262	19.3683	8.49559	22.0264	46.0866	77.0299	40.648	25.1169	114.415	175.95	88.7651	52.9831	70.1011	81.0802	35.6476	60.3477	71.1901	57.8612	74.5043	68.0208	30.8025	46.2218	64.0261	60.3094	43.5014	47.8687	54.0671
267.195	38.86		1.87654	4.81449	2.47544	6.66112	5.5422	3.48638	0	0	1.64446	0.695138	5.09039	3.43567	10.0894	3.05644	6.65539	2.49749	2.67513	0	6.511	0	0.797606	3.25259	0	1.41514	0	0.355541	0	0	0	2.70778	3.67809	0	0	0	0.224427	0	0	0	0	0	0.586328	0	0	0	0	0	0
267.23	33.67		0.605551	0	1.74357	6.77978	1.75353	5.18048	3.02352	0	0	0	3.81109	3.04273	0	0	1.89641	0.682279	0	0	0	0	0	0	0	0	3.92473	0	0	0	5.10362	1.96218	1.19008	0	0	0	0	0	0	0	0	0	0	0	0.515395	0	0	0	0
267.252	39.94		49.1103	31.1076	31.2237	65.7522	34.7094	35.3061	21.2472	14.578	4.27329	9.04758	4.81252	7.42267	6.94227	8.47275	11.6967	11.6815	23.7606	22.5468	24.356	22.2744	12.8854	24.649	27.3436	11.6575	13.9302	20.5354	10.3808	1.25441	11.8151	26.9126	9.57011	3.1539	9.7118	11.7024	8.68068	7.39135	11.9622	12.5692	9.98021	8.64512	10.1308	3.47088	11.4274	5.99696	2.39766	0	2.45774
267.304	1.23		0	0	0	0	0	1.39089	0	0.488634	0	6.97639	0	0	1.0342	4.99807	0.624127	1.27173	10.4932	5.63686	0	15.0471	0.889295	1.36389	17.5934	0	0	0	3.4103	1.78111	0	0	5.61064	0	0	2.78353	10.0834	5.01651	0	0	0	4.91457	14.0272	5.55862	0	0	7.90627	0	6.87335
267.305	42.89		1883.9	1938.45	1969.51	2281.42	1806.81	2157.59	1456.39	1744.87	1431.68	1667.93	2581.43	2722.79	2332.75	2262.38	2374.88	2128.99	2563.27	1836.27	2470.74	1902.12	1986.75	2074.5	1476.72	1668.61	1521.67	2013.49	2009.2	1928.09	2121.17	2140.4	1827.57	1817.4	935.135	814.832	1086.66	1354.09	680.775	824.949	754.061	775.569	647.404	791.305	808.646	1010.78	688.371	723.82	629.411
267.681	41.5		2.15573	7.11656	17.9523	14.7249	26.039	31.698	7.06623	60.8338	76.03	71.9641	400.72	176.746	146.985	64.4723	194.233	89.3209	177.921	223.637	147.822	181.931	109.028	150.803	118.104	144.612	83.2443	123.426	63.4893	77.1728	163.203	218.168	137.697	119.348	87.4233	62.1599	53.5097	42.7846	45.7277	60.864	40.7494	36.5296	44.0436	69.0522	31.4203	46.5063	29.6807	16.0876	48.1855
268.108	33.14		0	0	0	0	0	0	0	0	0	0	6.71344	5.0941	6.24205	0	0	3.1177	0	0	0	0	0	0	0	0	0	0	0	0	0	0	0	0.442006	0	0	0	0	0	0	0	0	0	0	0	0	0	0	0
268.193	36.33		0	0	0	0	0	0	0	0	0	0	0	0	0	0	0	0	0	0	0	0	0	0	0	0	0	0	0	0	0	1.56401	1.95481	3.03649	0	0.37215	0	0	0	0	0	0	0	0	0	0	0	0	0
268.258	31.21		0	0	0	0	0	0	0	0	0	0	0	0	0	0	0	0	0	0	0	0	0	0	0	0	0	0	0	0	0	0	0	0	0	0	0	0	0	0	0	0	0	0	0	0	0	0	0
268.272	39.75		75.431	75.853	86.662	73.7368	66.7906	75.6663	103.494	29.2467	34.1998	63.386	11.1732	7.51662	6.59849	18.1548	26.0489	27.0183	18.2192	10.861	34.6887	25.7743	16.5553	24.6117	14.8093	32.099	17.4148	20.8324	32.5609	30.5633	22.0687	18.5821	36.5212	35.5883	14.2568	8.39564	25.3274	236.493	8.6749	6.2647	12.4647	11.6928	18.3684	203.13	10.8122	6.19853	2.98866	0.543379	0
268.326	42.8		0	0	0	0	0	0	0	0	0	0	0	0	0	0	0	0	0	0	0	0	0	0	0	0	0	0	0	0	0	0	0	0	0	0	0	0	0	0	0	0	0	0	0	0	0	0	0
268.806	53.1		0	0	0	0	0	0	0	0	0	0	0	0	0	0	0	0	0	0	0	0	0	0	0	0	0	0	0	0	0	0	0	0	0	0	0	0	0	0	0	0	0	0	0	0	0	0	0
268.877	0.45		0	0	0	0	0	0	0	0	0	0	0	0	0	0	0	0	0	0	0	0	0	0	0	0	0	0	0	0	0	0	0	0	0	0	0	0	0	0	0	0	0	0	0	0	0	0	0
268.877	5.33		0	0	0	0	0	0	0	0	0	0	0	0	0	0	0	0	0	0	0	0	0	0	0	0	0	0	0	0	0	0	0	0	0	0	0	0	0	0	0	0	0	0	0	0	0	0	0
269.206	37.39		12.1939	16.6255	13.6485	15.369	26.4652	25.6804	21.9353	7.65325	0	6.28978	15.0672	32.0338	20.2882	17.6383	12.7382	16.984	12.2101	6.59979	10.1942	2.4021	1.93673	8.5426	1.72827	3.18268	51.064	5.44457	17.1436	9.25081	28.3267	16.5873	34.9987	20.1446	9.47883	7.27262	10.8321	7.32849	7.25833	4.45936	2.62483	7.29539	12.3875	6.30048	7.75386	3.96054	4.25591	4.98645	3.29335
269.209	45.7		0	0	0	0	0	0	0	0	0	0	0	0	0	0	0	0	0	0	0	0	0	0	0	0	0	0	0	0	0	0	0	0	0	0	0	0	0	0	0	0	0	0	0	0	0	0	0
270.284	43.2		0	0	0	0	0	0	0	0	0	0	0	0	0	0	0	0	0	0	0	0	0	0	0	0	0	0	0	0	0	0	0	0	0	0	0	0	0	0	0	0	0	0	0	0	0	0	0
270.359	37.27		0	0	0	0	0	0	0	0	0	0	0	0	0	0	0	0	0	0	44.546	31.9193	70.8209	23.9001	22.6878	55.3475	0	0	0	0	0	0	0	0	0	0	0	0	0	0	0	0	0	0	0	0	0	0	0
270.362	38.85		29.23	20.989	27.192	33.1135	32.3599	22.2632	19.3126	25.3443	18.3304	34.9853	9.61457	2.63162	14.4953	44.6789	10.5043	1.3404	0	0.596206	0.597678	2.35843	0	1.24028	1.94896	0	0	0	10.5152	0.816828	0	0	0	0	0	0	0	0	0	0	0	0	0	0.642638	0	0	0	0	0
270.829	0.81		0.96254	0	0	1.65052	0	0	4.40044	2.35684	2.90486	5.19108	2.39203	0	4.6448	4.67594	6.23148	0	1.57365	0.587367	3.31647	0	1.75347	4.90611	0	0.821702	0	4.86962	0	0	0	4.32538	0	0	0	0	0	0	0	0	0	0	0	0	0	0	0	0	0
270.875	5.33		0	0	0	0	0	0	0	0	0	0	0	0	0	0	0	0	0	0	0	0	0	0	0	0	0	0	0	0	0	0	0	0	0	0	0	0	0	0	0	0	0	0	0	0	0	0	0
271.188	40.93		3.29579	2.96053	12.4839	9.34543	21.1217	19.3491	22.1121	16.8963	15.8333	11.1379	5.95005	7.64264	9.02918	11.9295	11.6425	14.6928	1.98089	0	14.6907	30.4571	17.2625	20.9056	37.0601	17.7214	7.00778	3.0317	12.0976	11.5339	5.58385	3.25403	15.896	6.21312	1.39264	0	0	4.24366	0	2.30077	0	0	0	0	0	0	0	0	0
271.219	34.62		0	0	0	0	0	0	0	0	0	0	0	0.629062	0	0	0	0	0	0	4.43355	0	0	1.5283	0	0	0	0	0	0	0	0	0	0	1.22094	0.646656	0	1.01891	0.884221	0.91455	0.730564	0.64884	0	0.820261	0	0.763372	0	0	0.396089
271.295	43.16		0	0	0	0	0	0	0	0	0	0	0	0	0	0	0	0	0	0	0	0	0	0	0	0	0	0	0	0	0	0	0	0	0	0	0	0	0	0	0	0	0	0	0	0	0	0	0
271.311	43.8		31.882	74.4536	94.8196	79.9653	73.3771	101.403	19.1802	0	0	0	0	0	0	0	12.7916	0	37.1919	24.2268	35.4184	110.648	30.5753	79.4619	161.622	56.9167	4.89873	0	0	0	4.0544	2.50274	0	0	0	5.7019	4.47958	6.2283	2.97129	0	0	0	6.23125	4.0412	0	12.0438	0	0	0
271.315	41.96		42.2896	41.3114	108.208	188.385	39.6471	39.1904	41.6683	36.5958	0	137.538	464.352	105.489	547.654	371.773	205.807	307.507	259.378	267.531	153.224	316.068	56.8823	112.189	193.201	215.383	4.62982	4.29746	0	0	30.9848	8.56282	66.2193	37.6128	0	9.20655	54.3299	99.7836	10.5887	27.0014	0	0	50.0166	95.4465	58.3278	23.689	14.1706	0	45.8961
271.316	42.57		181.368	165.131	157.625	321.632	166.456	162.55	68.077	36.018	34.4504	82.6862	1183.77	511.129	258.451	305.982	602.552	210.133	364.209	371.118	291.803	126.733	129.969	253.275	110.836	71.1398	83.0457	214.59	35.5543	44.8535	204.545	431.429	66.4441	81.256	329.2	167.02	189.429	237.133	192.798	238.044	149.313	184.797	83.1313	265.243	123.597	124.306	72.5894	29.3783	98.9116
271.322	44.77		158.582	133.411	135.309	255.719	128.292	141.606	155.133	19.3387	9.9858	6.6706	13.3545	7.86376	7.78683	0	3.38392	2.83509	6.09058	4.98213	10.7409	16.764	8.0493	9.65562	17.2663	4.53955	0.975233	1.83397	3.84322	2.04879	0	1.14071	3.69139	3.08454	28.526	39.1534	34.8351	29.635	28.5649	30.1537	32.9718	35.4757	54.4893	21.6988	18.1506	33.5399	24.3469	31.2048	16.2082
271.924	6.01		0	0	0	0	0	0	0	0	0	0	0	0	0	0	0	0	0	0	0	0	0	0	0	0	0	0	0	0	0	0	0	0	0	0	0	0	0	0	0	0	0	0	0	0	0	0	0
272.287	37.26		15.0953	13.2907	23.4345	18.2778	17.1718	30.6537	17.8435	5.14113	3.51669	7.28485	22.152	4.36895	26.37	22.9824	29.2413	29.8309	23.8618	15.3907	16.8261	5.76216	64.6049	4.04592	1.01705	39.8683	0	0	0	2.52638	0	0.502276	0	4.55592	5.91934	0	7.44209	5.84366	0.394019	1.42468	3.24358	2.11092	3.25035	2.89514	0	0.768587	0	0	0
272.309	40.38		0	0	0	0.627549	0	0	4.31132	8.96249	1.54821	7.40848	0	4.56847	0	4.54899	0	1.91536	0	0	5.07791	1.00843	0.767472	6.84656	0	0.745237	0	0	0	0	0	0	0.855935	0.425833	0	0	0	0	0	0	0	0	0	0	0	0	0	0	0
272.319	42.56		0	0	0	15.155	0	0	0	0	0	0	0	30.4025	0	4.39547	0	0	0	0	0	0	0	0	0	0	0	0	0	0	0	6.12645	0	0	0	0	0	0	0	0	0	0	0	0	0	0	0	0	0
272.323	44.73		8.77814	5.91746	0	8.35964	0	2.6353	8.69153	0	0	0	0	0	0	0	0	0	0	0	0	0	0	0	0	0	0	0	0	0	0	0	0	0	0	0	0	0	0	0	0	0	0	0	0	0	0	0	0
272.825	0.83		4.79112	2.34092	4.51699	7.4012	2.48186	3.80241	4.39501	4.95369	6.02444	8.53719	11.2489	2.6829	6.69609	7.66145	21.7441	1.85843	4.5614	4.56563	0	0	3.78142	0	0.88278	3.41366	2.60535	0.526615	3.73706	6.73197	8.2367	0.839939	7.89005	5.64833	0.76165	2.3862	0	1.59868	0	1.15819	2.07735	3.50202	1.15826	1.35808	0	1.98024	2.14189	3.65973	2.49159
273.139	33.41		4.43384	4.18735	0	2.69984	0.661516	0.65903	0.829078	8.76908	11.5788	16.002	74.0875	59.9977	79.6987	42.1619	29.4921	27.1898	12.0045	5.03181	1.70601	4.97622	3.28966	0	1.04251	0	0	0	0	0	0.365843	0.665385	2.25165	0	0.76626	2.85226	0.567107	3.02395	1.45894	3.09352	0.26177	1.46041	1.35591	0.894804	1.61942	0.594073	1.13214	0	0
273.21	41.72		225.246	264.776	278.443	208.117	319.961	313.149	129.805	24.0216	33.1891	37.1678	188.002	57.1561	52.57	34.5148	158.433	43.3086	160.716	231.052	98.4422	86.8799	57.7221	106.753	78.9439	82.6942	108.617	184.658	62.4881	57.152	160.558	243.823	86.4507	64.8012	233.773	182.505	163.389	141.541	136.929	214.516	145.209	122.094	120.125	146.693	60.4394	149.651	122.616	28.7952	118.319
273.273	38.35		65.6493	37.6713	64.5702	82.0911	56.0677	85.2728	102.987	113.688	63.0903	66.7268	4.74227	184.546	108.59	79.8626	59.7254	136.166	110.831	93.033	85.5751	67.8168	66.9365	55.3345	58.5784	54.2354	99.6677	76.4283	62.3936	56.9887	151.344	97.1006	62.5705	94.9506	37.3692	18.5083	21.866	44.9536	30.1555	17.6479	36.858	16.5579	13.1657	26.4865	24.1	13.1711	5.51665	14.4801	15.65
273.289	37.25		0	0	0	0	0	0	0	0	0	0	0	0	0	0	0	0	0	0	0	0	0	0	0	0	0	0	0	0	0	0	0	0	0	0	0	0	0	0	0	0	0	0	0	0	0	0	0
274.163	39.34		1.94157	2.58493	3.46279	5.6615	0.269413	5.81178	0	0	0.594966	0	0.685991	0.498666	1.70456	1.36544	3.21348	4.4446	1.25619	1.92964	481.672	311.711	367.567	407.228	240.981	347.676	0	0	0.726277	0	0.703309	0	0.611426	0	0	0	0	0	0	0	0	1.23396	0	0	0.950884	0	0	0	0
274.213	41.71		4.36708	10.8624	17.2391	8.39576	20.4448	21.4267	4.70605	0	0	0	0	0	0	0	0.52798	0	0	0	0	0	0	0	0	0	0	0	0	0	0	0	0	0	0	0	0	0	1.15145	0	0	0	0	0	0	0	0	0	0
274.293	34.79		0	0	0	0	0	0	0	0	0	2.92919	11.1951	9.66372	10.2943	4.47093	4.06571	3.83637	1.97565	1.35019	5.36064	1.11901	4.02953	2.52031	0.842164	2.88855	0	0.299217	1.34073	0.711468	0	6.95612	3.78336	0	0	0	0	0	0	0	0	0	0	0	0	0	0.220236	0	0
274.301	35.32		0	0	0	0	0	0	0	0	0	0	0	0	0	0	0	0	0	0	0	0	0	0	0	0	0	0	0	0	0	0	0	0	0	0	0	0	0	0	0	0	0	0	0	0	0	0	0
274.92	0.74		0	0	0	0	0	0	0	0	0	1.17424	0	0	0	1.88109	2.61138	0	0	0	5.00457	0.553338	7.67909	4.3273	1.22927	7.48865	0	0	0	0	0	0	0	0	0	0.953627	0	0	0	0	0	0.244044	0	0	0	0	0	0.422731	0
275.187	35.99		0	0	0	0	0	0	0	0	0	0	0	0.435377	0	0	0	0	0	0	8.65076	0	2.35077	4.47468	0.923796	1.85634	0	0	0	0	0	0	0.332445	0	0	0	0	0	0	0	0	0.469451	0	0	0	0	0	0	0
275.207	43.87		1.44446	0	12.921	7.04838	5.87878	2.64654	10.6876	11.715	22.8554	11.2089	3.50637	0	0	2.81062	3.33896	2.97409	5.92453	13.7537	51.8811	3.50731	0	35.5737	11.1211	7.20038	23.2977	28.9395	13.2161	4.06262	7.01393	1.80868	0	0	0	1.85078	1.85227	3.21767	4.0532	0	2.8278	0	2.33042	1.44733	1.93312	1.84773	2.39296	0	0
275.285	41.23		22.3357	19.0712	23.5824	17.2245	21.5383	23.7417	16.4239	16.5647	17.6586	20.0075	34.3506	28.7327	33.5237	18.6204	35.6666	19.8126	14.0903	7.5185	24.8193	25.2146	24.2951	24.0435	33.4078	29.5135	11.5953	15.7489	7.14254	9.45889	11.6689	10.7561	19.6053	10.5304	7.32828	5.23181	14.5832	8.32448	8.24251	9.24203	5.16334	1.80236	8.72415	10.3765	3.23754	11.6056	5.30355	3.08246	4.74196
275.303	35.31		0	0	0	0	0	0	0	0	0	0	0	0	0	0	0	0	0	0	0	0	0	0	0	0	0	0	0	0	0	0	0	0	0	0	0	0	0	0	0	0	0	0	0	0	0	0	0
275.336	34.71		0	0	0	0	0	0	0	0	0	0	0	0	0	0	0	0	0	0	0	0	0	0	0	0	0	0	0	0	0	0	0	0	0	0	0	0	0	0	0	0	0	0	0	0	0	0	0
275.911	5.33		0	0	0	0	0	0	0	0	0	0	0	0	0	0	0	0	0	0	0	0	0	0	0	0	0	0	0	0	0	0	0	0	0	0	0	0	0	0	0	0	0	0	0	0	0	0	0
276.128	38.95		22.5259	17.2244	16.5921	32.0684	24.6514	21.5401	15.0603	43.9629	14.9415	29.2737	15.431	27.3518	17.4804	22.7562	18.1245	33.0915	28.3325	16.5891	43.0107	37.2542	18.5992	11.4396	16.1111	9.02098	26.2452	26.5891	28.0037	21.717	47.6892	28.0535	41.6776	15.527	0.533707	2.08925	0	1.4648	3.00537	0	0	2.07584	1.76477	1.11609	3.63767	0	0.78178	0.745278	0
276.338	34.7		0	0	0	0	0	0	0	0	0	0	0	0	0	0	0	0	0	0	0	0	0	0	0	0	0	0	0	0	0	0	0	0	0	0	0	0	0	0	0	0	0	0	0	0	0	0	0
277.082	0.8		12.8077	5.69133	1.17679	13.207	4.28045	0	2.94082	1.33825	1.15712	0	0	0	0	0	0	0	0	0	16.2609	0	0	17.6929	0	0	0	0	0	0	0.924938	0	0	0	12.8759	1.78586	3.57205	24.4584	0.768497	0	11.3425	0.894648	4.31565	19.9368	0.855424	0	0	0	0
277.203	35.55		0	0	0	0	0	0	0	0	0	0	3.35697	3.26028	1.15029	0	0.458962	0.890752	1.77271	0.455644	11.201	0	8.88449	7.63168	0	0.79467	0	1.43587	0	0	0	1.13615	0	0	1.18724	6.51334	6.42046	0	4.20846	7.70001	1.19157	5.85293	2.25889	0	1.89781	6.92644	1.64967	1.04769	2.64002
277.207	37.79		24.1684	15.7371	14.2036	31.16	11.7925	14.9167	8.41135	18.3091	4.51021	3.32915	7.53339	9.92017	13.2052	8.48234	7.93303	6.45327	2.69138	1.87039	5.52789	4.25891	5.40056	1.767	2.3378	6.7951	12.1233	0.773438	0	4.17789	12.2055	5.00508	3.34198	3.32054	2.32407	4.64645	4.88108	4.34207	2.07049	3.37793	3.54407	0.584149	0.760617	5.46398	2.70062	3.30583	1.29113	0.751076	0.785893
277.236	41.98		0	0	0	0	0	0	0	0	0	0	0	0	0	0	0	0	0	0	0	0	0	0	0	0	0	0	0	0	0	0	0	0	0	0	0	0	0	0	0	0	0	0	0	0	0	0	0
277.241	37.04		0	0	0	0	0	0	0	0	0	0	0	0	0	0	0	0	0	0	0	0	0	0	0	0	0	0	0	0	0	0	0	0	0	0	0	0	0	0	0	0	0	0	0	0	0	0	0
277.242	39.07		0	0	0	0	0	0	0	0	0	0	0	0	0	0	0	0	0	0	0	0	0	0	0	0	0	0	0	0	0	0	0	0	0	0	0	0	0	0	0	0	0	0	0	0	0	0	0
277.249	39.63		89.0102	76.7526	75.1959	111.563	92.5088	90.6966	38.631	38.3804	17.9064	33.2918	5.40894	15.4571	9.88711	14.9747	31.9896	29.8246	25.9689	33.6365	48.5314	19.0238	16.9061	68.8861	27.9562	17.884	6.23187	21.2448	5.20695	1.82281	4.17156	15.6179	7.01543	26.0399	4.77278	5.54777	7.89635	10.025	9.7087	23.9869	4.39611	5.02811	4.46205	7.76084	1.12273	28.01	0	0	1.6685
277.906	5.33		0	0	0	0	0	0	0	0	0	0	0	0	0	0	0	0	0	0	0	0	0	0	0	0	0	0	0	0	0	0	0	0	0	0	0	0	0	0	0	0	0	0	0	0	0	0	0
278.269	38.69		112.649	176.646	156.066	122.029	164.64	155.84	180.848	202.544	140.354	114.181	235.605	198.644	237.677	178.4	318.411	244.987	251.161	208.885	251.132	300.051	330.764	218.671	270.811	329.669	157.979	89.0798	150.677	196.105	238.92	164.309	244.555	261.314	70.5035	15.7532	12.342	29.2432	27.7019	67.5406	60.271	13.6233	5.23729	35.5019	18.2142	77.7629	144.495	87.2982	152.563
278.296	41.73		599.418	665.334	667.135	961.091	896.727	758.191	898.298	763.574	682.393	914.415	2925.53	2883.28	2198.98	1689.26	1396.5	1487.26	1497.43	1670.24	1297.15	1155.69	1286.24	1130.58	936.995	1190.87	904.373	790.604	949.803	1181.57	2036.93	1706.09	1701.84	2121.43	1937.02	1731.77	1808.2	1222.25	1637.12	1700.79	1760.78	1238.91	902.657	723.629	998.459	1136.5	1586.92	1122.29	1301.74
279.113	34.17		3.18241	12.0702	8.6507	6.35815	9.80338	10.6345	3.16845	0	0	0.520317	12.3385	15.0976	9.52957	3.43989	1.19559	0	2.76486	3.53081	3.64376	1.57631	0	0	0	0.49998	0	0	1.64292	1.32817	0	4.91769	0	1.53317	49.465	65.3979	51.205	58.1585	52.9261	58.6435	38.5608	59.0297	59.3687	50.9373	60.4765	59.3646	52.0893	63.2148	57.2451
279.124	9.19		0	0	0	0	0	0	0	0	0	0	0	0	0	0	0	0	0	0	0	0	0	0	0	0	0	0	0	0	0	0	0	0	0	0	0	0	0	0	0	0	0	0	0	0	0	0	0
279.199	43.07		18.6484	28.8065	8.16418	18.567	35.8111	35.9462	39.2589	77.4932	112.872	94.4048	54.27	145.698	37.5216	61.9712	96.356	206.756	162.368	230.251	130.229	118.492	109.652	127.588	61.2759	70.5722	79.4121	118.987	81.1758	76.7958	65.2243	101.799	53.675	90.0822	30.3652	18.1976	10.3153	5.42455	18.7473	22.8346	11.5778	28.9552	0	0	11.5703	15.417	9.90921	4.17875	0
279.2	45.01		0	0	0	0	0	0.50929	0	0	0	0	0	0	0	0	0	0	0	0	18.8199	0	0	17.5209	0	0	0	1.06044	0	0	0	0	0	0	0	0	0	0	0	0	0	0	0	0	0	0	0	0	0
279.253	39.8		294.334	299.673	296.585	302.718	335.595	286.047	276.093	384.555	186.578	236.365	496.364	147.726	292.573	303.076	382.423	114.952	254.43	251.928	506.698	294.233	286.896	379.475	313.941	263.395	144.914	553.506	152.455	149.358	162.057	448.015	170.905	104.961	107.429	105.232	555.757	382.998	59.9537	468.191	76.9888	102.174	255.01	277.008	350.813	397.274	514.487	479.49	568.19
279.257	37.49		23.1173	17.8558	34.1561	16.6439	19.8089	34.9607	0.459792	0.467041	0.701742	0.531085	24.6977	3.44088	5.73938	1.44893	32.9598	0	13.3131	10.9107	4.52028	0	0.934837	2.00556	0	0.512358	1.34303	6.65514	0	0	7.63423	25.9504	0	0	5.39666	2.76488	5.96692	10.9646	0.480443	7.44846	1.55915	0.527554	6.01179	7.20705	1.76776	2.68871	1.31526	0	3.75795
279.257	40.34		0	0	0	0	0	0	0	0	0	0	0	0	0	0	0	0	0	0	0	0	0	0	0	0	0	0	0	0	0	0	0	8.00471	14.9175	18.1822	15.6512	27.3492	5.91648	24.0437	19.2122	9.32954	9.67708	12.1248	6.82451	27.6859	32.1784	0.799286	15.9675
279.272	34.87		0	0.722111	4.24178	4.25195	0	5.11781	0	0	2.12337	0	21.1645	0	29.9924	2.02692	8.71454	1.2492	3.68313	1.80638	31.4516	10.2258	25.1775	12.0497	11.6522	18.5232	1.56241	4.25203	6.37677	7.36899	2.52583	11.6297	12.2315	10.4714	0	1.29665	0	0	0.981262	0.74886	0	0.690201	0	0	0	0	0	10.4002	0
279.279	42.56		0	0	0	14.2203	0	2.52118	0	0	0	0	44.6109	23.7563	13.146	0	2.39635	4.09509	7.89146	13.9334	0	4.30883	6.73326	0	2.49663	2.61079	0	0	0	0	0	8.69296	0	0	0	8.12925	3.784	9.09177	10.5461	0	0	11.2531	7.28771	0	6.88165	8.58011	10.5853	0	0
279.903	5.33		0	0	0	0	0	0	0	0	0	0	0	0	0	0	0	0	0	0	0	0	0	0	0	0	0	0	0	0	0	0	0	0	0	0	0	0	0	0	0	0	0	0	0	0	0	0	0
279.904	0.49		0	0	0	0	0	0	0	0	0	0	0	0	0	0	0	0	0	0	0	0	0	0	0	0	0	0	0	0	0	0	0	0	0	0	0	0	0	0	0	0	0	0	0	0	0	0	0
280.201	43.09		0	0	0	0	0	0	0	13.826	0	0	0	0	0	0	0	0	0	0	0	0	0	0	0	0	0	0	0	0	0	0	0	0	0	0	0	0	0	0	0	0	0	0	0	0	0	0	0
280.312	40.05		0	0	0	55.1576	123.261	123.23	300.984	205.223	231.824	144.062	370.38	315.669	365.194	221.489	269.868	185.755	210.727	247.567	129.874	180.881	192.002	113.204	96.6015	158.203	92.3271	99.6768	233.332	254.653	228.172	103.841	255.619	295.844	71.9176	20.3952	45.2506	49.3877	41.4775	45.1513	74.5197	37.5662	23.4494	18.1259	25.7711	38.158	80.2668	135.078	54.1333
280.313	41.37		378.426	458.079	479.779	561.377	545.939	532.79	688.719	508.84	543.676	430.408	1997.16	2173.17	1176.66	935.829	860.546	895.168	527.491	656.239	1043.92	1025.35	971.776	992.099	1148.51	1041.3	622.576	496.655	474.801	452.442	719.806	522.043	649.948	486.913	723.606	714.959	403.423	419.951	720.98	396.472	790.841	428.438	451.13	447	568.756	408.056	479.46	339.892	587.183
280.318	39.37		415.847	587.967	670.237	543.067	656.711	600.713	937.706	757.384	561.69	662.027	1381.98	1222.12	992.416	777.575	945.187	866.994	1082.82	1060.09	600.531	507.247	847.492	455.334	484.037	719.242	593.395	528.846	669.902	662.868	660.85	726.566	703.201	894.908	538.055	416.89	72.7962	62.5074	417.673	105.427	526.939	364.496	51.4967	69.3073	68.5075	70.8396	199.873	214.808	175.5
281.083	29.73		0	0	0	0	0	0	0	0	0	0	4.75836	0	0.649848	0	0	0	0	0	0	0	0	0	0	0	0	0	0.724403	0	3.51612	0	4.49682	0	3.45211	0	4.72927	18.2613	0	0	6.50678	0	2.07094	8.21491	0	0	0	0	0
281.098	45.33		3.78419	2.66632	3.30946	3.97499	21.1847	10.2805	2.08913	121.551	5.79399	2.73338	0	0	9.91056	142.303	4.68125	47.1935	5.46902	59.7133	0	0	0	32.9953	34.896	34.0474	5.46952	0.495443	0.60614	1.06332	4.10482	0	0	0	0	0	0	0	0	0	0	8.81227	2.98246	47.1061	51.8431	0	0	0	0
281.102	49.9		0	0	0	0	0	0	0	1.3199	0.464798	0	0	0	0	0	0	0	0	0	0	0	0	0	0	0	0	0	0	0	0	0	0	0	0	0	0	0	0	0	0	0	0	0	0	0	0	0	0
281.102	47.51		0	0	0	1.04209	0	0	0	0	0	0	0	0	0	0	0	0	0	0	0	0	0	0	0	0	0	0	0	0	0	0	0	0	0	0	0	0	0	0	0	0	0	0	0	0	0	0	0
281.103	51.83		0	0	0	0	0	0	0	25.6936	0.931956	0	0	0	0	2.05233	0	0	0	0	0	0	0	0	0	0	0	0	0	0	0	0	0	0	0	0	0	0	0	0	0	0	0	1.33316	4.62939	0	0	0	0
281.166	36.47		0	0	0	0	0	0	0	0	0	0	0	0	0	0	0	0	0	0	0	0	0	0	0	0	0	0	0	0	0	0	0	0	0	0	0	0	0	0	0	0	0	0	0	0	0	0	0
281.175	37.33		0	0	0	0	0	0	0	0	0	0	0	0	0	16.9977	17.8104	10.3247	20.8055	14.757	4.6102	2.28725	1.3688	4.55935	0.854009	0.337042	0.561538	2.95035	4.17565	7.75841	8.37289	7.96088	12.0334	13.9801	0.859752	1.91211	1.12658	0	0.932812	4.58275	2.68492	1.58426	0	0	0.460821	2.28349	0	2.3689	0.582346
281.188	42.44		0	0	0	0	0	0	0	0	0	0	0	0	0	0	0	0	0	0	0	0	0	0	0	0	0	0	0	0	0	0	0	0	0	0	0	0	0	0	0	0	0	0	0	0	0	0	0
281.237	1.58		0	0	0	0	0	0	0	0	0	0	0	0	0	0	0	0	0	0	0	0	0	0	0	0	0	0	0	0	0	0	0	0	0	0	0	0	0	0	0	0	0	0	0	0	0	0	0
281.296	40.65		383.226	302.129	261.979	288.106	243.68	206.911	63.5375	140.67	36.3358	211.018	203.038	81.6389	54.7631	149.359	220.945	198.418	362.855	318.065	157.567	0.703434	5.95464	185.732	76.7082	41.5257	193.656	235.35	49.8447	23.9537	128.587	163.204	13.2145	5.90614	59.8187	114.39	83.7968	64.4946	131.673	70.6114	68.5937	74.9823	70.4941	39.2757	72.3708	50.1767	17.2666	3.79899	23.7798
281.316	41.39		44.4425	61.1402	61.537	0	66.4537	68.5433	101.952	91.6131	76.3924	66.4363	188.595	205.614	97.8436	90.2093	112.077	107.371	0	0	0	0	0	0	0	0	0	0	0	68.2177	107.107	0	0	65.9133	0	0	0	0	0	0	0	0	0	0	0	0	0	0	0
281.32	39.43		0	0	0	0	0	0	0	0	0	0	0	0	0	0	0	0	0	0	0	0	0	0	0	0	0	0	0	0	0	0	0	0	0	0	0	0	0	0	0	0	0	0	0	0	0	0	0
281.899	5.5		0	0	0	0	0	0	0	0	0	0	0	0	0	0	0	0	0	0	0	0	0	0	0	0	0	0	0	0	0	0	0	0	0	0	0	0	0	0	0	0	0	0	0	0	0	0	0
282.099	45.33		0	0	0	0	0	0	0	0	0	0	0	0	0	5.783	0.48884	0	0.351186	0	0	0.29778	0.47217	0.500045	0	0.509285	0	0	0	0	0	0	0	0	0	0	0	0	0	0	0	0	0	0	0	0	0	0	0
282.225	34.13		8.83997	14.421	14.606	14.3171	15.5476	15.9871	10.4902	0	0	0.762031	12.6998	20.6566	5.08794	0.663603	0.768747	2.6404	6.62037	8.29845	0	0.609042	0	0	0	0	7.52706	2.1959	0.639706	0	3.35846	7.30846	0.51462	2.31964	21.1624	27.0064	3.36614	21.1245	8.37761	17.4806	18.309	18.4799	5.09635	17.8341	6.69792	8.31946	10.0568	5.18295	15.7287
282.303	1.15		0	0	0	0	0	0	0	0	0	0	0	0	0	0	0	0	0	0	0	1.49072	1.61826	0	2.07911	0	0	0	0	0	0	0	0	0	0	0	0	0	0	0	0	0	0	0	0	0	0	0	0
282.319	38.35		166.041	121.093	141.885	195.089	147.557	221.212	631.668	677.976	250.682	345.615	293.951	326.977	275.577	374.847	380.543	376.452	181.297	128.734	414.113	97.6568	127.064	375.869	94.648	86.5935	77.4807	114.076	99.9299	76.5322	139.077	147.895	127.377	111.529	78.0402	60.8274	93.7726	70.0928	142.156	107.082	74.0094	64.544	72.524	53.7976	95.5978	81.3086	36.8065	78.4548	31.5735
282.327	41.98		8666.56	6450.45	7934.48	10923.5	9320.18	7660.22	7660.94	6702.19	7037.57	9782.77	60104.3	42926.5	35845.5	22581.8	20031.6	17526.4	22281.6	20087.6	17974.3	17569.8	17853.6	15013	14554.6	18440.3	8552.99	7028.68	10413.8	10496.4	18901.5	19545.7	23515.6	24361	25313.3	22222.1	22223.5	21726.5	25971.2	19550.9	23786.6	21019.3	17339.4	16754	22917.8	21691.4	22954	21607	19303.5
282.333	40.03		42.5942	65.1768	57.9162	48.1409	76.3022	61.4703	119.093	140.744	109.251	92.9756	46.6097	94.8976	81.3546	78.664	83.031	129.336	77.2257	86.9687	69.8618	80.0681	80.8101	71.2833	67.708	93.7819	71.3337	46.118	97.288	135.541	78.0539	44.0354	91.6266	127.717	30.8302	31.3551	27.4585	13.471	27.7143	22.1462	31.0651	24.2072	26.0453	15.7725	23.3235	19.8788	31.9967	34.147	27.4129
282.924	50.31		0	0	0	0	0	0	0	0	0	0	0	0	0	0	0	0	0	0	0	0	0	0	0	0	0	0	0	0	0	0	0	7.11779	0	0.426527	0	0	0	0.52277	0	1.28725	0	0	0	0	1.29544	2.24222	1.07936
282.929	51.57		0	0	0	0	0	0	0	19.2881	17.1407	0	2.27264	0.357412	5.84758	7.37337	8.00617	4.02634	7.99636	14.0387	18.9781	11.462	18.3488	10.7922	15.116	24.6435	22.7687	19.4327	36.8719	30.793	15.9198	6.26867	31.1613	19.305	1.84997	1.80758	3.3701	1.00278	0.910824	0	0.705091	0.693932	2.56769	1.04675	1.48835	1.24768	1.25182	2.54616	2.93471
282.946	46.47		0	0	0	0	0	0	0	0.661088	0	0	0	0	0.916714	0	0	0	2.35626	0	0	0	0.397428	0	0.583377	0.674058	2.44101	4.64983	3.90042	2.86694	2.96986	3.83079	6.2995	5.04777	0	0	0	0	0	0	0	0	0	0	0	0.620362	0	0	0
282.964	52.74		47.4041	29.2869	53.7188	36.8837	29.2085	38.0202	31.6482	10.1672	7.82434	0	1.39808	0.877974	1.50095	5.6035	9.56845	7.63507	9.4136	10.9031	14.5836	11.6792	25.5706	20.3429	13.5571	28.8237	0.309605	6.62426	3.42968	3.98053	3.21548	8.86664	4.68511	4.77729	4.49504	1.02629	3.88742	5.72653	3.46126	1.02991	3.47771	4.48201	3.58433	1.59292	2.71474	7.73955	1.74067	6.7508	6.47607
283.071	19.31		0	0	0	0	0	0	0	0	0	0	0	0	0	0	0	0	0	0	0	0	0	0	0	0	0	0	0	0	0	0	0	0	0	0	0	0	0	0	0	0	0	0	0	0	0	0	0
283.175	35.22		0	0	0	0	0	0	0	0	0	0	0	0	0	0	0	0	0	0	0	0	0	0	0	0	0	0	0	0	0	0	0	0	0	0	0	0	0	0	0	0	0	0	0	0	0	0	0
283.182	16.01		0	0	0	0	0	0	0	0	0	0	0	0	0	0	0	0	0	0	0	0	0	0	0	0	0	0	0	0	0.929097	0.930308	3.41128	0	2.3926	4.05596	2.43692	3.48286	0.66476	0.513495	0	3.47896	2.18156	0	1.44869	1.00513	0.534709	2.75407	2.72007
283.185	36.38		0	0	0	0	0	0	0	0	0	1.69739	1.08189	6.6412	1.45755	1.13161	0	5.03461	9.1589	10.1159	0	0	0	0	0	0	0	0	0.473438	0	2.00386	8.90149	2.46922	0	0	0	0	0	0	0	0	0	0	0	0	0	0	0	0
283.216	15.29		0	0	1.84286	0.651625	0	4.95352	0	0	0	0	3.26612	13.9779	0	0	0	8.27048	1.18267	0.668238	0	0	0	0	0	0	0	0	0	0	0	0	0	0	0	0	0	0	0	0	0	0	0	0	0	0	0	0	0
283.283	40.99		16.4592	6.73331	16.9415	18.0657	15.9096	21.1794	11.9529	36.0405	1.93669	7.05049	10.6683	6.47379	6.31586	5.38001	10.0036	9.22183	7.22282	2.55234	0	0	2.00943	0.927786	0.261654	0.90415	29.4196	14.1591	37.2204	34.9713	33.411	12.9005	32.8769	34.1402	0	0.63779	0.336129	2.705	0	0	1.10851	0	1.19931	0.963085	0	0	1.11223	3.78528	0
283.285	43.76		0	0	0	0	0	0	0	1.39724	0	0	0	0	0	0	0	0	0	0	0	0	0	0	0	0	0	0	0	0	0	0	0	0	0	0	0	0	0	0	0	0	0	0	0	0	0	0	0
283.331	41.98		2078.65	1592.51	1807.57	2385.22	2271.81	2100.3	1857.39	30.2438	16.2206	19.0388	10117.3	8840.58	7393.09	4675.6	4804.13	4330.99	101.372	43.6446	24.1765	40.837	130.248	24.2418	28.0031	90.371	18.9958	8.89493	16.2431	22.9378	24.4178	0	53.2479	24.2391	0	8.20083	0	16.1571	0	0	0	0	0	0	0	0	0	0	0
284.234	25.33		0	0	0	0	0	0	0	0	0	0	0	0	0	0	0	0	0	0	0	0	0	0	0	0	0	0	0	0	0	0	0	0	0	0	0	0	0	0	0	0	0	0	0	0	0	0	0
284.32	1.24		0	0	0	0	0	0	0	0	0	0	0	0	0	0	0	0	0	0	0	0	0	0	0	0	0	0	0	0	0	0	0	0	0	0	0	0	0	0	0	0	0	0	0	0	0	0	0
284.332	41.98		0	15.9381	0	17.2039	39.0494	38.4228	11.4318	0	0	0	0	275.45	214.846	21.2493	34.8272	150.033	0	0	0	0	0	0	0	0	0	0.812473	1.09679	0	1.28769	0.823962	0.748263	0	0	0	0	0	0	0	0.980832	0	0	0	0	0	0	0	0
284.342	42.64		4691.01	5339.71	4321.22	5263.01	5261.92	4196.39	4217.65	3753.29	3142.07	4775.43	16609.2	15386	11970.4	9533.26	9192.26	7981.33	11200	9887.92	9947.5	8499.86	8941.66	7451.27	6941.92	8544.67	2660.92	2887.64	3496.49	5286.98	7821.53	7437.14	8326.67	9431.82	10039.2	9723.88	7176.1	9125.49	10794	9248.9	8584.02	9930.95	8420.06	8470.25	9797.04	10062.9	12092	13301.4	12186.1
284.353	4.64		0	0	0	0	0	0	0	0	0	0	0	0	0	0	0	0	0	0	0	0	0	0	0	0	0	0	0	0	0	0	0	0	0	0	0	0	0	0	0	0	0	0	0	0	0	0	0
284.354	2.84		0	0	0	0	0	0	0	0	0	0	0	0	0	0	0	0	0	0	0	0	0	0	0	0	0	0	0	0	0	0	0	0	0	0	0	0	0	0	0	0	0	0	0	0	0	0	0
284.355	0.04		0	0	0	0	0	0	0	0	0	0	0	0	0	0	0	0	0	0	0	0	0	0	0	0	0	0	0	0	0	0	0	0	0	0	0	0	0	0	0	0	0	0	0	0	0	0	0
284.356	3.87		0	0	0	0	0	0	0	0	0	0	0	0	0	0	0	0	0	0	0	0	0	0	0	0	0	0	0	0	0	0	0	0	0	0	0	0	0	0	0	0	0	0	0	0	0	0	0
284.359	38.78		642.348	670.666	581.629	715.535	621.59	659.546	1152.39	1023.59	706.255	887.484	703.499	974.368	823.04	808.88	624.325	830.769	599.554	666.764	915.512	507.759	596.489	808.575	446.17	483.929	234.168	300.556	462.247	492.64	426.666	445.632	627.491	750.58	1320.91	1299.83	2079.89	1330.93	1411.53	203.217	1190.93	1127.66	2063.44	1198.25	1358.12	165.508	158.715	179.141	144.845
285.159	40.42		0	0	0	0	0	0	0	0	0	0	0	0	0	0	0	0	0	0	0	0	0	0	0	0	0	0	0	0	0	0	0	0	0	0	0	0	0	0	0	0	0	0	0	0	0	0	0
285.218	36.21		0	0	0	0	0	0	0	0	0	0	0	0	0	0	0	0	0	0	0	0	0	0	0	0	0	0	0	0	0	0	0	0	0	0	0	0	0	0	0	0	0	0	0	0	0	0	0
285.29	40.94		1030.41	1022.34	898.942	1477.6	1261.13	1333.15	895.83	1044.33	1393.48	1493.8	3349.45	2678.98	2879.56	2023.73	1818.32	1871.21	2570.85	2106.05	2273.22	1597.34	1882.56	1537.05	1605.68	1532.71	1080.42	1070.82	1339.61	1423.08	1818.42	1811.34	2429.29	1887.74	1047.04	1246.85	1195.84	1162.03	1352.09	1268.06	1219.96	1419.59	1314.91	896.459	1046.61	1157.4	1119.88	1466.14	1169.34
285.299	44.75		0	0	0	0	0	0	0	0	0	0	0	0	0	0	0	0	0	0	0	0	0	0	0	0	0	0	0	0	0	0	0	0	0	0	0	0	0	0	0	0	0	0	0	0	0	0	0
285.326	43.53		39.3483	2.82935	22.6558	91.716	56.0613	30.075	15.6242	1.99714	4.58558	23.7694	263.553	72.1452	18.4671	45.0418	107.057	34.3786	99.5091	82.7485	70.2096	25.4562	18.1364	68.2512	18.0038	14.356	10.1246	48.6626	3.4463	5.65122	46.5196	115.524	7.397	3.29431	23.9963	8.39266	10.1402	23.1094	15.6031	19.5479	14.3611	20.4482	12.479	11.0632	5.82021	16.807	8.16185	0	4.8271
285.345	42.65		1198.75	1608.79	1148.31	7.33664	0	9.86173	21.5799	8.13273	0	33.2962	3937.26	2841.44	2469.65	1712.71	1995.74	1793.66	0	40.7325	17.8724	0	19.687	12.8884	99.443	50.91	605.952	938.435	14.1014	28.0735	30.4089	1473.56	0	0	0	0	0	0	0	0	0	0	0	0	0	0	0	0	0
285.899	0.83		0	0	3.23136	1.62133	0.895845	0.915445	0	0.503394	1.17486	1.4715	0	0	0	0	0	0	0	0	1.24043	0	1.57084	1.80798	0	2.62124	0	6.0604	0.51444	0	0	4.36876	0	0	0.245362	2.52377	0	0	0	0.998095	0	0	0	0	0	0	0	0	0
286.294	40.94		229.696	256.297	216.2	299.828	232.103	267.728	164.024	8.39267	11.6269	0	441.625	407.408	496.822	252.94	216.348	294.153	4.15121	7.65156	38.558	1.89612	1.75309	16.1677	15.138	7.64355	0	0	0	0	0	0	2.36033	2.57749	0	0	0	0	0	0	0	0	0	0	0	0	0	0	0
286.3	38.94		60.8863	62.9911	117.144	77.605	73.4258	125.231	123.901	118.021	103.55	131.983	103.047	135.179	148.452	156.905	116.745	139.047	91.5556	87.2183	277.456	634.78	59.4344	310.374	568.954	38.9208	19.0396	22.2403	31.132	56.6933	71.0887	70.1632	22.1606	0.489093	0	0	16.7536	2.74599	0	0.430597	0	0	7.26333	3.11429	0	0	0	0	0
286.315	37.95		0	0	0	0	0	0	0	0	0.823054	10.1929	0	2.60332	1.2692	15.2905	0	4.20597	26.8811	15.8797	0	0	0	0	0	0	0	0	0	0	0	0	0	0.658851	0	0	0	0	0	0	0	0	0	0	0	0	0	0	0
287.251	42.27		11.1735	25.1848	10.7847	7.6327	0	6.02673	0	0	0	0	0	18.463	32.5293	0	35.8485	36.2621	0	0	9.35283	0	0	6.69494	0	0	0	0	0	0	0	3.23858	0	0	0	0	0	0	0	0	0	0	0	0	0	0	0	0	0
287.296	41.03		0	0	0	0	0	0	0	0	0	0	0	0	0	0	0	0	0	0	0	0	0	0	0	0	0	0	0	0	0	0	0	0	0	0	0	0	0	0	0	0	0	0	0	0	0	0	0
287.31	38.96		0	0	0	0	0	0	0	0	0	0	0	0	0	0	0	0	0	0	0	0	0	0	0	0	0	0	0	0	0	0	0	0	0	0	0	0	0	0	0	0	0	0	0	0	0	0	0
288.2	33.67		0	0	0	0	0	0	0	0	0	0	0	0	0	0	0	0	0	0	0	0	0	0	0	0	0	0	0	0	0	0	0	0	0	0	0	0	0.26496	0	0.480623	0	0.774351	0	0.94477	1.12674	0.388025	0.556488	1.31386
288.243	35.05		0	0	0	0	0	0	0	0	0	0	0	0	0	0	0	0	0	0	0	0	0	0	0	0	0	0	0	0	0	0	0	0	0	0	0	0	0	0	0	0	0	0	0	0	0	0	0
288.302	36.12		339.584	256.532	276.906	456.707	307.68	499.664	488.618	506.447	407.35	513.034	1247.41	1116.91	1038.41	770.216	801.455	703.784	925.583	753.786	757.142	584.755	655.428	478.835	282.232	389.264	244.681	209.008	279.658	341.359	677.376	733.813	585.106	736.213	735.764	753.079	747.994	921.439	766.747	770.671	748.773	778.548	783.743	838.181	759.017	760.619	861.448	722.849	806.256
288.336	35.56		441.835	323.681	446.438	520.04	392.705	656.198	419.51	12.6103	11.1531	217.18	1279.79	1242.13	1135.07	668.424	743.774	580.429	616.75	432.445	520.94	348.641	344.542	211.916	274.247	236.945	135.935	206.679	156.505	219.492	369.535	353.372	322.949	296.257	447.331	573.53	466.191	566.446	413.274	415.174	390.474	529.537	446.486	480.209	387.728	424.477	593.7	549.479	570.619
288.821	45.08		0	0	0	0	0	0	0	0	0	0	0	0	0	0	0	0	0	0	0	0	0	0	0	0	0	0	0	0	0	0	0	0	0	0	0	0	0	0	0	0	0	0	0	0	0	0	0
288.901	50.36		0	0	0	0	0	0	0	0	0	0	0	0	0	0	0	0	0	0	0	0	0	0	0	0	0	0	0	0	0	0	0	0	0	0	0	0	0	0	0	0	0	0	0	0	0	0	0
288.912	52.09		0	0	0	0	0	0	0	0	0	0	0	0	0	0	0	0	0	0	0	0	0	0	0	0	0	0	0	0	0	0	0	0	0	0	0	0	0	0	0	0	0	0	0	0	0	0	0
288.918	48.99		55.1546	58.3601	13.8079	98.4494	44.4586	64.5557	10.7114	42.1389	57.0092	41.2759	96.913	39.9206	163.222	141.494	153.591	253.807	244.51	247.757	46.7613	334.405	31.4668	82.9783	45.6649	97.3721	110.377	35.5096	261.99	77.166	166.922	220.869	105.059	134.824	72.0572	58.8841	38.3791	46.0509	48.1251	40.4308	88.0112	55.856	41.5858	28.2281	12.831	70.2695	48.427	13.2355	19.1536
288.919	47.32		0	0	0	0	0	0	0	0	0	0	0	0	0	0	0	0	0	0	0	0	0	0	0	0	0	0	0	0	0	0	0	0	0	0	0	0	0	0	0	0	0	0	0	0	0	0	0
288.929	50.89		0	0	0	0	0	0	0	0	0	0	0	0	0	0	0	0	0	0	0	0	0	0	0	0	0	0	0	0	0	0	0	0	0	0	0	0	0	0	0	0	0	0	0	0	0	0	0
288.932	45.6		4.82155	0	9.23712	0	3.12292	8.20433	0	4.65296	14.2616	13.6665	11.0916	11.8092	7.68034	2.02833	38.6447	35.6166	3.14139	0	57.6563	31.141	138.314	0	114.354	190.187	2.45097	32.9891	5.27471	6.97034	5.77574	5.45777	8.78121	25.8346	0	6.75774	5.36835	0	0	0	0	0	0	0	0	0	0	0	0
288.933	46.67		29.0444	52.4931	60.7197	120.753	74.3379	83.3504	37.7449	51.6082	158.3	59.4993	87.1415	136.644	135.152	102.143	158.876	122.287	161.818	133.5	181.326	311.052	274.236	116.031	122.963	216.836	194.43	252.747	212.079	193.378	151.987	246.138	273.808	279.621	22.0697	146.402	71.3814	190.223	99.2689	83.8171	25.8162	146.593	55.0123	166.657	36.6824	100.97	161.115	169.232	183.509
288.934	48.44		0	0	0	0	0	0	0	0	0	0	0	0	0	0	0	0	0	0	0	0	0	0	0	0	0	0	0	0	0	0	0	0	0	0	0	0	0	0	0	0	0	0	0	0	0	0	0
288.934	40.63		0	0.846795	0	1.09144	0	0.524122	0	44.1406	36.5143	35.5185	5.10955	20.1348	25.371	43.641	18.4458	57.2097	15.2951	11.8944	31.7405	39.459	50.2899	41.8924	66.3084	52.8872	32.7018	3.73639	53.1162	43.9572	49.9406	19.2728	42.5184	31.1856	0.584908	0	3.02741	0	2.03143	3.40674	3.932	0.458105	7.7375	5.55208	1.9323	2.08398	6.56198	13.6053	6.02182
288.937	39.94		0	0	0	0	0	0	0	0	0	0	0	0	0	0	0	0	0	0	0	0	0	0	0	0	0	0	0	0	0	8.30966	27.4743	35.0667	1.27737	2.41552	5.10512	22.054	4.98686	0	3.31467	4.82926	0	0	6.9513	6.51561	4.99933	10.8026	11.8944
288.938	49.82		71.5337	130.287	145.763	125.968	182.788	103.149	124.935	190.723	282.963	63.0246	83.1907	100.571	115.433	116.207	1.84316	58.8055	7.73576	0	77.5262	0	246.715	147.18	330.42	539.334	536.4	232.397	73.5422	252.865	221.267	180	268.533	233.773	9.39502	45.629	143.24	117.865	54.1885	30.8177	162.369	57.6613	141.981	116.218	1.0947	16.5074	132.523	22.0226	145.49
288.94	46.13		0	0	0	0	0	0	0	0	0	0	0	0	0	0	0	0	0	0	0	0	0	0	0	0	0	0	0	0	0	0	0	0	0	0	0	0	0	0	0	0	0	0	0	0	0	0	0
288.94	42.06		0	0	0	0	0	0	0	0	0	0	0	0	0	0	0	0	0	0	0	0	0	0	0	0	0	0	0	0	0	0	0	0	0	0	0	0	0	0	0	0	0	0	0	0	0	0	0
288.94	43.16		0	0	0	0	0	0	0	0	0	0	0	0	0	0	0	0	0	0	0	0	0	0	0	0	0	0	0	0	0	0	0	0	0	0	0	0	0	0	0	0	0	0	0	0	0	0	0
288.94	51.46		154.033	157.74	131.443	104.403	170.963	137.522	334.784	623.306	292.141	9.37777	56.0979	108.284	224.639	351.397	396.527	282.528	352.459	330.547	511.224	422.466	804.014	594.16	404.748	278.491	361.328	433.772	713.734	680.468	573.877	441.786	636.967	574.901	447.535	397.762	266.565	298.635	331.745	407.008	284.017	391.869	238.882	312.26	277.043	328.161	373.635	519.588	315.533
288.94	4.85		0	0	0	0	0	0	0	0	0	0	0	0	0	0	0	0	0	0	0	0	0	0	0	0	0	0	0	0	0	0	0	0	0	0	0	0	0	0	0	0	0	0	0	0	0	0	0
288.941	3.29		0	0	0	0	0	0	0	0	0	0	0	0	0	0	0	0	0	0	0	0	0	0	0	0	0	0	0	0	0	0	0	0	0	0	0	0	0	0	0	0	0	0	0	0	0	0	0
288.942	41.43		0	0	0	0	0	0	0	0	0	0	0	0	0	0	0	0	0	0	0	0	0	0	0	0	0	0	0	0	0	0	0	0	0	0	0	0	0	0	0	0	0	0	0	0	0	0	0
288.953	37.29		0	0	0	0	0	0	0	0	0.520537	0	0.371923	4.0432	1.34043	1.51267	2.40786	3.17262	1.00743	0	1.97424	3.62563	0.55468	0	1.22867	0	0	0.445901	0	0	3.24533	2.68072	0	9.02107	1.15877	0.539062	1.86072	1.42821	0	0	2.38408	1.15033	3.02414	0.954974	0.488396	0.370643	0.506507	1.46735	1.3727
288.959	44.51		0	0	0	0	0	0	0	0	0	0	0	0	0	0	0	0	0	0	0	0	0	0	0	0	0	0	0	0	0	0	0	0	0	0	0	0	0	0	0	0	0	0	0	0	0	0	0
288.959	47.92		90.0702	56.3606	54.2682	27.6392	79.1752	27.4438	34.2163	9.91648	42.672	13.012	54.7317	102.747	216.009	151.366	161.249	102.81	204.792	155.038	206.931	119.916	283.46	188.374	283.079	82.1069	117.773	107.982	254.46	266.737	200.015	219.995	202.289	237.725	39.1137	60.2509	57.6324	147.895	13.4574	53.8951	57.6854	50.8534	77.345	33.4104	10.7669	57.4026	52.1564	51.3223	104.736
288.968	43.9		0	0	0	0	0	0	0	0	0	0	2.76507	10.4229	0	0	0	0	0	0	0	0	0	0	0	0	0	0	0	0	0	0	0	0	0	0	0	0	0	0	0	0	0	0	0	0	0	0	0
288.975	52.62		165.051	207.556	302.572	252.408	249.266	281.227	203.352	225.563	147.291	5.92159	6.66327	32.6302	87.8515	83.9225	117.189	149.367	122.029	117.68	134.815	160.725	154.929	160.173	158.463	350.136	6.06235	49.8548	18.4208	7.23615	45.0355	53.4097	63.9829	2.78059	4.88709	1.4351	6.15717	7.85192	6.5277	7.49778	6.1553	4.17234	2.00977	1.38337	7.69084	4.79961	0.570931	3.91555	2.52411
288.981	0.7		19.8171	2.23212	4.92105	11.6229	1.2385	2.44261	2.56726	2.70988	3.32594	3.95739	3.12928	1.92571	3.77384	3.96695	5.69736	1.88726	0	2.19046	0	0.95074	2.13536	0.664151	0	1.62727	0	2.41045	5.56385	4.87145	2.58649	2.69767	2.9394	5.35322	1.32425	0	1.01481	1.18414	0	1.65672	1.77197	0	1.82198	1.14331	0	0	3.60356	3.02322	3.45986
289.144	38.87		0	31.1309	0.38063	1.6024	27.2565	1.15056	0	48.7715	46.1078	44.307	40.5973	57.3215	86.3087	88.7487	71.2217	80.4519	67.1113	52.4245	136.687	114.122	85.4567	91.1756	38.4721	63.1693	32.2533	44.3864	38.4406	40.4522	62.9749	60.6506	83.14	67.3418	19.3523	9.10034	36.5307	58.5928	14.146	11.8048	16.693	14.119	29.2385	74.3115	12.2654	14.1556	1.21952	2.56973	3.43919
289.305	36.09		0	0	0	0	0	0	0	0	0	0	0	0	0	0	0	0	0	0	0	0	0	0	0	0	0	0	0	0	0	0	0	0	0	0	0	0	0	0	0	0	0	0	0	0	0	0	0
290.267	31.63		0	0	0	0	0	0	0	0	0	0	0	0	0	0	0	0	0	0	0	0	0	0	0	0	0	0	0	0	0	0	0	0	0	0	0	0	0	0	0	0	0	0	0	0	0	0	0
290.267	35.3		81.3239	53.9927	72.5284	79.9285	68.7863	1.90243	0	0	0.741589	0	136.62	137.118	104.536	69.2255	84.5723	69.7336	0.32358	61.8566	0.925174	0	0	20.8649	0	0.984684	0	0	0	0	0	0	0	0.495377	0	0	0	0	0	0	0	0	0	0	0	0	0	0	0
290.943	0.39		0	0	0	0	0	0	0	0	0	0	0	0	0	0	0	0	0.908587	1.06485	0.320036	6.38851	0.460792	0	8.65028	0	0	0	0	2.45527	0	0	0	3.31258	0	0	6.46824	19.2087	0	0	0	1.92753	9.7573	15.6449	0	0	0	0	0
291.171	40.49		5.00897	2.1195	7.58537	13.0557	5.42472	5.01391	39.1494	13.2895	4.32059	9.78577	3.48429	17.6175	9.31494	22.1372	14.5619	24.1576	16.2325	11.3919	0	0	1.22359	1.17457	0	1.38407	24.3273	18.8998	20.5187	13.3983	23.1318	7.06797	17.8884	7.84694	0	0	0	0	0	0	0	0	0	0	0	0	0	0	0
291.208	38.64		1.67781	4.53526	1.76168	1.59873	8.03259	3.36853	0	0	0	0	3.09369	0	0	0	8.61596	0	2.40967	0.741971	0	0	0	0	0	0	0	0	0	0	0	0	0	0	0	0	0	0	0	0	0	0	0	0	0	0	6.80865	0	4.26263
291.225	42.44		0	0	0	0	0	0	0	0	0	0	0	0	0	0	0	0	0	1.00518	2.27981	0	0	0	0	0	0	0	0	0	0	0	0	0	0	0	0	0	0	0	0	0	0	0	0	2.86879	0	0	0
291.246	43.2		0	0	0	0	0	0	0	0	0	0	0	0	0	0	0	0	0	0	0	0	0	0	0	0	0	0	0	0	0	0	0	0	0	0	0	0	0	0	0	0	0	0	0	0	0	0	0
291.278	35.31		0	0	0	0	0	0	0	0	0	0	0	0	0	0	0	0	0	0	0	0	0	0	0	0	0	0	0	0	0	0	0	0	0	0	0	0	0	0	0	0	0	0	0	0	0	0	0
291.278	31.65		0	0	0	0	0	0	0	0	0	0	0	0	0	0	0	0	0	0	0	0	0	0	0	0	0	0	0	0	0	0	0	0	0	0	0	0	0	0	0	0	0	0	0	0	0	0	0
292.279	35.31		0	0	0	0	0	0	0	0	0	0	0	0	0	0	0	0	0	0	0	0	0	0	0	0	0	0	0	0	0	0	0	0	0	0	0	0	0	0	0	0	0	0	0	0	0	0	0
293.193	42		0	0	0	0	0	0	0	11.746	5.56529	9.90411	100.028	69.2792	53.5395	20.5575	40.793	8.75397	14.538	37.3883	32.4124	5.05993	13.9846	20.0356	11.9116	8.85852	3.6466	17.1766	3.38039	2.74899	10.1454	70.9283	0	17.4095	0	0	0	0	0	0	0	0	0	0	0	0	0	0	0
293.216	39.76		0	0	0	0	0	0	0	0	0	0	0	0	0	0	0	0	0	0	0	0	0	0	0	0	0	0	0	0	0	0	0	0	0	0	0	0	0	0	0	0	0	0	0	0	0	0	0
293.218	38.08		0	0	0	0	0	0	0	0	0	0	0	0	0	0	0	0	0	0	0	0	0	0	0	0	0	0	0	0	0	0	0	0	0	0	0	0	0	0	0	0	0	0	0	0	0	0	0
293.219	40.82		10.8573	22.0907	27.9597	18.6687	37.2265	29.2635	48.1446	17.3294	11.7164	23.7478	23.3657	21.8339	22.9879	14.9335	19.4674	16.7562	8.64286	7.95518	6.4237	3.99358	7.01378	6.96187	10.2019	5.54504	32.0209	11.4964	20.3007	20.1684	17.0179	16.3346	22.8852	27.661	6.21606	3.29666	4.79202	9.10511	2.87306	5.4499	2.66358	0	3.5219	5.21862	0.743068	2.02427	2.74079	0	2.26824
293.224	39.23		676.738	680.23	558.891	731.77	708.082	701.605	235.006	190.072	80.0965	124.205	441.515	228.91	120.091	162.231	560.217	254.902	601.027	688.554	220.718	93.2977	83.2668	198.868	88.4519	89.8634	173.297	447.042	154.476	153.553	294.763	596.441	204.402	299.288	293.922	322.909	309.945	329.471	278.716	334.054	267.42	277.636	295.212	261.416	234.813	382.828	254.143	93.617	241.403
293.248	43.59		0	0	0	0	0	1.18992	0	0	1.67261	0	0	0	0	0	0	0	0	0	0	0	0	0	0	0	0	0	0	0	0	0	0	0	0	0	0	0	0	0	0	0	0	0	0	0	0	0	0
293.865	5.63		0	0	0	0	0	0	0	0	0	0	0	0	0	0	0	0	0	0	0	0	0	0	0	0	0	0	0	0	0	0	0	0	0	0	0	0	0	0	0	0	0	0	0	0	0	0	0
294.245	37.21		0	0	0	0	0	0	0	0	0	0	0	0	0	0	0	0	0	0	0	0	0	0	0	0	0	0	0	0	0	0	0	0	0	0	0	0	0	0	0	0	0	0	0	0	0	0	0
294.25	43.58		0	0	0	0	0	0	0	0	0	0	0	0	0	0	0	0	0	0	0	0	0	0	0	0	0	0	0	0	0	0	0	0	0	0	0	0	0	0	0	0	0	0	0	0	0	0	0
294.255	38.38		96.2739	110.749	87.2707	113.871	130.831	116.102	140.6	152.857	111.049	147.523	144.551	244.004	184.979	225.711	183.707	198.443	250.492	230.964	92.0215	65.4774	198.336	76.0531	57.4035	165.668	163.518	44.532	53.2107	137.542	208.286	119.905	115.32	162.23	57.2787	27.7691	4.81915	26.9776	31.4503	29.3899	55.1817	26.3485	1.10136	20.882	30.1054	0.893136	59.6186	78.9317	61.2387
294.77	53.12		1.797	0	1.43247	0	1.31634	0.976819	1.45862	0	0	0	0	0	0	0	0	0	0	0	0	0	0	0	0	0.517767	0	0	0	0	0	0	0	0	0	0	0	0	0	0	0	0	0	0	0	0.453212	0	0	0
294.892	5.5		0	0	0	0	0	0	0	0	0	0	0	0	0	0	0	0	0	0	0	0	0	0	0	0	0	0	0	0	0	0	0	0	0	0	0	0	0	0	0	0	0	0	0	0	0	0	0
294.893	0.45		35.6872	50.9283	54.1702	42.5953	52.7709	40.3505	42.4919	38.4112	50.157	28.1023	22.0227	38.2598	44.9304	30.5522	39.3485	46.5552	45.7951	50.7898	23.0712	32.4735	24.869	25.7204	34.6162	27.8796	23.6323	43.4308	45.49	32.0099	50.0091	43.8705	44.7847	35.3783	21.2235	17.4824	23.0335	28.6984	24.9029	21.0687	18.862	16.0251	22.1626	27.9164	16.6033	20.267	15.0276	17.9751	10.9711
295.115	21.93		0	0	0	0	0	0	0	0	0	0	0	0	0	0	0	0	0	0	0	0	0	0	0	0	0	0	0	0	0	0	0	0	0	0	0	0	0	0	0	0	0	0	0	0	0	0	0
295.198	42.67		0	0	3.04078	0	4.04468	5.65049	0	9.64939	27.5574	39.8284	432.145	324.886	224.712	203.692	175.528	106.035	107.35	139.449	117.136	100.135	98.1312	128.718	107.084	95.2774	43.9856	65.2878	36.3947	66.7626	160.444	148.316	157.538	131.05	91.005	55.0443	24.9862	103.75	39.8118	35.3859	52.7785	18.3677	3.49972	27.0591	11.2168	15.1473	7.6385	1.93903	0
295.201	39.78		437.888	439.59	509.199	623.244	566.147	602.101	349.623	297.632	232.851	230.02	204.617	271.414	268.744	205.667	380.057	305.983	275.387	326.751	332.764	299.802	248.734	325.626	253.311	258.41	168.582	286.381	162.697	124.101	214.257	376.758	272.414	229.844	235.42	216.785	239.972	229.515	219.484	207.284	216.16	197.791	203.418	117.207	114.836	195.569	341.372	310.081	305.576
295.204	3.29		0	0	0	0	0	0	0	0	0	0	0	0	0	0	0	0	0	0	0	0	0	0	0	0	0	0	0	0	0	0	0	0	0	0	0	0	0	0	0	0	0	0	0	0	0	0	0
295.206	45.16		0	0	0	0	0	0	0	0	0	0	0	0	0	0	0	0	0	0	0	0	0	0	0	0	0	0	0	0	0	0	0	0	0	0	0	0	0	0	0	0	0	0	0	0	0	0	0
295.208	4.96		0	0	0	0	0	0	0	0	0	0	0	0	0	0	0	0	0	0	0	0	0	0	0	0	0	0	0	0	0	0	0	0	0	0	0	0	0	0	0	0	0	0	0	0	0	0	0
295.233	34.96		0	0	0	0	0	0	0	0	0	0	0	0	0	0	0	0	0	0	0	0	0	0	0	0	0	0	0	0	0	0	0	0	0	0	0	0	0	0	0	0	0	0	0	0	0	0	0
295.236	40.52		0	0	0	0	0	0	0	0	0	0	0	0	0	0	0	0	0	0	0	0	0	0	0	0	0	0	0	0	0	0	0	0	0	0	0	0	0	0	0	0	0	0	0	0	0	0	0
295.258	35.54		0	0	0	0	0	0	0	0	0	0	0	0	0	0	0	0	0	0	5.46845	4.78335	9.01567	1.75224	4.36211	6.20103	0	0	0	0	0	0	0	0	0	0	0	0	0	0	0	0	0	0	0	0	0	0	0
295.268	41.58		93.3175	98.6039	128.035	100.058	123.594	150.531	72.3877	40.585	4.36899	63.08	163.135	146.745	19.0524	84.4179	60.0448	105.453	85.7987	108.874	28.2366	3.06903	12.4276	48.9541	25.7439	11.1615	75.6741	86.6145	8.43495	8.92944	96.3605	99.4466	12.9388	8.05078	51.934	36.0163	48.8482	16.4083	38.9384	34.4497	28.0244	17.4275	17.448	21.4613	11.1729	22.3797	0	0	6.55979
295.269	37.77		0	0	0	0	0	0	0	0	0	0	0	0	0	0	0	0	0	0	0	0	0	0	0	0	0	0	0	0	0	0	0	0	0	0	0	0	0	0	0	0	0	0	0	0	0	0	0
295.272	43.42		0	0	2.92665	0	0	1.37922	2.7519	7.02274	5.63297	6.80971	0	0	0	1.89453	2.25611	1.17904	0	0	0.936629	0	0	1.19333	0	0	1.94629	3.98346	3.69297	0	0	0	0	0.884479	0	0	0	0	0	0	0	0	0	0	0	0	0	0	0
296.232	4.64		0	0	0	0	0	0	0	0	0	0	0	0	0	0	0	0	0	0	0	0	0	0	0	0	0	0	0	0	0	0	0	0	0	0	0	0	0	0	0	0	0	0	0	0	0	0	0
296.233	37.02		0	0	0	0	0	0	0	0	0	0	0	0	0	0	0	0	0	0	0	0	0	0	0	0	0	0	0	0	0	0	0	0	0	0	0	0	0	0	0	0	0	0	0	0	0	0	0
296.233	3.3		0	0	0	0	0	0	0	0	0	0	0	0	0	0	0	0	0	0	0	0	0	0	0	0	0	0	0	0	0	0	0	0	0	0	0	0	0	0	0	0	0	0	0	0	0	0	0
296.243	42.55		0	0	0	0	0	0	0	0	0	0	0	0	8.52695	0	0	0	0	0	0	0	0	0	0	0	0	0	0	0	0	0	0	0	0	0	0	0	0	0	0	0	0	0	0	0	0	0	0
296.243	39.26		0	0	0	0	0	0	0	0	0	0	0	0	0	0	0	0	0	0	0	0	0	0	0	0	0	0	0	0	0	0	0	0	0	0	0	0	0	0	0	0	0	0	0	0	0	0	0
296.255	34.81		0	0	0	0	0	0	0	0	0	0	0	0.588704	0.580547	0	0	0	0	0	0	0	0	0	0	0	0	0	0	0	0	0	0	0	0	0	0	0	0	0	0	0	0	0	0	0	0	0	0
296.274	43.45		0	0	0	0	0	0	0	0	0	0	0	0	0	0	0	0	0	0	0	0	0	0	0	0	0	0	0	0	0	0	0	0	0	0	0	0	0	0	0	0	0	0	0	0	0	0	0
296.304	38.21		8.4947	6.05912	10.6351	4.29859	8.41222	11.1535	5.4677	6.7081	1.4826	3.88677	10.941	6.86216	6.04534	12.2255	34.2429	17.7367	15.9613	9.87722	2.28483	1.33944	3.184	0	0	4.03802	2.50312	0.246073	13.1019	24.9596	4.23982	2.12507	7.29013	33.8005	0	0.526759	0	0	1.01526	1.67204	0	0	1.43937	0	0	4.58756	0	3.16944	1.93626
296.778	53.13		0	0	0	0	0	0	0	0	0	0	0	0	0	0	0	0	0	0	0	0	0	0	0	0	0	0	0	0	0	0	0	0	0	0	0	0	0	0	0	0	0	0	0	0	0	0	0
296.887	5.5		0	0	0	0	0	0	0	0	0	0	0	0	0	0	0	0	0	0	0	0	0	0	0	0	0	0	0	0	0	0	0	0	0	0	0	0	0	0	0	0	0	0	0	0	0	0	0
296.888	0.45		0	0	0	0	0	0	0	0	0	0	0	0	0	0	0	0	0	0	0	0	0.392367	0	0	0	0	0	0	0	0	0	0	0	0	0	0	0	0	0	0	0	0	0	0	0	0	0	0
297.205	36.01		0	0	0.497561	0.909712	1.56161	0	0.70502	0	0	1.21853	22.8846	7.54019	6.9202	4.59158	14.2648	4.50742	6.11199	2.57827	0	0	0	0	0	0	0	0	0	1.91377	1.82426	0.783027	1.93515	4.49976	1.2397	0	0	0	0	0	0	0	0	0	0.445194	0	0.441704	0	0.671909
297.236	37.02		7.20276	2.50631	2.1912	5.36339	2.74666	6.65025	4.18474	0	1.70939	1.00715	3.72188	0	12.0349	7.28992	4.23211	0	1.16395	0	2.55492	0	0	0	0	0	0.952683	3.45154	0	0.781725	0.974081	4.34088	0	1.40448	0	0	0.410084	0.495944	0.382603	0.498521	0.756631	0	1.54152	0.237319	0	0.804364	0	0	0
297.25	39.52		679.688	635.765	676.104	904.675	671.441	720.823	628.806	411.741	570.834	515.002	770.244	739.199	763.596	570.751	935.159	675.34	993.687	789.833	564.015	516.809	539.304	477.86	425.082	604.596	589.98	648.202	648.341	749.928	591.641	772.834	1057.79	956.523	414.752	439.591	660.722	644.145	378.74	324.04	236.69	417.85	540.88	349.387	342.662	349.678	380.657	382.466	373.363
297.273	34.87		2.16363	0.798066	6.6607	6.28266	0	10.172	0	0	2.91207	0	46.2867	5.02134	66.2488	5.99196	18.5183	1.13272	9.03732	3.05402	51.1133	21.7077	44.4199	23.5361	16.4077	27.4788	1.4161	5.49839	8.97692	11.9644	4.457	20.1789	27.7784	18.4465	0	4.74708	1.16899	0.537519	3.41944	3.54149	0	1.95997	1.14956	0	1.68302	1.02235	0	28.3177	0
297.284	44.23		11.1078	2.38034	8.68501	15.0052	15.2052	10.0138	9.24303	0	0	1.24761	4.52946	16.2849	2.95265	8.23565	1.4279	0	6.86272	9.5482	6.93407	18.9041	4.75926	13.6079	10.4022	4.22464	11.3542	4.40402	6.27848	8.48705	4.97941	8.53168	0	2.81056	4.96373	0	5.7112	2.23062	0	0	9.18763	1.15503	0	6.09053	0	0	3.10016	0	0
297.286	41.21		349.923	299.897	339.546	372.39	355.591	386.342	339.098	396.055	362.825	372.192	727.398	641.164	653.782	477.435	437.035	346.613	312.779	298.494	506.787	480.708	488.308	491.97	622.048	508.222	320.423	395.343	353.621	304.87	427.444	389.013	483.918	355.9	248.879	236.02	421.744	337.651	230.306	241.218	268.37	198.176	297.568	254.123	162.812	306.215	212.531	225.588	259.772
297.291	41.9		0	0	0	0	0	0	0	0	0	0	0	0	0	0	0	0	0	0	0	0	0	0	0	0	0	0	0	0	0	0	0	0	0	0	0	0	0	0	0	0	0	0	0	0	0	0	0
297.319	43.6		0	0	0	0	0	0	0	22.2409	0	0	0	0	0	0	0	0	0	0	0	0	0	0	0	0	0	0	0	0	0	0	0	0	0	0	0	0	0	0	0	0	0	0	0	0	0	0	0
298.105	1.7		0	0	0	0	0	0	0	0	0	0.99377	0	0	0	0.832696	0	0	0	0	0	0	0	0	0	0	0	0	0	0	0	0	0	0	0	0	0	0	0	0	0	0	0	0	0	0	0	0	0
298.143	40.02		0	0	0	0	0	0	0	0	0	0	0	0	0	0	0	0	0	0	0	0	0	0	0	0	0	0	0	0	0	0	0	0	0	0	0	0	0	0	0	0	0	0	0	0	0	0	0
298.282	38.28		0	0	0	0	0	0	0	0	0	0	0	0	0	0	0	0	0	0	0	0	0	0	0	0	0	0	0	0	0	0	0	0	0	0	0	0	0	0	0	0	0	0	0	0	0	0	0
298.3	40.82		0	0	0	0	0	0	0	0	0	0	0	0	0	0	0	0	0	0	0	0	0	0	0	0	0	0	0	0	0	0	0	0	0	0	0	0	0	0	0	0	0	0	0	0	0	0	0
298.769	53.09		0	0	0	0	0	0	0	0	0	0	0	0	0	0	0	0	0	0	0	0	0	0	0	0	0	0	0	0	0	0	0	0	0	0	0	0	0	0	0	0	0	0	0	0	0	0	0
298.884	0.45		0	0	0	0	0	0	0	0	0	1.6859	0	0	0	1.60359	0	0	0	0	0	0	0	0	0	0	0	0	0	0	0	0	0	0	0	0	0	0	0	0	0	0	0	0	0	0	0	0	0
298.885	5.5		0	0	0	0	0	0	0	0	0	0	0	0	0	0	0	0	0	0	0	0	0	0	0	0	0	0	0	0	0	0	0	0	0	0	0	0	0	0	0	0	0	0	0	0	0	0	0
299.077	33.07		0	0	0	0	0	0	0	0	0	0	0	0	0	0	0	0	0	0	0	0	0	0	0	0	0	0	0	0	0	0	0	0	0	0	0	0	0	0	0	0	0	0	0	0	0	0	0
299.112	24.14		0	0	0	0	0	0	0	0	0	0	0	0	0	0	0	0	0	0	0	0	0	0	0	0	0	0	0	0	0	0	0	0	0	0	0	0	0	0	0	0	0	0	0	0	0	0	0
299.147	35.59		0	0	0	0.780469	0	0	0	0	0	0	1.28832	3.2469	0.738544	0	1.06555	0.846255	2.3072	0	19.4198	0	9.87314	11.3282	0	7.40166	0	4.29759	0	0	0	2.08483	0	0	4.45746	14.1654	10.958	7.33097	14.3025	21.3091	7.63187	12.2567	10.2845	1.72996	3.87425	20.2277	7.04455	3.03706	4.14948
299.151	23.59		20.0252	2.75203	40.9239	17.0267	4.18574	67.5452	7.93048	14.5828	1.09504	2.9394	45.3955	43.9273	17.33	10.1213	25.6515	11.4274	34.6149	38.8229	0	0	0.455002	0.546456	0.735515	0	7.70227	0	0	0	16.1817	6.57392	0	0	2.88469	0	6.69438	8.47008	0	12.1704	0	0	0.640991	3.35612	0	18.9852	10.3778	0	13.6954
299.171	38.79		0	0	0	0	0	0	0	0	0	0	0	0	0	0	0	0	0	0	0	0	0	0	0	0	0	0	0	0	0	0	0	0	0	0	0	0	0	0	0	0	0	0	0	0	0	0	0
299.173	37.78		60.782	59.3784	71.0267	67.5735	74.992	76.5388	201.663	141.401	142.258	160.119	179.98	240.915	259.909	219.728	220.519	240.701	200.977	158.657	73.6817	55.6541	123.042	53.6688	56.7279	86.6692	87.2826	66.2486	152.706	211.843	139.719	98.0553	174.632	323.38	53.5398	45.4902	151.307	34.765	46.4999	50.894	49.8612	141.246	117.191	131.642	158.145	159.226	61.2225	183.459	47.507
299.195	41.98		162.085	161.204	136.447	271.994	267.312	243.469	280.476	293.633	254.994	256.615	281.558	258.982	269.577	164.518	249.462	192.001	175.51	207.662	248.426	156.714	180.392	186.952	175.223	168.859	129.623	207.692	183.991	178.298	138.839	246.052	233.208	166.087	34.3253	52.5447	35.0438	26.8533	29.3293	41.5857	30.5291	35.8243	28.382	43.9854	21.8595	29.9889	28.9271	41.8983	25.927
299.241	37.23		160.45	137.538	139.875	216.191	168.703	153.084	223.302	219.609	107.174	160.059	395.631	352.952	348.882	312.018	386.46	242.373	316.576	253.889	118.22	85.8386	149.042	67.3493	57.2754	116.255	258.763	75.2393	56.3619	112.175	349.495	160.751	164.302	215.444	137.8	110.984	1.75721	123.635	133.184	144.85	138.942	0	0.49232	0	0.454911	0	142.677	125.992	128.428
299.246	39.56		220.365	292.826	239.743	253.72	325.488	315.916	324.052	319.917	344.194	444.082	551.702	406.745	518.112	474.42	563.954	405.476	736.541	714.237	159.777	136.852	189.086	105.699	99.2772	206.28	271.547	231.498	393.365	435.84	232.294	236.987	456.325	479.062	78.3472	185.656	187.39	108.798	177.933	101.223	158.501	186.966	23.1889	72.4844	164.542	91.7698	161.507	264.166	122.265
299.304	45.4		147.475	178.817	168.36	314.896	274.493	335.78	133.718	65.6328	92.3436	75.6691	270.66	165.754	148.758	80.1783	186.49	159.927	254.959	326.543	381.562	652.779	726.629	441.533	737.277	761.128	53.7424	50.471	56.3796	63.5298	112.179	106.457	146.014	100.087	12.6176	54.4272	41.7321	87.1655	33.3694	35.0205	37.8232	64.2246	53.2059	72.9551	26.9431	26.2892	18.4306	9.23287	23.267
299.335	43.54		145.046	126.724	92.2441	415.365	204.326	264.556	96.7033	49.9638	71.3024	159.175	1024.19	348.593	231.267	229.421	522.321	148.689	527.388	393.662	335.07	111.191	101.494	388.165	164.559	123.135	82.1793	352.562	35.3562	51.6988	282.861	616.549	84.3522	63.0981	314.664	241.9	268.927	283.333	571.467	237.864	156.656	183.348	183.167	120	124.106	270.938	107.211	23.2839	128.074
299.336	42.76		561.987	449.966	335.391	474.25	212.431	468.869	516.188	292.555	219.225	583.839	1742.14	1271.47	2189.01	1181.06	1113.82	667.304	575.54	650.811	656.161	879.769	386.152	721.594	549.325	468.062	210.895	296.722	307.269	300.687	353.294	585.138	727.903	421.909	375.028	446.174	615.256	540.195	0	465.986	385.037	299.887	217.808	102.844	483.227	303.384	268.86	222.138	402.155
300.122	33.1		0	0	0	0	0	0	0	0	0	21.0753	176.701	916.757	247.363	87.9543	88.8963	741.613	500.136	348.8	0	0	0	0	0	0	0	0	0	0	0	0	0	0	0	0	0	0	0	0	0	0	0	0	0	0	0	0	0
300.131	33.71		0	0	0	0	0	0	48.8296	16.7697	23.8936	0	7.1386	5.20324	0.504296	1.29411	1.39769	0	0.708821	0	0	0	0	0	0	0	0	0	0	0	0	0	0	0	6.19327	14.7731	9.97105	6.31349	3.25544	11.8913	6.38786	11.0229	12.2945	8.41819	6.24431	6.91459	6.87564	7.86867	7.73841
300.245	37.21		5.12275	6.70748	3.72722	15.8848	7.094	2.64938	11.0199	0	3.31447	1.22688	37.6384	22.1714	22.4816	20.9613	35.3369	12.7248	0.770348	0.831285	0	12.9267	0	0	0	0	0	0	0	0	0.4341	0.239841	0	1.41279	0	0	0	0	0	0	0	0	0	0	0	0	0	0	0
300.325	45.12		5.33316	10.1039	16.0221	14.1204	30.5302	45.1954	0	0	0	0	0	0	0	0	0	0	19.5184	34.219	0	110.193	105.801	0	0	118.168	0	0	0	0	0	0	0	0	0	0	0	0	0	0	0	0	0	0	0	0	0	0	0
300.337	43.49		0	0	0	41.4163	8.81251	10.9986	0	0	0	0	76.0095	13.0067	0	0	25.5113	9.94199	0	0	0	0	0	0	0	0	0	0	0	0	0	0	0	0	0	0	0	0	0	0	0	0	0	0	0	0	0	0	0
300.775	53.17		0	3.01029	1.97168	1.61676	3.88912	8.01993	1.58118	6.01861	2.40412	0.279087	1.23491	0	0	0	1.44151	0.690845	0	0.442978	0.810085	0	1.83577	1.25418	4.58376	1.21887	0	1.74039	0	0	0	1.64262	2.30472	0	0	0	0	0	0	0	0	0	0	0	0	0	0	0	0
300.881	5.5		0	0	0	0	0	0	0	0	0	0	0	0	0	0	0	0	0	0	0	0	0	0	0	0	0	0	0	0	0	0	0	0	0	0	0	0	0	0	0	0	0	0	0	0	0	0	0
300.881	0.45		0.888295	2.59722	3.90205	1.72429	4.03477	6.4806	0	0.425861	1.21972	0.411786	7.23328	9.92498	7.99476	0.611481	8.68358	4.41289	9.12642	4.46339	0	10.9684	0.297425	0	12.4391	1.35329	1.30153	1.84232	0	0	8.5542	3.24381	0	0	0	0	0	0.630465	0	0	0	0	0.964047	0.723436	0	0	0	0	0
301.125	33.12		0	0	0	0	0	0	0	0	0	0	9.11716	144.73	13.5688	1.31362	3.89744	81.5268	2.40769	0	0	0	0	0	0	0	0	0	0	0	0	0	0	0	0	0	0	0	0	0	0	0	0	0	0	0	0	0	0
301.151	3.94		0	0	0	0	0	0	0	0	0	0	0	0	0	0	0	0	0	0	0	0	0	0	0	0	0	0	0	0	0	0	0	0	0	0	0	0	0	0	0	0	0	0	0	0	0	0	0
301.151	38.76		842.5	908.895	669.653	978.21	1009.49	724.227	1115.34	1566.77	1452.48	1677.22	1671.25	1982.36	2497.48	1912.7	1801.82	1888.54	2223.35	1830.41	1273.76	1346.12	1096.23	1062.43	1140.39	1011.93	1203.45	1400.19	1436.32	1601.05	1372.67	1505.65	1723.01	1870.41	1497.26	1329.33	1584.23	1485.09	1563.44	1875.68	1802.44	1323.86	1440.82	1437.28	1286.04	1634.88	1562.89	1368.05	1606.69
301.152	4.64		0	0	0	0	0	0	0	0	0	0	0	0	0	0	0	0	0	0	0	0	0	0	0	0	0	0	0	0	0	0	0	0	0	0	0	0	0	0	0	0	0	0	0	0	0	0	0
301.152	2.84		0	0	0	0	0	0	0	0	0	0	0	0	0	0	0	0	0	0	0	0	0	0	0	0	0	0	0	0	0	0	0	0	0	0	0	0	0	0	0	0	0	0	0	0	0	0	0
301.208	40.29		0	0	0	0	0	0	0	0	0	0	0	0	0	0	0	0	0	0	0	0	0	0	0	0	0	0	0	0	0	0	0	0	0	0	0	0	0	0	0	0	0	0	0	0	0	0	0
301.209	42.69		267.492	197.075	238.832	314.703	207.039	231.057	102.261	25.5409	40.0336	59.0948	175.317	183.205	94.0586	121.878	163.815	106.41	155.108	236.516	138.479	135.089	142.261	190.076	178.659	118.557	109.627	130.947	81.4012	98.3525	178.33	232.525	135.448	151.851	185.683	238.309	172.112	296.712	235.422	167.496	121.814	148.575	97.7437	175.905	99.1132	112.392	91.8766	68.4094	104.078
301.212	41.79		0	0	0	0	59.3489	86.0622	207.765	141.498	53.8132	110.354	103.685	146.153	136.844	137.839	121.232	91.6344	68.1219	69.8081	184.168	138.26	82.0724	176.78	106.387	66.5565	41.0079	127.013	41.5195	22.8336	27.7216	134.43	32.45	22.3992	7.86991	12.8146	21.3416	8.03282	14.4898	17.6249	11.9008	3.80504	0	2.6643	1.95581	10.4499	0	4.34554	0
301.258	41.1		164.545	118.779	119.483	194.501	104.152	94.4656	131.675	159.583	137.696	163.535	469.004	439.647	337.408	293.821	239.785	190.381	220.875	138.6	144.307	117.592	174.834	104.438	123.107	183.429	151.97	110.163	113.126	146.943	167.042	142.604	135.983	164.426	94.9388	69.3723	77.7113	49.4286	87.6629	63.8393	74.2226	52.2556	55.2528	39.259	60.6104	73.3826	74.0718	96.7264	72.3746
301.269	36.58		0	0	0	0	0	0	0	0	0	0	0	0	0	0	0	0	0	0	0	0	0	0	0	0	0	0	0	0	0	0	0	0	0	0	0	0	0	0	0	0	0	0	0	0	0	0	0
301.326	35.53		0	0	0	0	0.616869	0.48744	0	0	0	0.795067	13.8004	21.4693	8.26799	5.73674	5.94014	6.90697	2.69188	0.754177	2.5864	0	0.909777	0	0.825157	0	0	0	0.415546	0.44023	0.585032	0.944052	3.18886	0.962033	0	0	0	0	0	0	0	0	0	0	0	0	0	0	0
302.286	41.37		522.719	589.509	613.9	605.777	660.79	597.545	1048.08	656.297	786.999	689.855	2256.61	2566.45	1241.3	1113.65	889.145	966.155	781.873	919.562	1498.32	1486.17	1382.7	1441.91	1672.43	1482.96	984.873	798.268	761.314	860.853	1431.25	956.035	1102.51	997.865	1535	1503	889.801	824.93	1490.57	897.52	1692.3	1023.46	960.045	973.876	1227.78	1053.25	1029.21	856.408	1364.61
302.296	37.01		6.80903	8.67118	4.13436	11.0093	6.63176	3.89195	10.4682	11.1293	8.20303	11.7559	78.4475	66.2951	65.9661	34.26	53.9211	20.4017	27.2046	21.8926	11.5254	12.2869	15.3136	7.48448	10.4153	16.2039	24.8868	6.21804	17.8755	16.0005	43.8465	26.6511	33.0412	21.834	21.2918	7.31369	2.65045	22.2489	18.7012	7.10826	12.6188	5.58694	1.5064	10.305	7.41464	6.71606	14.8933	8.00827	5.15377
302.346	38.85		145.752	134.101	210.075	174.441	162.48	239.197	221.321	274.889	145.603	209.498	122.324	338.44	214.615	268.086	3.11004	274.126	176.701	142.382	294.906	139.782	91.3086	243.375	97.931	101.233	10.8126	147.455	134.127	164.888	172.952	295.096	125.017	5.20505	49.5976	18.4437	33.5004	14.0331	0	120.258	0	19.2632	38.8088	6.61767	22.5761	1.08098	25.4971	41.7801	28.1835
303.101	32.45		0	0	0	0	0	0	0	0	0	0	0	0	0	0	0	0	0	0	0	0	0	0	0	0	0	0	0	0	0	0	0	0	0	0	0	0	0	0	0	0	0	0	0	0	0	0	0
303.132	31.71		0	0	0	0	0	0	0	0	0	0	0	0	0	0	0	0	0	0	0	0	0	0	0	0	0	0	0	0	0	0	0	0	0	0	0	0	0	0	0	0	0	0	0	0	0	0	0
303.134	39.57		0	0	0	0	0	0	0	0	0	0	0	0	0	0	0	0	0	0	0	0	0	0	0	0	0	0	0	0	0	0	0	0	0	0	0	0	0	0	0	0	0	0	0	0	0	0	0
303.156	33.24		37.9075	60.2707	33.4268	56.5984	70.3115	34.6826	52.7363	6.10271	8.05691	14.2377	24.0197	43.0612	34.6773	22.8755	17.9004	34.3381	14.9723	16.3288	9.9403	8.91202	12.6934	11.2041	9.79275	7.75656	9.10546	9.96685	24.8429	16.3838	29.9305	27.3937	46.9987	38.0959	54.6996	95.1041	107.041	54.263	93.3719	90.6205	62.9016	95.1429	103.342	61.9287	90.3413	108.894	99.0176	83.4675	103.4
303.162	31.13		0	0	0	0	0	0	0	0	0	0	0.85973	1.76906	3.78921	3.81186	0	0.662678	0.607111	0	0	0	0	0	0	0	0	0	0	0	0.437631	0	0.664903	0	1.25769	2.29972	11.507	7.07505	2.20724	5.73272	0.961706	4.25154	4.513	0.933055	7.24636	3.7585	4.64489	1.46585	10.1689
303.225	42.37		552.918	276.322	506.731	784.51	204.058	316.309	357.937	215.58	105.803	211.757	3052.85	1517.89	1238.93	930.367	1009.41	691.484	809.416	685.475	1170.89	752.831	556.709	892.297	615.627	505.859	164.508	336.337	148.211	900.722	1027.96	2030.64	1393.26	1821.52	1647.85	1515.61	1851.05	1056.95	1786.2	1778.23	2012.64	1085.16	796.383	723.581	1111.48	1867.28	1190.72	1350.2	1412.55
303.276	40.17		54.3268	58.3175	49.9781	50.0061	63.1397	51.7096	395.122	507.486	107.573	264.463	161.892	29.5859	199.78	239.045	115.66	26.2521	8.8894	8.02476	227.542	72.1665	80.4631	258.62	65.7268	69.4555	39.5991	369.693	54.5495	10.8531	34.9227	441.845	40.6874	13.3181	0	0.257822	0.4322	0.946669	1.01932	57.2125	1.02425	0	0.808178	0	0.989577	69.1408	0	29.7571	0
303.293	40.92		413.008	481.275	427.2	466.812	434.774	489.369	292.686	313.242	514.283	362.489	995.138	991.488	838.945	445.215	628.391	642.651	450.785	394.009	402.833	306.407	321.89	259.534	322.167	240.496	244.686	250.213	339.821	338.148	356.825	326.903	571.52	371.503	136.755	96.6774	145.937	169.337	221.493	206.451	135.358	222.864	135.073	163.359	185.759	24.5009	188.77	222.05	254.137
303.299	37.01		1.04151	1.0362	5.42363	4.47809	2.73311	1.11279	2.69676	2.24911	0	10.1126	118.397	11.3341	17.1148	37.0626	92.2831	0	11.8522	1.91664	21.1966	5.94311	3.08558	11.4557	2.60235	0	0	0	0	0	0	1.71622	0	0.868344	22.3581	5.81549	28.8207	6.747	14.9798	0	10.9347	6.21351	17.0093	6.77089	12.3363	0	1.36457	0	1.42814
303.343	43.72		9.85522	0	10.1352	26.0395	20.933	28.3964	8.4475	13.2963	27.1818	20.6011	0	0	0	15.9668	22.23	37.7947	0	7.83154	29.1607	22.9576	0	19.5362	0	27.6871	1.30164	40.8438	5.73516	1.4309	0	17.1796	0	0	7.99033	0	0	0	0	0	0	0	0	0	0	0	0	0	0
303.886	0.45		0	0	0	0	0	0	0	0	0	0	0	1.62359	3.85835	0	1.69861	0	0.504549	0.615489	0	0	0	0	0	0	0.64864	0	0	0	1.5405	0	0	0	0	0	0	0	0	0	0	0	0	0	0	0	0	0	0
303.886	5.5		0	0	0	0	0	0	0	0	0	0	0	0	0	0	0	0	0	0	0	0	0	0	0	0	0	0	0	0	0	0	0	0	0	0	0	0	0	0	0	0	0	0	0	0	0	0	0
304.216	34.65		0	0	0	0	0	0	0	0	0	0	0	0	0	0	0	0	0	0	0	0	0	0	0	0	0	0	0	0	0	0	0	0	0	0	0	0	0	0	0	0	0	0	0	0	0	0	0
304.242	41.52		0	0	0	0	0	0	0	0	0	0	0	0	0	0	0	0	0	0	0	0	0	0	0	0	0	0	0	0	0	0	0	0	0	0	0	0	0	0	0	0	0	0	0	0	0	0	0
304.248	42.11		654.73	730.036	551.438	969.576	863.832	783.884	974.402	535.562	336.81	771.967	3594.53	3123.93	2526.25	1906.46	1798.03	1481.37	1354.57	1086.92	1258.58	1046.53	1750.76	1226.64	895.247	1733.94	740.838	695.138	626.956	200.083	1227.52	795.199	41.3812	0	486.283	203.218	179.071	61.8394	279.909	267.672	374.002	273.426	348.23	122.49	355.998	352.946	576.626	486.195	553.825
304.27	1.15		20.2305	24.9407	36.0988	27.5068	21.0585	28.4547	31.1554	30.892	31.3439	28.8684	8.61564	11.8375	26.1367	20.6272	19.7456	18.7202	27.257	24.2936	15.4231	4.08011	13.2629	16.9015	5.05304	13.9604	16.6168	30.409	33.9111	49.5839	22.5942	25.2253	33.6608	44.668	5.83154	6.21284	4.01124	11.5336	4.12507	19.2888	7.90825	0.717024	4.48843	8.10536	4.19409	17.0029	9.80267	21.2449	8.86216
304.274	39.01		4.7929	0	11.3287	0	0	17.1949	4.54918	0	0	0	0	29.6275	0	0	0	20.2203	0.439398	0.672545	0	0	0	0	0	0	0	0	0	0	0	0	0	0	0	0	0	0	0	0	0	0	0	0	0	0	0	0	0
304.277	36.49		0	0	0	0	0	0	0	0	0	0	0	0	0	0	0	0	0	0	0	0	0	0	0	0	0	0	0	0	0	0	0	0	0	0	0	0	0	0	0	0	0	0	0	0	0	0	0
304.28	40.17		0	0	0.628395	0	0	0	34.4036	45.5463	2.98924	4.7157	0	0	0	0	0	0	0	0	36.749	1.52438	0	5.10444	0	0	0	0	0	0	0	0	0	0	0	0	0	0	0	0	0	0	0	0	0	0	0	0	0
304.3	37.01		0	0	0	0	0	0	0	0	0	0	0	0	0	0	0	0	0	0	0	0	0	0	0	0	0	0	0	0	0	0	0	0	0	0	0	0	0	0	0	0	0	0	0	0	0	0	0
305.035	17.69		0	0	0	0	0	0	0	0	0	0	0	0	0	0	0	0	0	0	0	0	0	0	0	0	0	0	0	0	0	0	0	0	0	0	0	0	0	0	0	0	0	0	0	0	0	0	0
305.126	35.22		0	0	0	0	0	0	0	0	0	0	0	0	0	0	0	0	0	0	0	0	0	0	0	0	0	0	0	0	0	0	0	0	0	0	0	0	0	0	0	0	0	0	0	0	0	0	0
305.133	16.04		0	0	0	0	0	0	0	0	0	0	0	0	0	0	0	0	0	0	0	0	0	0	0	0	0.892362	4.17212	1.31796	0	5.36537	5.08133	10.8559	0	17.4954	26.5171	27.6731	24.2058	26.2985	6.86867	11.7239	29.1463	23.0994	26.9495	14.1945	10.7258	12.1122	25.8301	21.2463
305.187	15.3		0	0	6.52555	0	0	8.19777	0	0	0	0	4.11656	20.3139	0	1.28446	1.82005	10.3798	3.38465	3.44918	0	0	0.535966	0.83981	0	0	0	0	0	0	0	0	0	0	0	0.413577	0	0	0	0	0	0	0	0	0	0	0	0	0
305.239	42.85		0	0	0	0	0	0	0	0	0	0	0	0	0	0	0	0	0	0	0	0	0	0	0	0	0	0	0	0	0	0	0	0	0	0	0	0	0	0	0	0	0	0	0	0	0	0	0
305.251	42.11		0	0	0	0	0	0	0	0	0	0	0	40.7115	33.6959	0	13.4468	0	0	0	19.9049	3.17343	0	15.3031	2.14727	0	0	8.9459	0	0	0	23.3284	0	0	0	0	0	0	0	0	0	0	0	0	0	0	0	0	0
305.252	43.76		0	0	0	0	0	0	0	0	0	0	0	0	0	0	0	0	0	0	0	0	0	0	0	0	0	0	0	0	0	0	0	0	0	0	0	0	0	0	0	0	0	0	0	0	0	0	0
305.29	36.49		0	0	0	0	0	0	0	0	0	0	4.43999	0	0	0	1.39001	0	0	0	0	0	0	0	0	0	0	0	0	0	0	0	0	0	0	0	0	0	0	0	0	0	0	0	0	0	0	0	0
305.291	40.47		5.76413	22.9231	15.223	21.0815	17.2399	19.6329	93.8918	115.043	11.6493	54.4551	32.4064	32.5705	31.7968	43.5416	25.0479	15.1523	0	0	0	0	0	28.6697	0.351175	0	0.647186	0.821267	0	0	0	4.07075	0	0	0	0	0	0	0	0	0	0	0	0	0	0	0	0	0
305.332	38.35		3.36359	5.0956	2.31789	2.29004	5.75021	1.83211	5.75115	32.0244	19.0039	21.6708	5.32157	11.836	7.34637	9.64086	15.0101	23.4861	11.1775	2.56636	3.88765	1.45056	2.88473	0	1.08377	5.09259	23.1743	1.56799	5.17004	6.76267	11.7424	0.479753	14.7729	7.09625	2.63111	0	1.04365	1.44742	0.870224	0.724391	4.60277	0	1.12604	0.998554	3.19704	0	2.97345	0.672441	0.704967
305.881	0.45		0	0	0	0	0	0	0	0	0	0	0	0	0	0	0	0	0	0	0	0	0	0	0	0	0	0	0	0	0	0	0	0	0	0	0	0	0	0	0	0	0	0	0	0	0	0	0
305.882	5.5		0	0	0	0	0	0	0	0	0	0	0	0	0	0	0	0	0	0	0	0	0	0	0	0	0	0	0	0	0	0	0	0	0	0	0	0	0	0	0	0	0	0	0	0	0	0	0
306.132	39.31		1.51415	0	2.48727	9.0872	1.17265	1.83823	8.43003	4.24581	9.81434	3.75633	4.00421	14.6435	26.5113	13.7097	6.1451	17.7133	11.2174	8.65926	4.25267	0.493321	7.30066	7.7349	1.41227	8.41771	2.47462	1.71454	13.9195	12.2	3.13573	8.10391	17.4678	18.7953	0	0	0	0.98209	0	0.382872	1.21152	1.73497	0	1.41557	1.78075	3.20683	0.360486	4.90183	0
306.229	29.53		0	0	0	0	0	0	0	0	0	0	0	0	0	0	0	0	0	0	0	0	2.17865	0	0	0	0	0	0	0	0	0	0	0	0	0	0	0	0	0	0	0	0	0	0	0	0	0	0
306.239	26.37		0	0	0	0	0	0	0	0	0	0	0	0	0	0	0	0	0	0	0	0	0	0	0	0	0	0	0	0	0	0	0	0	0	0	0	0	0	0	0	0	0	0	0	0	0	0	0
306.315	42.65		47.7499	88.045	66.1942	480.567	358.07	499.009	545.654	388.265	467.779	577.411	2181.8	1485.64	1450.7	897.872	853.487	744.098	897.422	807.311	561.185	347.891	450.36	351.07	322.022	481.933	483.499	547.523	577.974	942.81	928.316	1049.17	1471.87	1369.47	829.976	658.401	520.524	387.232	808.785	527.53	538.797	298.618	130.024	92.0907	352.948	233.293	431.09	415.718	285.105
307.132	37.52		0	0	0	0	0	0	0	0	0	0	0	0	0	0	0	0	0	0	0	0	0	0	0	0	0	0	0	0	0	0	0	0	0	0	0	0	0	0	0	0	0	0	0	0	0	0	0
307.168	34.93		0	0	0	0	0	0	0	0	0	0	0	0	0	0	0	0	0	0	0	0	0	0	0	0	0	0	0	0	0	0	0	0	0	0	0	0	0	0	0	0	0	0	0	0	0	0	0
307.182	36.21		0	0	0	0	0	0	0	0	0	0	0	0	0	0	0	0	0	0	0	0	0	0	0	0	0	0	0	0	0	0	0	0	0	0	0	0	0	0	0	0	0	0	0	0	0	0	0
307.207	45.29		0	0	0	0	0	0	0	0	0	0	0	0	0	0	0	0	0	0	108.277	161.321	0	92.9551	146.728	0	0	0	0	0	0	0	0	0	0	0	0	0	0	0	0	0	0	0	0	0	0	0	0
307.211	40.28		0	0	0	0	0	0	0	0	0	0	0	0	0	0	0	0	0	0	0	0	0	0	0	0	0	0	0	0	0	0	0	0	0	0	0	0	0	0	0	0	0	0	0	0	0	0	0
307.228	43.63		0	0	2.04661	17.2502	5.55751	3.16519	0	0	0	0	27.6568	0	0	0	4.04896	3.09603	12.0792	18.6112	13.1385	0	0	4.58198	4.37385	0	0	5.59153	0	0	0	20.5176	0	0	22.8599	8.21418	9.66624	13.7814	22.5683	12.1602	11.4842	9.4846	22.5559	4.15925	0	7.40068	13.4638	0	6.63066
307.229	39.78		0	0	0	0	0	0	0	9.68902	0	0	0	10.0634	2.9217	1.20714	0	6.78255	4.71316	7.7463	2.40415	10.2733	5.97781	10.8917	7.58706	9.18041	4.64859	19.3844	2.2615	1.89344	10.2076	12.4558	2.4343	7.40565	2.08941	7.05952	1.77104	0.433745	0	3.1579	1.54794	3.28683	2.61696	1.07319	2.44355	3.80747	0	1.27787	1.83874
307.259	40.94		61.5167	54.1793	59.5774	128.476	142.186	144.833	21.1294	19.4756	27.1536	24.8972	67.8561	11.0913	17.8821	19.1486	128.835	23.854	96.0242	83.3196	29.0932	25.5215	16.683	28.2161	26.6701	14.5841	106.483	53.7576	33.0541	15.4347	96.1069	47.3567	30.3217	13.8559	5.47109	10.0172	19.1863	28.0213	22.8106	37.4303	25.4005	11.8339	10.4123	16.4685	11.5384	13.0678	13.4256	0	3.46416
307.305	38.99		380.067	363.504	215.956	306.699	342.985	257.975	490.882	565.985	301.735	390.58	309.346	259.673	349.221	489.987	549.71	410.225	401.85	447.923	100.066	82.9008	256.813	106.014	83.1153	230.7	455.401	238.225	444.94	521.014	692.535	407.559	582.75	532.214	160.51	58.4964	61.0552	190.26	118.002	98.5882	142.773	62.2622	68.9238	145.939	108.619	102.316	130.936	154.618	117.596
307.319	42.66		0	0	0	0	6.01481	4.89719	34.4595	4.97691	0	0	135.462	73.4628	53.0419	18.9894	17.6593	29.0119	0	0	0	0	0	0	0	0	0	0	0	0	0	0	0	0	0	0	0	0	0	0	0	0	0	0	0	0	0	0	0
307.877	5.45		0	0	0	0	0	0	0	0	0	0	0	0	0	0	0	0	0	0	0	0	0	0	0	0	0	0	0	0	0	0	0	0	0	0	0	0	0	0	0	0	0	0	0	0	0	0	0
307.878	0.45		0	0	0	0	0	0	0	0	0	0	0	0	0	0	0	0	0	0	0	3.3873	0	0	4.27167	0	0	0	0	0	0	0	0	0	0	0	0	0	0	0	0	0	0	0	0	0	0	0	0
308.261	30.44		0	0	0	0	0	0	0	0	0	0	9.873	0.669573	0	0	1.2796	0	0	0	0	0	0	0	0	0	0	0	0	0	0	0.74769	0	0	0	0	0	0	0	0	0	0	0.514488	0	0	0	0	0	0
308.313	38.82		0	0	0	0	0	0	0	0	0	0	0	0	0	0	0	0	0	0	0	0	0	0	0	0	0	0	0	0	0	0	0	0	0	0	0	0	0	0	0	0	0	0	0	0	0	0	0
309.135	32.94		0	0	0	0	0	0	0	0	0	0	0.475672	0	0	0	0	0	0	0	0	0	0	0	0	0	0	0	0	0	0	0	0	0	0	0	0	0	0	0	0	0	0	0	0	0	0	0	0
309.164	37.95		0	0	0	0	0	0	0	0	0	0	0	0	0	0	0	0	0	0	0	0	0	0	0	0	0	0	0	0	0	0	0	0	0	0	0	0	0	0	0	0	0	0	0	0	0	0	0
309.193	37.41		0	0.433916	0	0.993596	0	0	0	0	0	0	0	5.64342	0.523388	0	1.19552	8.00707	6.12865	7.34707	0	0.233766	0	0	0	0	0	0	0	0	0	0	0	0.444505	0	0	0	0	0	1.48894	0	0.746034	0	0	0	0	0	0	0
309.271	42.56		0	0	0	0	0	0	0	0	0	2.93957	24.2786	3.99221	0	3.94372	20.142	4.79856	26.8007	21.118	0	0	0	0	0	0	0	0	0	0	0	0	0	0	7.44335	0	29.6474	0	0	0	0	0	0	0	0	0	0	0	0
309.281	41.25		209.726	206.863	207.772	171.334	205.677	207.392	35.1946	16.4799	18.5467	11.8952	174.602	32.9062	30.7579	10.9746	150.878	19.0111	100.801	99.8369	12.7196	18.3232	8.12212	18.7585	34.7501	10.377	242.304	128.286	14.9881	19.6625	267.255	137.63	22.0822	9.69994	116.383	82.3856	126.564	110.962	74.6118	79.1288	74.6193	68.7029	78.4635	90.7164	60.4379	48.7009	73.5818	5.04859	76.0547
309.331	39.71		827.637	732.974	602.501	1097.88	917.965	708.616	1012.55	1174.77	981.733	1022.07	1394.6	1263.74	1256.3	1056.18	1196.87	945.306	939.633	950.97	852.346	767.983	1148.61	708.57	712.025	926.311	760.454	548.605	1076.58	806.645	921.101	638.434	1035.16	952.829	918.941	677.985	682.25	1000.89	900.367	710.703	931.715	548.331	504.388	850.799	801.27	611.409	571.33	762.089	535.794
309.874	5.45		0	0	0	0	0	0	0	0	0	0	0	0	0	0	0	0	0	0	0	0	0	0	0	0	0	0	0	0	0	0	0	0	0	0	0	0	0	0	0	0	0	0	0	0	0	0	0
309.875	0.45		0	0	0	0	0	0	0	0	0	0	0	0	0	0	0	0.496782	0	0	0	0	0	0	0	0	0	0	0	0	0	0	0	0	0	0	0	0	0	0	0	1.2978	0	0	0	0	0	0	0
310.164	38.63		0	0	0	1.28027	0	0	0.85646	0.893414	0	1.51833	1.36445	6.54395	0	3.51857	0.827939	7.71723	0.298175	0.334988	4.65363	0	0.819114	6.50229	0	0.564198	0.812322	5.35115	3.37564	1.81894	0	9.08036	1.30218	1.91348	11.8709	0	29.596	107.27	6.89434	0	9.62657	0	19.2893	110.002	12.4158	0	0	0	0
310.278	42.95		38.7449	124.461	167.627	81.0522	71.5067	215.969	247.706	148.443	56.0951	139.204	572.41	411.839	294.273	191.662	405.411	287.148	484.482	284.779	96.5328	76.6521	80.2725	16.8571	57.3436	141.128	164.843	205.854	127.145	195.308	479.227	107.512	307.295	157.038	219.836	28.4816	13.337	226.414	135.872	77.8937	99.8519	33.7053	73.6169	89.8915	226.396	18.7097	163.143	136.576	94.8495
310.296	36.02		3.9312	0.667019	1.40243	0.371834	6.18402	13.0525	0.537939	7.24403	3.84905	4.16045	19.1642	26.5202	22.1481	14.5609	7.13892	16.784	11.5978	7.21556	14.9613	4.78373	6.5983	0	1.39726	2.79173	1.34674	2.73256	0	3.5959	12.1049	8.05089	7.85834	7.14833	0.473245	0	0	1.83968	0	2.13248	1.37452	1.75343	1.31541	2.18312	2.15677	2.75572	0	3.00861	0
310.369	39.68		0	0	0	0	0	0	0	0	0	0	0	0	0	0	0	0	0	0	0	0	0	0	0	0	0	0	0	0	0	0	0	0	0	0	0	0	0	0	0	0	0	0	0	0	0	0	0
310.928	0.73		18.057	10.0935	15.941	21.267	10.0937	13.1385	11.251	12.6928	13.5935	25.2007	10.3735	12.1069	10.7484	25.7638	22.1749	16.1734	17.7176	19.63	24.6163	24.8267	29.586	24.6993	26.772	32.7883	4.45412	6.05952	11.1209	9.91775	13.3629	8.54854	9.37686	8.3009	10.9851	13.7922	10.5874	6.01638	6.59974	10.1835	9.31546	0	8.72636	5.57448	2.76409	9.43459	8.19348	9.52435	4.98424
311.166	34.79		0	0	0	0	0	0	0	0	0	0	0	0	0	0	0	0	0	0	0	0	0	0	0	0	0	0	0	0	0	0	0	0	0	0	0	0	0	0	0	0	0	0	0	0	0	0	0
311.166	38.02		23.4836	10.3004	24.9935	35.7008	9.67645	23.1056	3.11235	2.76599	0	0.798078	49.7708	9.28693	14.7644	1.8807	37.7114	2.66258	25.9459	15.3642	17.5734	1.05322	8.05003	6.16092	4.65496	4.06259	3.46652	5.76452	0	0.842082	11.8312	27.0761	1.59268	0.724818	2.65561	19.1964	5.43802	7.13003	10.4243	13.7553	4.46618	16.8024	3.19847	1.73256	9.11223	14.3872	2.82431	0	6.09489
311.169	36.97		0	0	0	0	0	0	0	0	0	0	0	0	0	0	0	0	0	0	0	0	0	0	0	0	0	0	0	0	0	0	0	0	0	0	0	0	0	0	0	0	0	0	0	0	0	0	0
311.222	40.56		0	0	0	0	0	0	0	0	17.0055	4.01526	0	2.65041	13.2156	3.62153	1.00303	2.00521	0	0	21.254	18.3033	13.4376	25.3101	24.4607	11.3852	0	0	23.9884	12.6369	0	0	23.7128	11.6564	0	0	0	0	0	0	0	0	0	0	0	0	0	2.92573	0
311.241	41.8		36.4116	19.9358	23.8327	49.707	38.1669	65.3667	93.6629	83.6528	20.4103	38.1672	23.7741	17.02	7.27775	29.7878	25.5337	9.38014	19.3171	20.3724	73.4606	59.0772	32.8284	65.9514	49.2667	38.7821	19.7314	39.3363	17.4047	9.31198	2.79028	36.8733	16.543	10.4166	0	0	1.43651	0	0	20.9921	0.647218	0	1.32378	0.492877	0	21.3593	0	1.01611	0
311.279	42.9		0	0	6.26601	0	0	0	0	0	0	0	0	0	0	0	0	0	0	0	0	0	0	0	0	0	0	0	0	0	0	0	0	0	0	0	0	0	0	0	0	0	0	0	0	0	0	0	0
311.862	5.67		0	0	0	0	0	0	0	0	0	0	0	0	0	0	0	0	0	0	0	0	0	0	0	0	0	0	0	0	0	0	0	0	0	0	0	0	0	0	0	0	0	0	0	0	0	0	0
312.218	31.63		0	0	0	0	0	0	0	0	0	0	0	0	0	0	0	0	0	0	0	0	0	0	0	0	0	0	0	0	0	0	0	0	0	0	0	0	0	0	0	0	0	0	0	0	0	0	0
312.36	43.56		334.3	377.007	306.792	511.471	445.709	479.59	601.707	476.036	566.14	613.571	1763.17	1178.97	1173.58	874.386	1051.58	859.931	1009.56	887.171	808.741	668.767	1154.82	711.206	558.249	1049.38	552.72	573.724	464.548	667.793	1027.12	1238.13	760.682	1182.26	495.145	489.169	272.231	420.539	479.209	407.438	384.44	300.849	151.368	189.864	261.185	220.427	237.53	187.238	194.254
312.397	39.98		92.1012	87.6527	92.128	93.7537	93.8955	116.34	142.445	132.34	70.7667	164.686	71.0655	354.057	120.172	188.701	118.981	494.084	199.922	235.149	216.953	127.369	101.449	204.544	128.406	115.354	194.147	381.401	182.184	173.533	206.781	404.998	212.292	188.802	63.5962	55.9777	50.3245	97.4711	87.678	51.8263	48.5736	53.5019	51.9537	84.0002	64.718	49.5293	34.5667	45.8578	36.144
313.152	41.35		0	0	0	0	0	0	0	0	0	0	0	0	0	0	0	0	0	0	0	0	0	0	0	0	0	0	0	0	0	0	0	0	0	0	0	0	0	0	0	0	0	0	0	0	0	0	0
313.161	26.93		0	0	1.81735	0	0	1.78102	0	0	0	0	0	3.60676	0	0	0	0	0.514618	0	0	0	0	0	0	0	0	0	0	0	0	0	0	0	0	0	0	0	0	0	0	0	0	0	0	0	0	0	0
313.217	34.53		0	0.462312	0	0	0	0	1.58118	0.751691	0	0	22.6344	7.35669	7.44282	4.18978	1.40111	0	3.09203	0	0	0	0	0	0	0	0	0	0	1.07781	1.11428	0	0	4.00361	0	0	0	0.362628	0	0	0.59721	0	0	0	0	0	1.03673	1.25135	0.675714
313.239	51.45		15.5248	17.8113	11.3361	11.2231	10.1348	21.0455	30.7271	8.93388	22.4465	6.35055	18.7915	16.7171	25.278	12.3215	6.53137	19.3584	10.859	21.3216	24.7391	35.9439	38.9425	14.1293	41.4924	45.9329	1.60963	7.61583	6.68165	5.98299	20.9577	3.94454	11.2091	6.25343	0	0	0	0	0	0	0	0	0	2.06988	0	0	0	0	0.924956
313.25	44.11		0	0	0	0	0	0	0	0	0	0	0	0	0	0	0	0	0	0	0	0	0	0	0	0	0	0	0	0	0	0	0	0	0	0	0	0	0	0	0	0	0	0	0	0	0	0	0
313.251	49.81		4.66336	2.00536	2.76756	6.72819	2.45211	3.04875	0.924628	0	8.07174	0	3.80532	4.17387	0.308543	0.91799	2.28884	11.5105	6.16838	3.55772	0	22.9596	15.1306	7.82515	17.9045	21.3009	6.47454	2.47407	0.863391	6.08913	3.11265	6.61423	2.18217	0.847363	1.77524	0	0	0.665105	0	0	0	0	0	0.71603	0	0	0	0	0
313.262	49.04		0	0	0	0	0	0	0	0	0	0	0	0	0	0	0	0	0	0	0	0	0	0	0	0	0	0	0	0	0	0	0	0	0	0	0	0	0	0	0	0	0	0	0	0	0	0	0
313.274	2.52		0	0	0	0	0	0	0	0	0	0	0	0	0	0	0	0	0	0	0	0	0	0	0	0	0	0	0	0	0	0	0	0	0	0	0	0	0	0	0	0	0	0	0	0	0	0	0
313.276	1.13		0	0.661241	0	1.37219	0	0	0	0	0	0	0	0	0	0	4.59293	0.256997	0	0	0	0	0	0	0	0	0	0	0	0	1.45653	0	0	0	0	0	0	0	0	0	0	0	0	0	0	0	0	0	0
313.277	3.1		0	0	0	0	0	0	0	0	0	0	0	0	0	0	0	0	0	0	0	0	0	0	0	0	0	0	0	0	0	0	0	0	0	0	0	0	0	0	0	0	0	0	0	0	0	0	0
313.307	40.66		0	0	0	0	0	0	0	0	0	0	0	0	0	0	0	0	0	0	0	0	0	0	0	0	0	0	0	0	0	0	0	0	0	0	0	0	0	0	0	0	0	0	0	0	0	0	0
313.309	41.93		11974.1	8831.92	9706.05	20299.7	17930.5	15080.6	8754.34	7106.99	9149.93	12254.4	45614.4	36732.3	35257	20951.3	18304.2	21281	24643.8	23887.9	21159.8	23924.4	17700.9	22223.8	19251.7	18630.1	7553.24	10389.2	13372.5	12594.1	17510.5	22903.6	27044.2	21821.8	17197.7	18902.9	20773.2	24450.1	17056.6	16622.6	15170.8	18770.8	17563.7	18826.2	16618.3	19344.5	16568.1	18261	16049.3
313.364	43.58		3.71649	14.5225	13.4699	53.5318	50.3095	52.2972	79.0703	0	0	0	141.359	105	96.2958	77.0571	96.713	69.6572	0	0	0	1.62573	2.50409	0	0	0	3.50527	0	4.42216	3.68034	0	0	0	2.10301	0	0	0	0	0	0	0	0	0	0	0	0	0	0	0
313.86	5.66		0	0	0	0	0	0	0	0	0	0	0	0	0	0	0	0	0	0	0	0	0	0	0	0	0	0	0	0	0	0	0	0	0	0	0	0	0	0	0	0	0	0	0	0	0	0	0
313.895	0.42		3.85023	4.09193	1.20218	6.0466	2.99164	0	1.11838	0.795929	2.06776	2.08381	4.45207	2.47337	2.92976	0	12.2468	2.71647	4.77729	3.52015	0	0	0.694508	0	0	0.545539	2.63188	3.16929	0	0.759395	5.60346	2.33514	1.83162	0	0	1.74666	1.15913	3.05324	0	1.391	0	1.03842	0	0.496084	1.88205	0.428792	0	0	0
314.278	1.13		0	0	0	0	0	0	0	0	0	0	0	0	0	0	0	0	0	0	0	0	0	0	0	0	0	0	0	0	0	0	0	0	0	0	0	0	0	0	0	0	0	0	0	0	0	0	0
314.311	41.94		3164.52	2551.02	3105.84	160.22	198.325	322.724	53.6196	165.446	131.733	176.691	7616.95	7549.87	7413.42	4826.24	5197.53	5192.32	97.3948	677.724	133.823	231.833	56.3606	139.23	171.815	112.102	133.514	168.25	152.422	182.249	40.3903	54.098	82.825	22.4001	2.55731	1.98484	0	0	1.34814	0	0	0	0.759062	24.6893	0	670.693	0	0	0
314.334	39.86		0	0	0	0	0	0	0	0	0	0	0	0	0	0	0	0	0	0	0	0	0	0	0	0	0	0	0	0	0	0	0	0	0	0	0	0	0	0	0	0	0	0	0	0	0	0	0
314.343	39.36		375.153	347.604	392.002	414.031	489.394	353.596	496.185	525.549	596.407	727.433	898.279	696.49	837.187	1031.85	663.703	638.578	1021.82	1031.75	404.697	296.567	439.292	372.322	224.613	595.345	758.011	620.667	565.353	750.972	694.804	606.56	562.71	1094.36	430.906	438.504	278.171	281.005	319.755	347.614	399.997	374.853	216.3	227.748	271.751	349.87	383.334	483.79	354.431
315.154	33.46		0	0	0	0	0	0	0	0	0	0	0	0	0	1.16693	0	0	0	0	0	0	0	0	0	0	0	0	0	0	0	0	0	0	0	0	0	0	0	0	0	0	0	0	0	0	0	0	0
315.209	38.85		0	0	0	0	0	0	0	0	0	0	0	0	0	0	0	0	0	0	0	0	0	0	0	0	0	0	0	0	0	0	0	0	0	0	0	0	0	0	0	0	0	0	0	0	0	0	0
315.218	42.81		3.05384	0	4.11297	0	4.77448	0	0	0	0	0	0	0	0	0	0	0	0	0	0	0	0	0	0	0	0	0	0	0	0	0	0	0	0	0	0	0	0	0	0	0	0	0	0	0	0	0	0
315.311	41.93		115.765	142.273	74.4513	0	0	0	0	0	0	0	126.808	103.634	146.823	0	25.8746	92.8843	0	0	0	0	0	0	0	0	1.34985	0	0	0	0	0	0	0	0	0	0	0	0	0	0	0	0	0	0	0	0	0	0
315.346	39.36		0	0	0	0	0	0	0	0	0	0	0	0	0	0	0	0	0	0	0	0	0	0	0	0	0	0	0	0	0	0	0	0	0	0	0	0	0	0	0	0	0	0	0	0	0	0	0
315.855	5.65		0	0	0	0	0	0	0	0	0	0	0	0	0	0	0	0	0	0	0	0	0	0	0	0	0	0	0	0	0	0	0	0	0	0	0	0	0	0	0	0	0	0	0	0	0	0	0
316.098	26.84		0	0	0	0	0	0	0	0	0	0	0	2.23996	5.72268	0	0	0	2.56502	0.981141	0	0	0	0	0	0	0	0	0	0	0	0	0	0	0	0	0	0	0	0	0	0	0	0	0	0	0	0	0
316.101	28.86		0	0	0	0	0	0	0	0	0.258407	0	5.4448	0.532637	6.02746	0	0	0	0	0	0	0	0	0	0	0	0	0	0	0	0	0	0	0	0	0	0	0	0	0	0	0	0	0	0	0	0	0	0
316.135	30.75		0	0	0	0	0	0	0	0	0	0	5.12169	0.99772	2.81016	0	0	0	0	0	0	0	0	0	0	0	0	0	0	0	0	0	0	0	0	0	0	1.01358	0	0.704629	0	0	0	0	0	0	0	0.73559	0
316.322	0.92		0	0	0	0	0	0	0	0	0	1.05176	2.46977	0.648677	0	0	5.13989	0.605918	0	1.10423	0	0	0	0	0.549469	0	0	1.30592	0	0	3.16123	1.08358	0	0	0	0	0	0.484833	0	0	0	0	0	0	0	0	0	0	0
316.36	38.13		1680.65	1934.82	2220.74	2056.33	1891.44	2123.72	2864.99	2845.74	2464.91	2471.88	4645.59	4638.55	3701.84	3343.82	3197.86	2806.15	3546.81	3050.76	2445.25	2429.33	2481.58	1941.01	1731.97	2200.02	2418.17	1802.52	1693.29	2617.11	3203.52	2551.88	2453.61	2762.07	1841.1	1500.77	1875.51	2011.39	1878.81	1799.54	1722.06	1889.62	1823.72	1532.72	1917.1	1742.13	2154.85	1933.52	2236.5
317.06	35.76		0	0	0	0	0	0	0	0	0	0	0	0	0	0	0	0	0	0	0	0	0	0	0	0	0	0	0	0	0	0	0	0	0	0	0	0	0	0	0	0	0	0	0	0	0	0	0
317.166	41.82		25.0336	34.2583	40.8438	27.9416	49.9622	58.9417	46.2344	22.0324	22.9053	46.3372	36.8799	64.2468	21.5003	39.3786	43.0016	30.6073	24.4038	36.5456	21.8622	26.4076	18.9706	18.5312	20.6833	25.3792	20.1932	36.4694	22.4292	22.5237	24.7819	45.0858	28.6942	22.4127	14.0315	6.08407	11.0798	3.73323	6.4412	9.64443	15.0822	9.27474	2.04166	13.1896	4.21112	2.66861	9.00512	8.39921	3.33093
317.224	39.51		239.102	222.433	224.818	262.166	235.912	291.199	304.001	269.271	168.665	228.145	105.635	169.802	121.123	191.238	254.36	216.659	231.338	246.602	454.369	205.676	186.579	440.02	221.944	176.232	116.162	242.366	61.9252	71.3273	101.788	238.043	65.3301	97.1777	88.9897	120.96	87.4128	239.758	102.206	307.673	85.2034	99.9719	186.532	87.2725	173.18	277.146	353.233	26.487	38.7518
317.231	43.41		0	0	0	0	0	3.45725	0	0	0	0	0	2.92527	0	0	0	0	0	3.95465	0	10.4179	2.2783	5.57985	13.7745	3.08503	0	0	0	0	0	0	0	0	0	0	0	0	0	0	0	1.51185	0	0	0	0	0	0	0
317.291	42.69		74.6421	0	50.4294	106.173	14.4438	79.1527	68.403	68.2482	19.2591	97.2479	52.2218	51.8554	45.0727	150.614	27.3851	9.75578	26.5847	48.7919	249.659	57.3914	36.2008	238.16	47.8128	34.0898	0	83.1037	0	0	0	163.472	0	0	0	0	0	0	0	85.7079	0	0	0	0	0	91.9839	0	0	0
317.38	37.79		327.268	343.599	461.745	489.274	353.433	420.776	546.738	4.6915	3.51338	0.4596	14.7919	27.6874	20.8032	16.6788	16.5356	366.709	7.796	273.463	231.356	142.23	123.014	283.917	162.891	86.3059	238.768	227.869	1.80917	38.4011	51.1984	22.1821	2.61064	15.6839	284.28	164.839	283.329	289.811	165.418	263.932	300.63	100.53	89.8327	258.688	144.497	255.785	109.824	148.473	97.6243
318.197	38.68		0	0	0	0	0	0	0	0	0	0	0	0	0	0	0	0	0	0	0	0	0	0	0	0	0	0	0	0	0	0	0	0	0	0	0	0	0	0	0	0	0	0	0	0	0	0	0
318.207	51.29		0	0	0	0	0	0	0	0	0	0	21.391	6.76558	0	0	4.21399	0	0	0	0	0	0	0	0	0	0	0	0	0	0	0	0	0	0	0	0	0	0	0	0	0	0	0	0	0	0	0	0
318.235	43.42		0	0	0	0	0	0	0	0	0	0	0	0	0	0	0	0	0	0	0	0	0	0	0	0	0	0	0	0	0	0	0	0	0	0	0	0	0	0	0	0	0	0	0	0	0	0	0
318.235	39.23		0	0	0	0	0	0	0	0	0	0	0	0	0	0	0	0	0	0	0	0	0	0	0	0	0	0	0	0	0	0	0	0	0	0	0	0	0	0	0	0	0	0	0	0	0	0	0
318.271	34.99		21.2645	22.6	16.878	10.7994	14.9292	20.2648	35.8295	6.61148	3.71259	28.4176	218.184	224.785	107.672	95.6127	93.1926	69.8611	65.7804	56.1184	61.395	10.5853	41.4731	36.8224	11.6152	18.7337	15.3847	8.08739	12.5537	18.7862	40.9638	32.7703	29.4378	25.1325	72.6011	84.5402	79.3599	60.7547	95.8043	108.473	63.1145	80.6622	66.2725	55.7781	77.3239	98.0546	75.0668	64.0095	79.1433
319.203	40.36		0	0	0	0	0	0	0	0	0	0	0	0	0	0	0	0	0	0	0	0	0	0	0	0	0	0	0	0	0	0	0	0	0	0	0	0	0	0	0	0	0	0	0	0	0	0	0
319.204	39.8		0	0	0	0	0	0	0	0	0	0	0	0	0	343.997	949.403	978.574	705.071	987.65	399.763	167.327	633.769	305.454	357.436	630.642	1242.86	2177.88	956.445	1442.25	1434.4	2296.02	1235.5	1681.45	1736.95	1520.9	1525.91	1341.24	2141.22	1723.05	1608.71	1420.88	2066.14	889.172	1287.78	2218.22	2738.84	1496.75	2015.03
319.229	42.21		0	0	0	0	0	0	0	6.51982	0	0	147.163	65.7868	13.5136	27.7393	45.5048	5.18223	16.8471	20.3846	37.3295	37.1445	17.0077	56.3214	30.8973	11.2247	0	0	0	0	0	25.871	0	0	0	0	0	0	0	0	0	0	0	0	0	0	0	0	0
319.256	44.34		49.9742	32.4933	42.1181	70.5644	49.7335	50.1733	30.4426	0	3.57994	7.59495	29.6288	40.2355	34.338	29.1416	10.6488	9.71721	38.9759	38.0258	34.4536	59.6747	41.3315	51.9648	48.4759	48.5332	39.1194	28.0356	28.6493	32.369	31.1222	47.86	36.0171	29.9785	27.9314	15.0744	36.8427	23.847	25.9046	1.62374	37.7364	24.6369	12.3063	20.109	14.6889	24.0882	19.622	26.64	23.7455
319.26	37.33		0	0	0	0	0	0	0	0	0	0	0.533717	0	0	0	0	0	0	0	0	0	0	0	0	0	0	0	0	0	0	0	0	0	0	0	0	0	0	0	0	0	0	0	0	0	0	0	0
319.265	38.46		472.539	488.675	498.343	484.333	486.846	513.174	836.201	1002.2	741.91	910.253	1429.58	1399.2	1224.14	1302.14	1164.27	1395.01	1336.52	1200.28	1231.63	1152.1	1276.21	888.007	1069.75	1823.59	1175.39	722.817	1010.27	1206.67	1439.79	1100.35	1137.33	1253.63	462.678	257.237	278.927	322.818	351.23	390.661	407.31	236.981	214.781	223.445	327.694	371.029	536.842	607.568	567.252
319.267	43.22		0	0	0	0	0	0	0	0	0	0	0	0	0	0	0	0	0	0	0	0	0	0	0	0	0	0	0	0	0	0	0	0	0	0	0	0	0	0	0	0	0	0	0	0	0	0	0
319.272	35		0	0	0	0	0	0	0	0	0	0	0	0	0	0	0	0	0	0	0	0	0	0	0	0	0	0	0	0	0	0	0	0	0	0	0	0	0	0	0	0	0	0	0	0	0	0	0
319.318	41.18		96.4798	127.822	125.675	102.814	134.739	128.325	131.616	110.926	123.106	120.535	144.972	110.226	191.688	109.146	154.979	125.787	128.107	129.975	93.4087	98.1985	131.788	123.469	88.8846	142.943	94.7008	77.2095	125.858	101.097	136.334	79.148	125.737	117.919	44.293	28.1892	78.6285	57.1247	44.059	38.0322	39.63	30.6767	42.3476	43.1045	25.4175	38.6037	39.3241	46.734	48.1704
320.266	38.34		0	0	0	0	0	0	0	0	0	0	0	0	0	0	0	0	0	0	0	0	0	0	0	0	0	0	0	0	0	0	0	0	0	0	0	0	0	0	0	0	0	0	0	0	0	0	0
320.274	35.01		0	0	0	0	0	0	0	0	0	0	0	0	0	0	0	0	0	0	0	0	0	0	0	0	0	0	0	0	0	0	0	0	0	0	0	0	0	0	0	0	0	0	0	0	0	0	0
320.293	39.38		2078.24	2958.71	2697.38	2689.53	3109.93	2969.7	3500.55	3696.41	2549.96	3160.69	5327.81	4061.49	3596.22	3009.61	4068.14	2447.28	4405.89	4003.24	2960.71	2319.73	3104.31	2326.44	2066	2237.77	1855.53	1483.94	1760.54	1948.98	2074.63	2008.78	2264.97	2824.53	1491.23	1181.49	1452.9	1037.53	367.498	1132.27	1450.23	914.008	291.528	819.773	1031.74	275.331	674.229	1708.37	1817.07
320.955	24.6		0	0	0	0	0	0	0	0	0	0	0	0	0	0	0	0	0	0	0	0	0	0	0	0	0	0	0	0	0	0	0	0	0	0	0	0	0	0	0	0	0	0	0	0	0	0	0
321.185	40.24		5360.05	5367.99	5551.41	4471.57	5065.53	5499.83	4190.01	3953.12	3809.56	3976.94	7311.49	4259.09	4518.72	3274.88	4179.6	2994.2	4618.5	5479.05	1784.77	1971.99	2251.83	2634.94	2001.86	2352.58	3441.99	3542.49	3712.61	3519.34	3556.73	4534.58	3569.48	3650.23	3669.39	3089.38	3831.02	3969.07	3233.2	3269.92	3241.38	2820.9	2704.82	3005.76	2428.28	3226.34	3584.38	2099.28	2628.61
321.211	41.65		0	0	0	0	0	0	0	0	0	0	0	0	0	0	0	0	0	0	0	0	0	0	0	0	0	0	0	0	0	0	0	0	0	0	0	0	0	0	0	0	0	0	0	0	0	0	0
321.216	41.13		0	0	0	0	0	0	0	0	0	7.15926	1554.06	504.385	412.892	641.203	1589.28	792.166	2091.59	1004.29	803.267	430.782	585.833	354.121	391.925	528.815	1378.91	2240.66	290.4	345.1	1239.19	1092.97	311.519	298.291	1051.28	1594.75	1510.18	1157.74	789.427	1230.25	1267.48	763.391	947.565	1057.42	809.384	1103.59	961.482	177.264	871.722
321.24	1.03		0	0	0	0	0	0	0	0	1.46318	1.5498	0	0	0	0.939644	0.819044	0	0.523243	0	3.88258	0	0	4.20217	0	0	0	0	0	0	0	0	0	0	0	0	0	0	0	0	0	0	0	0	0	0	0	0	0
321.243	42.74		0	0	0	0	0	0	0	2.08744	0	3.68426	51.6771	13.07	16.8455	43.5274	6.47421	13.119	16.9713	0	8.90298	5.83445	5.3584	16.949	11.4638	1.77204	0	0	0	0	0	38.599	2.46039	0	0	0	0	0	0	0	0	0	0	0	0	0	0	0	0
321.271	3.28		0	0	0	0	0	0	0	0	0	0	0	0	0	0	0	0	0	0	0	0	0	0	0	0	0	0	0	0	0	0	0	0	0	0	0	0	0	0	0	0	0	0	0	0	0	0	0
321.271	3.89		0	0	0	0	0	0	0	0	0	0	0	0	0	0	0	0	0	0	0	0	0	0	0	0	0	0	0	0	0	0	0	0	0	0	0	0	0	0	0	0	0	0	0	0	0	0	0
321.272	4.64		0	0	0	0	0	0	0	0	0	0	0	0	0	0	0	0	0	0	0	0	0	0	0	0	0	0	0	0	0	0	0	0	0	0	0	0	0	0	0	0	0	0	0	0	0	0	0
321.302	39.41		0	0	0	0	0	0	0	0	0	0	0	0	0	0	0	0	0	0	0	0	0	0	0	0	0	0	0	0	0	0	0	0	0	0	0	0	0	0	0	0	0	0	0	0	0	0	0
321.309	46.87		0	0	0	0	0	0	0	0	0	0	0	0	0	0	0	0	0	0	0	0	0	0	0	0	0	0	0	0	0	0	0	0	0	0	0	0	0	0	0	0	0	0	0	0	0	0	0
321.32	43.75		258.115	262.696	160.951	343.895	358.004	342.8	234.164	336.634	324.64	279.52	733.375	654.126	677.44	440.945	540.003	469.814	427.855	390.21	345.11	259.772	371.648	257.42	277.741	382.751	247.946	329.934	300.754	249.782	345.228	421.382	368.11	253.105	153.286	60.028	63.8967	39.1925	118.162	32.6751	91.5756	168.801	117.271	56.9985	29.8965	57.5529	110.035	79.2424	57.02
321.326	44.71		990.491	908.162	829.525	1446.35	876.455	806.291	975.469	303.743	235.188	225.415	306.629	372.762	345.397	239.624	204.596	282.158	221.508	215.386	372.573	557.769	512.765	342.728	496.706	512.886	177.604	101.384	180.449	146.142	211.684	124.149	251.035	204.742	671.086	747.94	623.624	545.653	576.479	515.403	454.443	476.381	563.596	450.215	382.308	422.445	352.308	456.304	329.857
321.882	5.27		0	0	0	0	0	0	0	0	0	0	0	0	0	0	0	0	0	0	0	0	0	0	0	0	0	0	0	0	0	0	0	0	0	0	0	0	0	0	0	0	0	0	0	0	0	0	0
321.884	0.44		0	0	0	0	0	0	0	0	0	0	0	0	0	0	0	0	0	0	0	0	0	0	0	0	0	0	0	0	0	0	0	0	0	0	0	0	0	0	0	0	0	0	0	0	0	0	0
322.095	33.12		0	0	0	0	0	0	0	0	0	0	0	29.4765	0	0	0	14.8888	2.1496	1.74097	0	0	0	0	0	0	0	0	0	0	0	0	0	0	0	0	0	0	0	0	0	0	0	0	0	0	0	0	0
322.234	40.4		0	0	0	1.09387	0	0.996217	0	5.02384	1.01221	0.589281	3.02116	1.43583	2.79068	0	0	0	0	2.82439	0	0	0	0	0	0	0	0	0	0	1.42174	0	0	0	12.2593	5.08414	2.83733	11.0875	5.75494	8.06275	7.92061	1.76682	1.36307	5.11333	4.65508	3.02126	1.17301	1.83529	2.16215
322.273	45.45		0	0	0	0	0	0	0	0	0	0	0	0	0	0	0	0	0	0	0	0	0	0	0	0	0	0	0	0	0	0	0	0	0	0	0	0	0	0	0	0	0	0	0	0	0	0	0
322.296	38.36		0	0	0	0	0	0	0	0	0	0	0	0	0	0	0	0.301728	0	0	29.4778	0.833139	0	26.1883	0.276002	0	0	3.5453	0	0	0	5.70393	0	0	2.21108	0.414502	0.748177	0	6.21023	3.32326	0.87039	0	0.404224	0	4.27296	3.06691	0	0.469043	0
322.304	38.88		9.58043	2.3912	7.88789	7.81986	3.52817	8.38829	40.9621	60.4063	28.8643	53.8199	27.2325	22.1827	40.7316	85.1837	45.4844	78.1174	118.222	46.9334	34.0223	17.7467	14.1706	4.31675	0	0	0	9.40981	0	0	0	21.1885	0	0	0	0	0	0	0	7.69033	0	0	0	0	0	5.77203	0	0	0
322.33	44.71		181.173	157.282	150.575	289.591	165.278	159.306	0	0	0	0	0	0	0	0	0	0	0	0	0	0	0	0	0	0	0	0	0	0	0	0	0	0	0	0	0	0	0	0	0	0	0	0	0	0	0	0	0
323.171	41.83		0	0	0	119.08	115.081	160.073	264.093	136.744	115.269	127.044	106.709	114.414	131.511	80.319	111.685	40.5191	0	108.059	130.147	90.5762	54.7639	149.829	74.8529	69.0904	168.998	211.181	118.646	45.011	105.614	156.05	126.494	45.7048	64.4129	19.7853	29.1365	12.3234	34.9648	34.3724	26.9235	13.0574	9.73172	14.0087	4.23864	20.7926	4.8331	11.6838	9.27675
323.176	39.52		0	0	0	0	0	0	0	0	0	0	0	0	0	0	0	0	0	0	0	0	0	0	0	0	0	0	0	0	0	0	0	0	0	0	0	0	0	0	0	0	0	0	0	0	0	0	0
323.235	40.97		928.789	973.454	1063.54	1085.62	1026.88	1070.01	766.202	508.309	378.278	487.475	1475.99	1253.21	1109.47	950.757	1025.84	762.508	1013.8	854.804	640.382	555.198	769.544	548.741	569.981	729.28	963.93	964.577	673.351	741.741	1090.06	1022.7	759.778	896.979	980.824	861.199	764.691	831.759	806.852	739.975	976.619	602.456	688.513	497.759	624.97	671.34	830.112	733.607	765.532
323.257	43.53		21.6168	8.26603	23.3265	54.5445	19.3697	12.822	11.8412	27.2936	74.3676	94.8781	562.501	289.099	259.981	161.988	235.561	162.034	219.761	209.222	144.37	102.789	133.336	140.5	115.877	138.382	112.78	107.51	67.3647	90.1059	238.145	271.691	150.07	155.25	42.7817	57.4977	56.623	76.3182	92.4592	62.0463	22.2369	32.813	18.3201	18.6222	6.64685	37.3359	15.6603	13.6012	30.6005
323.271	42.63		0	0	0	0	0	0	0	0	0	0	0	0	0	0	0	0	0	0	0	0	0	0	0	0	0	0	0	0	0	0	0	0	0	0	0	0	0	0	0	0	0	0	0	0	0	0	0
323.878	5.27		0	0	0	0	0	0	0	0	0	0	0	0	0	0	0	0	0	0	0	0	0	0	0	0	0	0	0	0	0	0	0	0	0	0	0	0	0	0	0	0	0	0	0	0	0	0	0
323.878	0.44		0	0	0	0	0	0	0	0	0	0	0	0	0	0	0	0	0	0	0	0	0	0	0	0	0	0	0	0	0	0	0	0	0	0	0	0	0	0	0	0	0	0	0	0	0	0	0
323.879	5.94		0	0	0	0	0	0	0	0	0	0	0	0	0	0	0	0	0	0	0	0	0	0	0	0	0	0	0	0	0	0	0	0	0	0	0	0	0	0	0	0	0	0	0	0	0	0	0
324.235	37		0	0	0	0	0	0	0	0	0	0	0	0	0	0	0	0	0	0	0	0	0	0	0	0	0	0	0	0	0	0	0	0	0	0	0	0	0	0	0	0	0	0	0	0	0	0	0
324.286	43.37		0	0	0	0	0	0	0	0	0	0	0	0	0	0	0	0	0	0	0	0	0	0	0	0	0	0	0	0	0	0	0	0	0	0	0	0	0	0	0	0	0	0	0	0	0	0	0
324.324	39.01		1.34545	0	4.72792	3.90341	0	7.74859	0	0	0	5.50407	1.93837	12.3865	2.259	9.72084	6.68491	8.00685	0.88522	5.31504	15.0709	0.687139	0	11.9742	1.88443	2.51952	0	4.82423	0	0.499243	4.86074	13.3759	0	0	0	0	0	0	0	1.67655	0	0	0	0	0	1.96542	0	0	0
325.105	42.38		202.946	109.562	241	315.899	110.445	236.202	309.5	175.778	127.964	167.598	319.387	127.259	143.514	193.679	164.161	57.8736	148.471	127.009	263.221	187.461	152.363	285.414	215.864	150.362	50.2399	211.73	81.8239	83.3604	112.209	252.845	77.0889	27.8886	7.6418	9.68832	8.98417	70.3074	71.9605	117.81	27.9309	49.0512	0	8.0412	12.0552	73.3551	33.58	38.2027	4.45276
325.186	41.79		0	0	0	0	0	0	0	0	0	0	0	0	0	0	0	0	0	0	0	0	0	0	0	0	0	0	0	0	0	0	0	0	0	0	0	0	0	0	0	0	0	0	0	0	0	0	0
325.266	40.92		2310.97	2159.27	2125.49	3679.35	3191.25	3064.74	3358.34	2346.61	3007.29	3374.19	8335.66	6846.83	6418.07	4728.56	4560.06	4129.77	6379.39	5269.35	5524.69	4430.35	4538.22	4449.69	4134.93	4127.59	2914.56	2753.05	3565.49	3603.12	5673.69	5609.71	6624.06	5987.97	4920.23	6233.8	5554.49	6035.6	6697.39	5978.89	5438.85	5671.81	5490.52	4982.42	5628.81	5891.59	5554.02	6676.82	5998.14
325.318	46.08		0	1.20108	2.82719	2.0632	4.35884	0	0	0	0	0	4.95825	0	0	0	0	0	0	0	0	0	0	0	0	0	5.07526	0	0	0.596545	5.52524	0	0	0	0	0	0	0	0	0	0	0	0	0	0	0	0	0	0
325.32	39.66		0.981244	5.76162	6.81004	5.54117	5.69703	8.82629	0	0	0	0.70679	0	0	0	0	14.7763	0	5.01311	3.93611	0	0	0	2.03539	0	0	0	0	0	0.413275	10.6408	6.45136	0	2.65943	1.48498	0.325188	1.51633	0	0	0.795564	0	0.546193	0	0	2.5912	0	0	0	0.602243
325.352	36.32		0	0.394541	0	0	0	0	0	1.43752	0	0	12.0942	4.16658	8.73497	3.35249	4.42049	2.39103	0.518414	0	0	0	0	0	0	0	0	0	0	0	0	0	2.46137	0	1.1619	0	0	0	0	0	0.638588	0	0	0	0.44775	0	0	0	0
325.875	5.33		0	0	0	0	0	0	0	0	0	0	0	0	0	0	0	0	0	0	0	0	0	0	0	0	0	0	0	0	0	0	0	0	0	0	0	0	0	0	0	0	0	0	0	0	0	0	0
325.875	0.44		0	0	8.65088	0	0	8.58224	0	0	2.88995	0	6.90952	2.57212	10.0622	0	9.00212	4.21488	8.05031	5.65685	0	6.90099	0	0	3.27177	0	1.58287	4.86539	0	0	3.9137	7.93999	0	2.18497	0	0	0	0	0	0	0	0	0	0	0	0	0	0	0
325.89	26.82		0	0	87.8824	0	0	110.294	0	0	0	0	0	0	0	0	0	0	0	0	0	0	0	0	0	0	0	0	0	0	0	0	0	0	0	0.734955	0	0	0	0	0	1.34784	0	0	0	0	0	0	0
326.269	40.92		702.102	695.702	675.674	926.425	877.685	880.669	46.854	27.0552	61.452	33.1717	1725.8	1410.8	1665.84	1072.49	842.728	1013.84	34.348	36.2241	44.791	32.3607	58.9055	18.4847	23.1025	20.8059	0.952493	1.21632	0	0	93.8155	69.5775	119.28	79.8575	108.497	54.3777	164.092	98.2849	175.968	125.746	133.796	157.659	165.703	109.329	29.3949	116.575	63.5782	55.0246	13.9582
326.355	38.78		8.33508	30.3863	55.7975	18.6064	22.7884	59.884	43.3754	54.4113	18.5649	29.5002	7.34346	11.1234	23.3892	44.7336	20.9768	28.5288	12.039	7.52567	446.46	8.92444	21.099	419.247	11.9391	16.3845	9.22896	10.2712	18.5653	17.5703	27.8334	25.9858	37.3155	42.5052	3.70671	1.50769	7.90451	14.2678	3.04046	3.25092	5.38739	7.27679	8.84061	13.4385	7.29723	1.07762	2.51378	1.45716	0.497453
327.108	34.09		0	0	0	0	0	0	0	0	0	0	0	0	0	0	0	0	0	0	0	0	0	0	0	0	0	0	0	0	0	0	0	0	0	0	0	0	0	0	0	0	0	0	0	0	0	0	0
327.143	18.42		0	0	2.03124	0	0	3.72	0	0	0	0	0.726542	2.10951	0	0	0.519826	1.51931	0	0	0	0	0	0	0	0	0	0	0	0	0	0	0.792968	0	0	0.681273	0.4268	0.475253	0	0	0	0	0.903491	0	0	0	0	0	0
327.167	34.83		0	0	0	0	0	0	0	0	0	0	2.05884	0.882152	2.1596	0	0	0	0	0	0	0.655642	0	0	0	0	0	0	0	0	0	0	0	0	0	0	0	0	0	0	0	0	0	0	0	0	0	0	0
327.204	40.07		0	0	0	0	0	0	0	0	0	0	0	0	0	0	0	0	0	0	0	0	0	0	0	0	0	0	0	0	0	0	0	0	0	0	0	0	0	0	0	0	0	0	0	0	0	0	0
327.205	42.24		3022.02	1441.63	2531.04	3704.07	2998.73	2113.85	3131.87	2714.57	2235.13	3219.43	5010.24	5409.59	4940.71	5640.1	4024.48	4438.97	4186.92	3331.24	5446.41	3612.86	2979.87	4125.59	4222.78	3041.53	2144.11	3534.51	2740.63	2697.36	3140.02	6217.65	2896.68	2861.75	1660.81	1579.19	2347.79	1095.14	1919.05	2180.82	1233.41	1913.32	2088.7	985.572	1292.77	1661.57	1517.72	661.394	971.215
327.238	39.41		0	0	0	0	0	0	0	0	0	0	0	0	0	0	0	0	0	0	0	0	0	0	0	0	0	0	0	0	0	0	0	0	0	0	0	0	0	0	0	0	0	0	0	0	0	0	0
327.243	2.16		0	0	0	0	0	0	0	0	0	0	0	0	0	0	0	0	0	0	0	0	0	0	0	0	0	0	0	0	0	0	0	0	0	0	0	0	0	0	0	0	0	0	0	0	0	0	0
327.244	4.31		0	0	0	0	0	0	0	0	0	0	0	0	0	0	0	0	0	0	0	0	0	0	0	0	0	0	0	0	0	0	0	0	0	0	0	0	0	0	0	0	0	0	0	0	0	0	0
327.245	0.04		0	0	0	0	0	0	0	0	0	3.66725	0	0	0	4.17711	0	0	0	0	4.06932	5.50266	4.51161	2.74712	3.22586	6.23603	0	0	0	0	0	0	0	0	0	0	0	0	0	0	0	0	0	0	0	0	0	0	0
327.245	2.98		0	0	0	0	0	0	0	0	0	0	0	0	0	0	0	0	0	0	0	0	0	0	0	0	0	0	0	0	0	0	0	0	0	0	0	0	0	0	0	0	0	0	0	0	0	0	0
327.246	3.57		0	0	0	0	0	0	0	0	0	0	0	0	0	0	0	0	0	0	0	0	0	0	0	0	0	0	0	0	0	0	0	0	0	0	0	0	0	0	0	0	0	0	0	0	0	0	0
327.262	44.1		0	0	0	0	0	0	0	0	0	0	0	0	0	0	0	0	0	0	0	0	0	0	0	0	0	0	0	0	0	0	0	0	0	0	0	0	0	0	0	0	0	0	0	0	0	0	0
327.265	47.48		0	0	0	0	0	0	0	0	0	0	0	0	0	0	0	0	0	0	0	0	0	0	0	0	0	0	0	0	0	0	0	0	0	0	0	0	0	0	0	0	0	0	0	0	0	0	0
327.266	44.84		0	0	0	0	0	0	0	0	0	0	0	0	0	0	0	0	0	0	0	0	0	0	0	0	0	0	0	0	0	0	0	0	0	0	0	0	0	0	0	0	0	0	0	0	0	0	0
327.295	46.7		0	0	0	0	0	0	0	0	0	0	0	0	0	0	0	0	0	0	0	0	0	0	0	0	0	0	1.40135	0.655243	0	0	14.2349	19.0357	0	5.16834	2.84349	4.66915	21.1226	4.34478	0	3.40757	0	9.27514	3.44052	1.26819	5.04285	0	7.48838
327.335	46		194.536	227.535	208.518	155.827	153.26	116.282	202.87	328.284	479.791	28.3305	81.676	90.4161	128.763	148.913	64.7486	139.459	123.264	47.4955	125.687	181.022	138.518	251.738	309.195	148.82	343.668	268.345	386.181	387.589	83.5067	135.281	177.536	283.084	5.75071	46.3394	26.6048	7.61425	20.0227	4.62718	3.52557	14.9773	12.6995	25.0203	6.06493	9.43146	9.2585	3.75905	10.6733
327.337	43.54		2421.3	3038.43	1869.18	2594.38	2187.55	2018.72	1663.02	1829.94	2627.39	2091.25	4347.16	3912.02	4229.51	3069.23	3402.34	2295.79	2716.93	2711.05	2771.71	3437.03	2833.44	3686.02	2868.94	1709.51	2296.19	2212.08	2093.69	2540.66	4013.56	3660.59	4070.39	4556.35	1357.05	2130.46	2323.96	2494.87	1843.99	1760.18	1138.7	1837.47	1166.26	951.405	1363.17	1526.95	925.737	1175.1	1475.96
327.342	40.92		279.423	669.79	438.808	463.906	703.077	625.592	910.729	1355.46	946.861	726.948	300.653	475.419	479.772	452.855	404.323	692.446	258.226	525.218	598.992	678.592	517.01	460.626	630.717	742.104	783.581	564.084	613.362	839.978	531.68	541.114	596.13	555.388	16.0448	109.856	14.7239	11.2244	10.9408	27.0187	17.1038	65.4478	8.56563	0	51.3272	25.1356	14.9481	13.9183	39.9924
327.343	41.52		406.943	474.819	449.192	429.573	233.543	282.678	419.754	252.765	756.628	611.397	87.1479	15.5407	279.896	296.964	146.777	164.429	327.671	164.713	370.629	353.009	281.876	398.598	329.372	363.189	481.853	505.866	506.815	287.707	223.467	220.529	414.885	242.816	88.4616	176.739	80.7606	88.7666	105.03	142.025	16.9667	85.1722	65.651	20.4802	114.589	54.2718	73.3972	125.725	76.6802
327.359	38.78		0	0	0	0	0	0	0	0	0	0	0	0	0	0	0	0	0	0	42.8012	0	0	0	0	0	0	0	0	0	0	0	0	0	0	0	0.433942	0	0	0	0	0	1.38786	0	0	0	1.13313	0	1.12072
327.87	5.48		0	0	0	0	0	0	0	0	0	0	0	0	0	0	0	0	0	0	0	0	0	0	0	0	0	0	0	0	0	0	0	0	0	0	0	0	0	0	0	0	0	0	0	0	0	0	0
327.882	26.77		0	0	0	0	0	0	0	0	0	0	0	0	0	0	0	0	0	0	0	0	0	0	0	0	0	0	0	0	0	0	0	0	0	0	0	0	0	0	0	0	0	0	0	0	0	0	0
328.243	39.79		39.3144	59.1088	24.8224	47.1312	62.0174	56.2662	81.051	74.1135	32.1929	167.798	28.9019	73.1783	64.8992	134.628	76.2894	160.592	167.884	181.767	122.056	83.3367	70.7847	101.371	63.6149	46.5942	37.2869	59.6938	25.5106	52.0429	94.9568	74.9191	34.113	124.744	44.3029	45.4792	60.3617	27.8152	50.6171	39.2685	51.1045	37.3182	53.7103	21.0524	29.2734	54.5219	19.8223	21.2854	13.8538
328.267	44.73		0	0	0	0	0	0	0	0	0	0	0	0	0	0	0	0	0	0	0	0	0	0	0	0	0	0	0	0	0	0	0	0	0	0	0	0	0	0	0	0	0	0	0	0	0	0	0
328.287	42.65		9.6993	0	0	18.6005	7.01535	0	0	0	0	3.524	5.67188	20.1851	11.8508	29.5454	5.65177	9.2659	0	0	58.8397	22.2763	8.42245	48.7725	28.7071	5.46363	0	0	5.53925	2.45318	0	4.02877	6.08547	0	0	4.13477	0	0	0	0	0	0	0	0	0	0	0	0	0
328.331	45.39		0	0	0	0	0	0	0	0	0	0	0	0	0	0	0	0	0	0	0	0	0	0	0	0	0	0	0	0	0	0	0	0	0	0	0	0	0	0	0	0	0	0	0	0	0	0	0
328.339	46.26		0.90395	8.08264	2.58356	0	0.461559	0	0	0	31.0741	0.486322	3.04383	0	2.9951	0	0	1.60565	0	0	0	2.58028	0	1.60925	0	0	10.8119	16.5783	11.9089	13.4071	0	0.984745	0	0	0	0	0	0	0	0	0	0	0	0.35986	0	0	0	0	0
328.346	41.55		57.4314	74.3118	53.5853	42.1246	27.4914	52.7304	0	148.042	148.005	25.6341	1.00464	0	0	0	0	4.0258	0	4.49817	0	0	0	3.866	0	0	16.0998	17.9359	42.1302	0	24.8012	0	0	0	0	0	0	0	0.983972	0	0	3.19217	2.92197	2.94446	1.39384	1.17728	0	2.64741	0
328.346	40.93		3.05238	57.0765	50.9032	41.1449	52.5955	46.3734	117.778	147.368	119.239	94.4367	0.598969	22.4208	21.4229	28.9877	17.3481	44.2046	5.40952	3.41075	39.6207	25.1159	50.7599	42.7564	46.8498	28.3489	53.4069	8.37889	56.2019	41.7638	44.1566	30.1446	62.9124	60.515	0.758191	1.17381	3.59142	1.02909	4.55461	1.74023	0	1.37246	6.54463	3.91328	1.8876	1.37047	4.23719	5.20384	2.41177
328.361	38.78		0	0	0	0	0	0	0	0	0	0	0	0	0	0	0	0	0	0	0	0	0	0	0	0	0	0	0	0	0	0	0	0	0	0	0	0	0	0	0	0	0	0	0	0	0	0	0
328.882	26.77		0	0	0	0	0	0	0	0	0	0	0	0	0	0	0	0	0	0	0	0	0	0	0	0	0	0	0	0	0	0	0	0	0	0	0	0	0	0	0	0	0	0	0	0	0	0	0
329.164	0.87		0	0	0	0	0	0	0	0	0	0	0	0	0	0	0	0	0	0	0	0	0	0	0	0	0	0	0	0	0	0	0	0	0	0	0	0	0	0	0	0	0	0	0	0	0	0	0
329.195	43.64		0	0	0	0	0	0	0	0	0	0	0	0	0	0	0	0	0	0	0	0	0	0	0	0	0	0	0	0	0	0	0	0	0	0	0	0	0	0	0	0	0	0	0	0	0	0	0
329.216	40.42		0	0	0	0	0	0	0	0	0	0	0	0	0	0	0	0	0	0	0	0	0	0	0	0	0	0	0	0	0	0	0	0	0	0	0	0	0	0	0	0	0	0	0	0	0	0	0
329.346	37.62		29.6725	22.0417	20.1224	29.0364	29.2213	33.9145	25.1741	40.378	19.3424	23.8757	56.9732	90.0053	60.872	42.456	55.4058	59.1544	35.5723	30.3428	18.0375	11.7427	13.966	14.6149	11.0348	12.439	26.4748	11.3104	12.1078	11.4667	50.7576	27.5263	30.553	26.7984	23.6507	21.4558	27.526	24.9555	21.8989	21.588	22.8391	19.7865	23.3749	19.0603	17.6695	18.623	11.2236	16.0347	11.5454
329.869	5.48		0	0	0	0	0	0	0	0	0	0	0	0	0	0	0	0	0	0	0	0	0	0	0	0	0	0	0	0	0	0	0	0	0	0	0	0	0	0	0	0	0	0	0	0	0	0	0
330.224	31.75		1.43704	0	0	0	0	0.789546	0	0	0	0	33.4952	24.1372	23.4039	9.45455	8.05258	1.45996	0.774129	0	0	0	0	0	0	0	0	0	1.87498	0	3.97446	0	1.00221	1.97434	1.81656	0	0.310969	3.12089	2.0141	0.536164	0	0	0.658152	3.51664	0.988446	1.42762	0.862327	3.91537	1.53213
330.226	32.63		1.72693	3.96508	4.34745	4.88144	7.39735	3.55466	7.92215	5.7144	0	3.13163	128.625	78.0832	102.734	34.3183	41.6112	18.2388	33.6499	24.1534	0	0	0	0	0	0	8.34539	0	5.50203	20.6461	30.2661	17.0474	35.8885	23.979	17.6986	9.47327	8.03622	22.1498	17.0503	10.2043	22.3681	13.0011	14.0521	19.1358	17.5531	7.39015	13.3832	29.1243	5.30446
330.275	38.51		9.51759	4.15141	1.74734	13.61	10.3496	5.87323	14.9871	67.1158	54.1366	59.522	50.8627	79.4633	97.039	80.6753	56.7909	75.2375	40.0189	36.1677	122.889	94.7555	135.556	90.6138	45.1623	95.395	23.6876	27.6289	47.4177	23.7873	51.1277	54.8587	71.0802	48.5402	0	0	0	1.81442	2.63468	0.805198	0	0	0	0	1.43399	1.69842	0	4.98549	1.27331
330.288	39.79		4.69487	7.72928	4.43014	10.1648	11.0701	4.9145	19.1528	39.2358	12.5316	41.8528	21.6248	57.5863	16.9855	48.4528	30.6944	70.7156	40.302	45.3523	96.0305	24.9746	8.22858	94.4196	26.7271	6.45735	2.67467	23.483	2.30559	0	5.66375	21.5752	3.31766	1.6672	63.4617	9.36776	94.4688	1.17507	45.8061	25.8001	68.4856	14.1336	71.3173	0	35.2948	27.4791	7.12534	0	10.6218
331.097	37.75		0	0	0	0	0.782583	0.683615	0	0.948814	0	0	3.46432	8.58162	3.2703	1.02026	0	3.76114	4.49107	1.79664	2.15849	3.04532	6.13189	3.14303	3.79819	4.66085	1.00404	0	0	0	1.60016	0.37803	0	0.537036	0	0	0	0	0	0	0	0	1.12106	1.52293	0	0	0	0	0
331.177	28.95		1.30091	0	0	0	0	0	0	0	0	0	5.67663	0.666155	0	0	0	0	0.360174	0	0	0	0	0	0	0	0	0	0	0	0	1.13842	0	0	0	1.39177	1.9099	1.03182	0	0.848566	0	0.376663	0	0.620002	0	0.362766	0	0	0.527355
331.211	43.46		75.4574	7.79783	7.51659	109.868	6.28276	6.32117	23.5489	11.2366	4.28886	23.8918	16.0603	38.5331	0	14.083	0	8.47172	0	0	77.2276	107.256	0	82.2373	133.293	0	0	3.5967	0	0	0	7.00854	0	0	0	0	32.8119	0	14.4159	0	7.16974	0	8.97584	0	0	0	0	0	0
331.228	32.63		0	0	0	0	0	0	0	0	0	0	12.8216	3.06268	9.35649	0.572222	0.761912	0	0	0	0	0	0	0	0	0	0	0	0	0	0	0	0	0	0	0	0	0	0	0	0	0	0	0	0	0	0	0	0
331.273	1.15		0	0	0	0.826794	0	0	0	0	0	0	0	0	0	0	0	0	0	0	0	1.62837	0	0	2.298	0	0	3.78165	0	0	0	3.33112	0	0	0	0	0	0	0	0	0	0	0	0	0	0	0	0	0
331.278	38.51		0	0	0	0	0	0	0	0	0	0	0	0	0	0	0	0	0	0	0	0	0	0	0	0	0	0	0	0	0	0	0	0	0	0	0	0	0	0	0	0	0	0	0	0	0	0	0
331.291	44.07		0	0	0	0	0	0	0	0	0	0	0	0	0	0	0	0	0	0	0	0	0	0	0	0	0	0	0	0	0	0	0	0	0	0	0	0	0	0	0	0	0	0	0	0	0	0	0
331.313	41.94		3766.7	3009.17	3730.78	5638.56	4942.18	4259.06	2469.48	1695.85	2618.1	3876.48	14627.2	11788.2	11547.4	6631	5433.16	6550.7	5949	4856.14	5885.71	4837.41	4095.65	5338.23	5709.3	4280.17	2150.7	3100.73	4286.95	3678.53	4024.31	5582.77	6999.97	4461.71	4094.79	4968.07	5727.59	5738.85	4204.7	3952.34	3701.12	5640.82	4824.06	4570.66	3302.6	5927.76	4979.02	4197.91	4129.86
332.243	42.98		0	0	0	0	0	0	0	0	0	0	0	0	0	0	0	0	0	0	0	0	0	0	0	0	0	0	0	0	0	0	0	0	0	0	0	0	0	0	0	0	0	0	0	0	0	0	0
332.277	1.13		0	0	0	0	0	0	0	0	0	0	0	0	0	0	0	0	0	0	0	0	0	0	0	0	0	0	0	0	0	0	0	0	0	0	0	0	0	0	0	0	0	0	0	0	0	0	0
332.294	52.97		0	0	0	0	0	0	0	0	0	1.22892	0.426668	2.36956	7.01178	0	10.6691	11.0573	8.24625	0	0	0	0	0	0	0	0	0	0	0	0	0	0	0	0	0	0	0	0	0	0	0	0	0	0	0	0	0	0
332.316	41.93		562.347	503.995	646.021	0	0	0	0	0	14.0639	0	1437.3	1301.66	1144.65	626.619	289.76	732.955	0	0	0	0	0	0	0	0	0	0	0	0	0	0	0	0	0	0	0	0	0	0	0	0	0	0	0	0	0	0	0
333.166	39.34		0	0	0	0	0	0	0	0	0	0	0.577241	0.533084	0.459639	0.570499	0	0.253559	0	0	0	0	0	0	0	0	0	0	0	0	0	0.669904	0	0	0	0	0	0	0	0	0	0	0	0	0	0	0	0	0
333.168	38.07		7.99575	10.8087	14.3957	22.4944	8.7781	14.2945	22.6945	8.00871	3.29151	19.6928	1.47038	14.3894	19.6418	29.165	6.02836	11.3965	13.3348	7.12552	24.5313	1.32834	6.36913	6.40423	0	5.02822	0	0	0	0	3.5743	1.85627	0	0.627231	18.7043	5.72105	16.9343	7.97207	15.5471	3.76179	12.1717	1.05927	12.8794	3.76305	8.68679	2.79089	1.91893	0	0.25955
333.174	37.54		0	0	0	0	0	0	0	0	0	0	1.93551	0	3.72013	0	0.456601	0	0	0	0	0	0	0	0	0	0	0	0	0	0	0	0	0	0	0	0	0	0	0	0	0	0	0	0	0	0.748896	0	0
333.2	35.14		0	0	0	0	0	0	0	0	0	0	0	0	0	0	0	0	0	0	0	0	0	0	0	0	0	0	0	0	0	0	0	0	0	0	0	0	0	0	0	0	0	0	0	0	0	0	0
333.213	40.92		0	0	0	0	0	0	0	0	0	0	0	0	0	0	0	0	0	0	0	0	0	0	0	0	0	0	0	0	0	0	0	0	0	0	0	0	0	0	0	0	0	0	0	0	0	0	0
333.232	44		0	0	0	0	0	0	0	0	0	0	0	0	0	0	0	0	0	0	0	0	0	0	0	0	0	0	0	0	0	0	0	0	0	0	0	0	0	0	0	0	0	0	0	0	0	0	0
333.271	44.65		0	0	0	0	0	0	0	0	0	0	0	0	0	0	0	0	0	0	0	0	0	0	0	0	0	0	0	0	0	0	0	0	0	0	0	0	0	0	0	0	0	0	0	0	0	0	0
334.229	35.38		0	0	1.55972	1.38556	0	0	0	0	0	0	25.8754	1.24057	20.8388	0.709484	0.596136	0	1.20747	0	4.59157	1.32105	3.69157	0	0.825443	0	0	0	0	0	0	0	0.49427	0	0	0	1.38802	0	0.523118	0	0	0	0.758433	0	0	0	0	9.18084	0
334.229	31.97		0	0	0	0	0	0	0	0	0	0	0	0	0	0	0	0	0	0	0	0	0	0	0	0	0	0	0	0	0	0	0	0	0	0	0	0	0	0	0	0	0	0	0	0	0	0	0
334.254	43.72		0	13.6807	4.97399	38.3721	34.6562	27.6719	44.4007	15.3356	49.8489	35.1504	55.2732	79.6578	104.308	14.7983	37.3777	33.5354	99.1621	76.9252	51.6505	40.0173	109.719	62.4192	44.4709	116.414	61.4206	24.015	40.0722	71.7175	95.5615	69.3116	47.5905	114.133	33.2413	38.6951	12.5269	19.8177	28.2339	5.21964	11.9012	10.1552	5.06682	8.01603	4.55136	0	5.80193	6.59696	12.3613
334.255	41.51		0	0	0	0	0	0	0	0	0	0	0	0	0	0	0	0	0	0	0	0	0	0	0	0	5.57623	7.5661	1.57628	3.81267	5.78548	6.23458	0	0.570864	0.487247	0.358505	0	3.1338	0	0	0.596831	0	0	0	0	0	0	0	1.00681
334.256	42.74		0	0	0	0	0	0	0	0	0	0	0	0	0	0	0	0	0	0	0	0	0	0	0	0	0	0	0	0	0	0	0	0	0	0	0	0	0	0	0	0	0	0	0	0	0	0	0
334.258	41.01		0	0	0	0	0	0	0	0	0	0	0	0	0	0	0	0	0	0	0	0.513437	0	2.62842	9.38153	11.5437	8.1028	0	5.83088	0	2.27513	0	3.93759	2.10263	0	0	0	0	0.736451	0.527614	0	0	0	0.965933	0	0.397713	0.51788	0.459069	0.640333
334.264	36.52		2.63617	5.93127	2.3815	5.77639	3.98627	3.73594	12.9465	11.4213	5.94588	7.3609	113.083	70.6897	67.3016	32.6834	83.0929	28.102	53.2211	26.4171	8.34068	10.1992	16.547	5.33519	7.63762	27.8236	19.0042	11.6132	25.2782	53.8213	61.7054	36.4824	39.3746	82.6238	33.7204	1.23213	10.2184	10.6737	2.88807	4.8854	24.4096	1.29942	10.8083	9.61576	6.98283	7.12862	24.4525	38.193	34.3515
335.005	38.93		0	0	0	0	0	0	25.3017	31.3149	19.5471	14.0742	22.4893	24.3542	25.805	33.5517	33.9161	23.8271	32.6429	25.1332	6.71332	2.03823	5.50068	2.54446	2.15868	11.9141	27.6296	10.1915	11.3582	34.8993	19.3006	19.5217	26.7299	44.6313	31.0175	0	17.7152	32.3075	185.819	4.61576	1.92454	0	0	1.05691	156.02	6.0469	4.56653	15.7666	5.48548
335.08	0.53		0	0	0	0	0	0	0	0	0	0	0	0	0	0	0	0	0	0	0	0.631249	0	0	0	0	0	0	0	0	0	0	0	0	0	0	0	0	0	0	0	0	0	0	0	0	0	0	0
335.148	40.26		36.6451	55.7052	47.5582	86.8631	59.2456	40.4615	67.2979	40.5829	158.955	164.616	81.7522	108.175	196.818	166.699	89.054	119.664	91.0781	109.049	205.54	137.232	140.489	196.247	152.124	147.65	5.02497	132.587	14.8983	28.0352	52.2135	205.308	98.0723	104.93	48.8396	52.0471	42.0325	66.0574	66.019	51.0325	50.6258	88.739	66.0195	58.629	48.3572	57.204	31.4535	89.9435	47.5142
335.182	37.03		0	0	0	0	0	0	0	0	0	0	0	0	0	0	0	0	0	0	0	0	0	0	0	0	0	0	0	0	0	0	0	0	0	0	0	0	0	0	0	0	0	0	0	0	0	0	0
335.186	37.65		0	0	0	0	0	0	0	0	0	0	0	0	0	0	0	0	0	0	0	0	0	0	0	0	0	0	0	0	0	0	0	0	0	0	0	0	0	0	0	0	0	0	0	0	0	0	0
335.188	38.17		48.6547	45.1566	30.9949	41.6577	45.301	46.6303	5.26254	1.07731	16.8978	7.49895	50.4868	48.0078	43.6344	20.1622	90.6637	27.3702	115.924	95.9239	56.1488	22.3361	4.61359	31.3621	21.1324	4.94982	5.33645	33.8719	2.38627	23.1874	24.4573	65.9545	25.8123	78.8668	2.66368	33.8563	2.50151	4.01403	13.4204	65.3701	44.9353	27.5229	22.3652	34.3648	18.353	39.8924	32.3092	23.026	23.8076
335.267	42.03		0	0	0	0	0	0	0	0	0	0	0	0	0	0	0	0	0	0	0	0	0	0	0	0	0	0	0	0	0	0	0	0	0	0	0	0	0	0	0	0	0	0	0	0	0	0	0
335.339	45.49		1.7144	3.29748	0.511654	1.7368	4.13124	5.04611	1.3843	0	0	0	0	0	0	0	0	0	0	0	0	0	0	0	0	0	0	0	0	0	0	0	0	0	0	0	0	0	0	0	0	0	0	0	0	0	0	0	0
336.269	43.2		122.01	66.2413	47.9209	145.966	89.2274	70.5467	125.342	92.1352	46.5262	64.5616	186.102	127.138	97.3925	87.4812	146.197	99.7697	111.338	67.8999	218.114	222.971	165.58	200.682	194.659	105.712	46.9853	72.3729	77.3087	28.5177	83.759	82.4238	36.0888	34.9153	107.72	29.7575	20.2611	21.3379	58.3498	25.5302	52.4242	21.0383	11.5123	3.15996	33.1707	23.2729	13.6249	0	23.3148
336.991	38.38		0	0	0	0	0	0	0	0	0	0	0	0	0	0	0	0	0	0	0	0	0	0	0	0	0	0	0	0	0	0	0	0	0	0	0	0	0	0	0	0	0	0	0	0	0	0	0
337.016	39.53		0	0	0	0	0	0	0	0	0	0	0	0	0	0	0	0	0	0	0	0	0	0	0	0	0	0	0	0	0	0	0	0	0	0	0	0	0	0	0	0	0	0	0	0	0	0	0
337.075	0.56		0	0	0	0	0	0	0	0	0	0	0	0	0	0	0	0	0	0	0	0	0	0	0	0	0	0	0	0	0	0	0	0	0	0	0	0	0	0	0	0	0	0	0	0	0	0	0
337.108	37.81		198.514	137.24	317.819	264.724	134.783	356.188	103.125	121.433	40.1462	85.075	865.351	602.548	226.092	167.007	805.838	420.025	392.896	281.733	280.934	153.952	95.64	196.876	112.085	58.6953	246.97	221.527	314.27	306.708	547.069	649.787	522.883	543.107	709.249	938.723	836.377	609.355	340.961	1134.4	538.089	651.142	833.643	490.795	309.541	900.961	790.677	150.339	807.201
337.14	37.18		0	0	0	0	0	0	0	0	0	0	0	0	0	0	0	0	0	0	0	0	0	0	0	0	0	0	0	0	0	0	0	0	0	0	0	0	0	0	0	0	0	0	0	0	0	0	0
337.159	39		972.325	1091.26	1030.45	1127.81	1175.25	1059.57	554.08	445.942	489.69	480.088	1447.15	715.84	740.109	631.072	826.602	825.664	878.348	1070.26	733.273	339.393	523.614	637.231	259.276	652.712	499.652	555.709	459.022	609.737	808.608	1064.08	507.034	815.348	854.513	679.223	640.211	819.578	663.635	1011.09	795.387	575.565	531.141	721.766	547.877	925.258	917.835	675.239	911.525
337.216	41.6		426.345	436.627	389.867	480.765	490.366	419.59	571.134	748.186	591.195	570.302	716.296	1048.37	829.498	700.13	687.056	648.614	885.321	920.616	306.782	276.196	560.089	307.261	310.761	602.176	929.974	436.745	484.047	673.189	693.832	513.604	703.267	755.458	329.786	271.76	202.562	294.088	364.921	245.054	343.43	214.224	193.69	284.864	280.916	207.939	425.323	381.337	434.084
337.283	42.51		0	0	0	0	0	0	0	0	0	0	0	0	0	0	0	0	0	0	0	0	0	0	0	0	0	0	0	0	0	0	0	0	0	0	0	0	0	0	0	0	0	0	0	0	0	0	0
337.303	51.49		7.22095	1.47786	1.54322	5.73966	0.56626	6.6588	49.2289	69.9336	11.8183	0	0.599804	6.32353	2.71536	17.5115	0	10.3653	6.66709	8.30683	18.549	0	0	16.2372	0	0	0	3.66393	0	0	0	0.586748	0	0	0	8.03318	0	0	3.22526	4.53106	0	8.53578	0	0	3.45541	1.3873	0	0	0
337.341	40.56		42.3136	29.5822	27.2162	51.9967	43.5763	39.2296	111.437	238.987	244.338	235.918	212.241	198.808	269.01	269.467	277.97	267.702	223.967	193.492	208.316	107.135	146.392	183.429	85.7093	158.468	190.157	151.974	208.799	164.611	166.019	173.47	176.115	160.312	23.8583	30.4611	31.5714	171.952	42.2471	22.4455	33.0403	14.7613	27.8468	111.226	35.6052	16.9864	12.2954	37.4915	9.32892
338.222	38.97		50.5251	38.8037	153.514	1.29291	113.957	205.126	202.603	0	0	168.516	8.44104	230.71	13.5104	196.546	20.4605	29.4308	264.821	13.0216	21.7567	0	76.8364	1.49491	0	2.4895	10.2968	21.4215	62.7523	140.423	89.5634	54.6182	16.2632	117.646	206.207	496.363	254.852	282.246	438.075	588.059	282.057	419.474	206.541	215.65	396.075	528.46	311.179	142.273	317.782
338.24	38.25		163.688	187.778	254.176	244.233	201.636	240.277	571.105	525.56	330.208	235.724	487.88	720.646	744.297	457.725	1150.52	577.993	862.994	735.359	407.788	335.848	604.574	333.616	297.494	474.921	343.093	386.826	321.828	438.563	467.392	281.284	610.953	682.433	205.573	185.091	279.214	199.233	246.839	310.328	265.386	270.683	241.324	144.287	160.789	250.859	385.669	671.443	376.49
338.281	37.55		0.659305	2.20722	2.37273	0	0	38.2133	109.717	65.8699	34.9875	185.782	527.466	463.554	460.205	395.35	518.793	379.049	387.503	338.869	93.4356	69.7468	161.154	67.1136	58.795	138.744	76.462	13.5517	24.4028	58.0225	125.809	60.3418	66.8695	142.905	48.5255	34.0252	33.2217	43.9203	46.3531	44.1547	49.4684	31.3296	24.9405	39.2437	32.5448	36.2963	47.5353	85.9979	50.276
338.323	4.1		0	0	0	0	0	0	0	0	0	0	0	0	0	0	0	0	0	0	0	0	0	0	0	0	0	0	0	0	0	0	0	0	0	0	0	0	0	0	0	0	0	0	0	0	0	0	0
338.324	4.64		0	0	0	0	0	0	0	0	0	0	0	0	0	0	0	0	0	0	0	0	0	0	0	0	0	0	0	0	0	0	0	0	0	0	0	0	0	0	0	0	0	0	0	0	0	0	0
338.324	1.35		0	0	0	0	0	0	0	0	0	0	0	0	0	0	0	0	0	0	0	0	0	0	0	0	0	0	0	0	0	0	0	0	0	0	0	0	0	0	0	0	0	0	0	0	0	0	0
338.324	3.27		0	0	0	0	0	0	0	0	0	0	0	0	0	0	0	0	0	0	0	0	0	0	0	0	0	0	0	0	0	0	0	0	0	0	0	0	0	0	0	0	0	0	0	0	0	0	0
338.324	2.24		0	0	0	0	0	0	0	0	0	0	0	0	0	0	0	0	0	0	0	0	0	0	0	0	0	0	0	0	0	0	0	0	0	0	0	0	0	0	0	0	0	0	0	0	0	0	0
338.325	5.18		0	0	0	0	0	0	0	0	0	0	0	0	0	0	0	0	0	0	0	0	0	0	0	0	0	0	0	0	0	0	0	0	0	0	0	0	0	0	0	0	0	0	0	0	0	0	0
338.326	0.26		0	0	0	0	0	0	0	0	0	0	0	0	0	0	0	0	0	0	0	0	0	0	0	0	0	0	0	0	0	0	0	0	0	0	0	0	0	0	0	0	0	0	0	0	0	0	0
338.367	43.76		6993.03	6940.26	6179.08	8028.46	6713.8	6560.51	6915.95	8164.98	6850.93	11290	28678.3	24061.5	21934.1	15002.8	17111.7	13666.6	17130.9	17052	14029.7	12206.2	14117.3	12300.8	11561.7	13710.6	8538.5	7924.09	9227.96	9786.74	17157.6	17366.3	17031.1	18615.4	19093.2	17226.2	13862	20376.1	20161.5	14797.2	16866.9	15692.6	14832.1	17166.1	17677.5	15092.2	15649.5	15725.3	15768.2
339.171	36.21		0	1.69283	1.03479	0.96554	1.1695	1.05053	0	0	0	0	0.512298	1.35467	1.05151	0	0	0	0	0	0	0	0	0	0	0	0	0	0	0	0	0	0	0	0	0	0.643086	0	0	0	0	0	0.576556	0	0	0	0	0	0.351659
339.18	40.98		0	0	0	0	0	0	0	0	0	0	0	0	0	0	0	0	0	0	0	0	0	0	0	0	0	0	0	0	0	0	0	0	0	0	0	0	0	0	0	0	0	0	0	0	0	0	0
339.217	41.59		797.647	784.178	722.541	894.927	953.438	831.486	1082.25	908.946	917.275	974.305	1373.7	1521.55	1308.2	980.071	1061.34	816.147	1049.97	1153.02	1274.56	1211.95	1172.51	1019.22	1015.59	1211.95	956.082	1104.84	1059.04	1174.75	1148.59	1434.08	1409.66	1207.86	816.667	998.156	941.992	757.793	714.154	915.557	783.531	736.739	747.773	1024.29	640.996	743.698	807.325	966.02	739.906
339.226	39.92		0	0	0	0	0	0	0	0	0	0	0	0	0	0	0	0	0	0	0	0	0	0	0	0	0	0	0	0	0	0	0	0	0	0	0	0	0	0	0	0	0	0	0	0	0	0	0
339.23	42.71		1313.6	810.891	1155.63	1762.53	913.218	1313.43	1406.48	968.922	721.588	1497.84	1719.19	1544.52	1792.12	2764.6	961.704	1011.54	1134.71	1281.24	2571.07	1071.67	1347.32	2455.24	1309	1128.18	346.993	1487.2	705.408	560.413	352.173	2802.52	922.242	572.538	605.852	690.026	692.054	317.062	573.036	2913.35	390.951	506.847	484.672	149.068	295.996	2458.48	277.862	778.343	225.35
339.243	39.27		2037.78	1926.06	1830.12	2288.13	1831.85	1824.45	1381.86	818.495	518.745	629.584	1750.82	784.108	797.751	936.42	1793.96	819.636	1612.89	1446.25	1872.76	1287.92	1443.29	1372.89	1149.55	1312.67	706.852	1550.24	430.596	369.979	899.336	2192.73	697.801	696.638	761.732	888.526	944.976	935.684	923.566	1041.45	625.33	867.106	617.357	598.167	750.181	770.828	551.116	346.517	565.099
339.247	38.22		0	0	0	0	0	0	0	0	0	0	0	0	0	0	0	0	0	0	0	0	0	0	0	0	0	0	0	0	0	0	0	55.4969	1.4115	0.921902	1.43144	0.268932	2.65862	0	0	0	0.766888	0.601496	2.1149	0	0	0	0
339.311	51.27		0	0	0	0	0	0.991736	2.55794	3.23627	0	0	0	0	0	2.45842	0	0	0	0	2.2185	0	0	3.71938	0	0	0	1.32458	0	0	0	0	0	0	0	0	0	0	0	0	0	0	0	0	0	0	0	0	0
339.327	1.35		0	0	0	0	0	0	0	0	0	0	0	0	0	0	0	0	0	0	0	0	0	0	0	0	0	0	0	0	0	0	0	0	0	0	0	0	0	0	0	0	0	0	0	0	0	0	0
339.327	2.71		0	0	0	0	0	0	0	0	0	0	0	0	0	0	0	0	0	0	0	0	0	0	0	0	0	0	0	0	0	0	0	0	0	0	0	0	0	0	0	0	0	0	0	0	0	0	0
339.328	4.1		0	0	0	0	0	0	0	0	0	0	0	0	0	0	0	0	0	0	0	0	0	0	0	0	0	0	0	0	0	0	0	0	0	0	0	0	0	0	0	0	0	0	0	0	0	0	0
339.328	4.85		0	0	0	0	0	0	0	0	0	0	0	0	0	0	0	0	0	0	0	0	0	0	0	0	0	0	0	0	0	0	0	0	0	0	0	0	0	0	0	0	0	0	0	0	0	0	0
339.329	3.39		0	0	0	0	0	0	0	0	0	0	0	0	0	0	0	0	0	0	0	0	0	0	0	0	0	0	0	0	0	0	0	0	0	0	0	0	0	0	0	0	0	0	0	0	0	0	0
339.332	46.66		0	1.42759	0	0	0	0	0	0	0	0	0	0	0	0	0	0	0	0	0	0	0	0	0	0	0	0	0	0	0	0	0	0	0	0	0	0	0	0	0	0	0	0	0	0	0	0	0
339.37	43.74		2764.59	2660.28	2290.96	3003.02	3186.82	2552.2	2885.5	312.703	222.275	205.107	9237.1	7988.11	7745.55	5341.08	4680.98	4767.66	215.455	222.799	227.061	155.727	248.634	201.927	180.958	195.856	218.8	225.073	260.216	160.668	255.648	254.724	138.623	236.016	37.5355	20.3117	8.6032	51.6888	15.7322	10.7088	56.7966	115.083	39.1778	39.4576	47.6233	24.9276	80.5925	66.8458	68.2473
340.207	34.97		0	0	0	0	0	0	0	0	0	0	0	0	0	0	0	0	0	0	0	0	0	0	0	0	0	0	0	0	0	0	0	0	0	0	0	0	0	0	0	0	0	0	0	0	0	0	0
340.241	0.58		0	0	0	0	0	0	0	0	0	0	0	0	0	0	0	0	0	0	0	0	0	0	0	0	0	0	0	0	0	0	0	0	0	0	0	0	0	0	0	0	0	0	0	0	0	0	0
340.285	38.93		0	0	0	0	0	0	0	0	0	0	0	0	0	0	0	0	0	0	0	0	0	0	0	0	0	0	0	0	0	0	0	0	0	0	0	0	0	0	0	0	0	0	0	0	0	0	0
340.295	44.92		965.567	817.518	643.578	1224.4	934.266	819.775	1198.84	910.382	1055.21	953.043	1501.07	1244.68	1452.17	990.002	1273.43	1058.12	1488.53	1416.21	1860.44	1875.28	1902.12	1618.69	1505.38	2183.77	753.241	720.285	804.414	988.689	1302.08	924.209	1058.62	1469.09	1187.75	905.452	660.161	827.799	912.27	690.523	860.258	751.451	547.751	717.296	717.971	485.376	691.372	682.248	688.588
340.308	38.25		0	0	0	0	0	0	0	0	0	3.48987	3.02899	0.63896	0	11.4223	1.24973	9.68433	8.75609	3.17569	3.62846	0.700918	3.00758	2.59246	0.428662	3.69521	0.825169	0	0	0	7.89066	4.89566	0.550865	0.530308	0	0.858277	0.309824	0	0	1.18398	0	0	0.64807	0	0	0.938548	0	0	0
341.079	29.78		0	0	0	0	0	0	0	0	0	0	0	0	0	0	0	0	0	0	0	0	0	0	0	0	0	0	0	0	0	0	0	0	0	0	0	0	0	0	0	0	0	0	0	0	0	0	0
341.164	39.53		0	0	0	0	0	0	0	0	0	0	0	0	0	0	0	0	0	0	0	0	0	0	0	0	0	0	0	0	0	0	0	0	0	0	0	0	0	0	0	0	0	0	0	0	0	0	0
341.209	34.95		0	0	0	0	0	0	0	0	0	0	0	0	0	0	0	0	0	0	0	0	0	0	0	0	0	0	0	0	0	0	0	0	0	0	0	0	0	0	0	0	0	0	0	0	0	0	0
341.231	51.47		17.4315	17.1266	13.4505	27.2533	13.7226	26.3897	21.7441	11.0464	22.2938	5.01308	37.8348	32.6488	12.1739	4.58148	16.8278	23.6552	21.5515	34.8646	30.6018	52.0471	51.4723	14.8179	88.3644	68.8982	5.62903	14.7788	10.4153	6.81466	35.6549	3.07888	11.6618	25.7831	3.36095	1.95582	0	1.7194	0	0	0	1.04241	0	0	0.556946	0	0	0	0
341.238	40.28		78.3202	62.6877	64.6842	93.7574	101.279	88.8485	112.54	63.1002	44.62	77.1502	114.82	69.7203	68.0945	99.9156	170.155	97.55	126.123	134.482	70.3965	41.8563	51.8751	70.7052	48.8377	58.6942	87.5581	71.5844	46.1426	50.0921	114.696	83.983	53.5861	81.9044	119.721	100.11	56.2377	114.859	103.262	129.13	116.97	35.4135	61.0256	69.5615	81.3464	111.568	88.9604	85.952	65.9836
341.283	3.04		0	0	0	0	0	0	0	0	0	0	0	0	0	0	0	0	0	0	0	0	0	0	0	0	0	0	0	0	0	0	0	0	0	0	0	0	0	0	0	0	0	0	0	0	0	0	0
341.283	41.8		0	256.998	181.95	246.482	316.508	248.577	347.486	267.997	251.076	189.364	268.768	297.531	305.504	219.04	312.572	249.097	204.849	262.752	175.981	227.696	322.671	225.023	177.98	348.02	324.451	222.351	239.866	259.614	336.627	189.703	292.869	283.271	185.743	118.981	120.292	158.152	148.855	93.9411	203.055	79.0854	87.5306	61.6984	113.179	116.543	130.622	158.364	132.964
341.284	3.67		0	0	0	0	0	0	0	0	0	0	0	0	0	0	0	0	0	0	0	0	0	0	0	0	0	0	0	0	0	0	0	0	0	0	0	0	0	0	0	0	0	0	0	0	0	0	0
341.286	1.21		0	0	0	0	0	0	0	0	0	0	0	0	0	0	0	0	0	0	0	0	0	0	0	0	0	0	0	0	0	0	0	0	0	0	0	0	0	0	0	0	0	0	0	0	0	0	0
341.291	41.17		1342.45	1190.31	1189.09	1096.92	1267.36	1281.2	851.68	810.183	1219.76	1009.85	1961.3	1647.44	2631.97	1422.79	1623.63	1319.48	1319.57	1295.73	1396.88	1366.85	1531.79	1500.72	1477.41	1553.09	1034.36	1045.93	1526.59	1139.45	1483.07	1167.41	2088.92	1636.73	934.348	841.671	1384.31	1374.17	950.818	927.61	902.971	777.742	929.085	1030.38	690.816	892.82	794.408	987.526	801.838
341.321	37.99		0	0	0	0	0	0	0	0	0	0	0	0	0	0	0	0	0	0	0	0	0	0	0	0	0	0	0	0	0	0	0	0	0	0	0	0	0	0	0	0	0	0	0	0	0	0	0
341.327	52.99		1.31426	0	0.402059	0	0	0	0	0	0	0	0	0	0.280553	0	1.49881	3.21623	1.51196	0	0.663296	0	0	0	0	0	0	0	0	0	0	0	0	0	0	0	0	0	0	0	0	0	0	0	0	0	0	0	0
341.328	42.78		13560.1	12834.4	11558.6	18078.9	14618.3	15659.1	16291.4	10929.3	10501.9	16405.6	50852.6	48630.7	37437.2	28210.6	26344.1	23712.6	32829.6	29029	30547.8	28622.1	28454.8	28098.5	24304	25190.7	10258.2	12452.2	14026	15360.9	30751.1	38228.4	26355.7	26940.3	22840.7	21847	28072.7	27131.6	24107.9	22406.7	22016.3	19549.3	22824.4	19637.8	23403.8	23886.2	21266.4	21563.1	21986.5
341.336	50.48		0	0	0	0	0	0	0	0	1.54624	0	0	0	0.834045	0	0	0	0	0	0	0	0	0	0	0	0	0.442454	0	0	0	0	0	0	0	0	0	0	0	0	0	0	0	0	0	0	0	0	0
342.167	39.22		0	0	0	0	0	0	0	0	0	0	0	0	0	0	0	0	0	0	0	0	0	0	0	0	0	0	0	0	0	0	0	0	0	0	0	0	0	0	0	0	0	0	0	0	0	0	0
342.289	1.22		4.35624	5.63568	6.55593	5.39742	7.4627	1.84345	5.66957	2.52083	4.36625	5.91841	3.06887	2.3285	3.57972	3.46654	11.4013	4.54787	4.74948	4.9524	1.36215	0.948146	3.18362	3.42794	2.80645	3.80053	7.68064	6.34669	3.02956	1.03761	7.48308	3.95639	2.08811	1.69473	0	1.8083	0.613424	0	1.5832	0	0	0.560067	2.15951	1.28579	0.4512	0.401641	0	1.77078	0.638899
342.334	44.82		554.56	438.189	492.219	681.34	695.264	569.937	458.232	478.024	520.48	588.227	1136.97	1063.04	1181.5	734.401	711.414	807.827	572.391	502.412	272.92	336.071	668.502	270.756	344.758	353.483	690.743	361.437	714.72	591.572	1016.81	458.748	955.83	459.697	564.775	385.967	357.207	334.777	455.092	352.05	430.079	298.889	296.701	337.368	312.299	275.383	293.008	261.047	254.048
342.335	42.88		5669.72	5160.65	5222.47	6561.36	5282	5982.86	581.794	587.702	465.936	497.992	15314.8	11630.5	9735.38	8560.81	8672.21	7452.2	556.373	1064.95	781.032	408.318	520.733	617.008	416.621	349.808	3655.93	4583.94	4991.46	4980.6	124.128	525.446	5015.25	6380.63	4454.02	3188.83	4621.18	5792.57	65.4807	4877.46	4152.16	2596.47	2087.46	3811.45	4218.3	3621.18	2712.24	2244.52	2168.23
343.125	42.26		0	0	0	0	0	0	0	0	0	0	0	0	0	0	0	0	0	0	0	0	0	0	0	0	0	0	0	0	0	0	0	0	0	0	0	0	0	0	0	0	0	0	0	0	0	0	0
343.13	37.13		0	0	0	0	0	0	0	0	0	0	0	0	0	0	0	0	0	0	0	0	0	0	0	0	0	0	0	0	0	0	0	0	0	0	0	0	0	0	0	0	0	0	0	0	0	0	0
343.131	41.16		0	0	0	0	0	0	0	0	0	0	0	0	0	0	0	0	0	0	0	0	0	0	0	0	0	0	0	0	0	0	0	0	0	0	0	0	0	0	0	0	0	0	0	0	0	0	0
343.152	33.03		0	0	0	0	0	0	0	0	0	0	0	0	0	0	0	0	0	0	0	0	0	0	0	0	0	0	0	0	0	0	0	0	0	0	0	0	0	0	0	0	0	0	0	0	0	0	0
343.153	37.69		115.605	105.006	115.707	160.374	105.823	179.407	243.148	180.113	32.409	336.691	264.959	488.799	281.868	707.941	218.06	249.896	175.611	99.038	130.653	44.563	74.9143	68.1403	22.9308	48.8251	95.7668	40.5963	95.1242	159.599	124.218	115.952	248.614	279.607	363.55	157.808	382.051	1462.11	160.313	57.9635	339.019	146.57	328.235	1318.7	117.822	54.2247	48.5332	80.8886	50.5391
343.18	38.29		1.9711	0	0.68169	1.0384	0	0	1.54099	0	0	0.436502	2.99352	9.99444	2.57932	3.05237	2.59922	2.67737	0	1.50435	1.49598	0	0	1.0226	1.04263	0	0.944831	0	2.18322	0	1.50784	0	0	0	0	0	0	0	0	0	0	0	0	0	0	0	0.874193	0	0.481444
343.261	43.49		2.37177	0	0	3.58798	5.39921	2.41685	1.647	0	0	0	0	0	0	0	0	0	0	0	0	0	0	0	0	0	0	0	0	0	0	0	0	0	0	0	0	0	0	0	0	0	0	0	0	0	0	0	0
343.261	40.19		549.06	438.85	588.174	550.049	582.858	555.163	1440.12	1628.82	484.142	789.181	788.089	182.876	677.549	814.551	564.3	205.345	400.611	262.268	649.001	239.63	182.289	788.129	248.385	189.662	310.999	1217.55	168.966	98.4435	315.044	1609.4	171.155	132.706	183.044	246.225	219.873	204.707	201.952	600.436	216.113	193.125	219.887	229.931	228.773	702.62	325.107	313.014	268.125
343.337	42.79		0	0	0	0	0	0	45.0408	0	0.772776	26.0343	0	0	0	24.7344	0	0	20.878	0	17.2525	0	0.709674	2.26156	3.61637	0	0	3.89469	0.837489	0	3.70181	13.6064	0	0	0	0	0	0	0	0	0	0	0	0	0	0	0	0	0
343.339	44.83		65.2842	58.7494	79.5714	83.3364	83.178	85.9426	0	0	110.535	109.509	116.824	125.184	127.444	87.7977	89.2424	108.02	0	0	0	0	0	0	0	0	0	0	0	0	0	0	0	0	72.543	0	0	0	0	0	0	0	0	0	0	0	0	0	0
344.155	37.7		10.3942	8.09915	9.70471	15.8528	5.97597	16.1487	23.1813	0	0	35.8069	31.121	69.2887	25.3585	68.7513	19.5331	23.5667	0	0	0	0	0	0	0	0	0	0	0	0	0	0	0	0	0	0	0	0.569182	0	0	0	0	0	196.789	5.29802	0	0	0	0
344.235	33.61		31.8024	34.6624	23.6703	41.6758	45.657	23.0818	75.9821	31.1625	38.5471	39.185	745.778	382.134	463.044	147.118	214.602	91.1978	139.903	73.0802	0.79629	0	1.39528	0.943649	0	3.76412	59.9616	39.1986	69.2323	66.4972	168.999	95.9888	149.069	122.784	133.404	99.3178	102.876	200.203	114.589	100.411	170.119	118.252	111.622	184.669	142.879	118.744	143.994	240.9	162.96
344.235	32.76		0	0	0	0	0	0	0	0	0	0	14.8036	11.3973	12.4938	0	2.30368	0	1.74052	0	0	0	0	0	0	0	0	0	0	0	1.29011	0	0	0.661521	0	0	0	0.269173	0	0.467713	0	0	0	0	0	0	0	0	0
344.265	40.19		27.2923	17.6576	14.0608	0	0	0	225.97	2.51344	0	147.246	0	0	0	105.197	0	0	0	0	18.7819	3.04802	0	36.6357	0	0.672201	0	0	0	0	0	1.44105	0	0	25.2934	22.2013	8.90948	16.7105	14.307	16.1229	5.95124	18.4486	21.9005	1.03321	25.7176	23.2417	13.1629	3.05938	23.6652
344.323	39.05		0	0	0	0	0	0	0	0	0	0	0	0	0	0	0	0	0	0	0	0	0	0	0	0	0	0	0	0	0	0	0	0	0	0	0	0	0	0	0	0	0	0	0	0	0	0	0
344.749	5.5		0	0	0	0	0	0	0	0	0	0	0	0	0	0	0	0	0	0	0	0	0	0	0	0	0	0	0	0	0	0	0	0	0	0	0	0	0	0	0	0	0	0	0	0	0	0	0
344.853	0.29		0	0	0	0	0	0	0	0	0	0	0	0	0	0	0	0	0	0	0	0	0	0	0	0	0	0	0	0	0	0	0	0	0	0	0	0	0	0	0	0	0	0	0	0	0	0	0
344.883	0.79		1.97725	0	1.37677	0.643799	2.64548	1.95233	2.58623	1.42928	1.44443	1.98138	0	0	0	2.0189	6.18253	1.43804	0.842765	1.11437	0.882802	0	0.985276	0	0	1.37772	3.72223	3.14868	0	0	2.70645	0	0	0	0	0	0	0	0	0	0	0	0	0	0	0	0	0	0
344.926	52.74		47.2601	34.0031	57.4997	26.0372	20.0707	28.4454	23.1095	0.659388	0	0	0	0	0	0	0	0	0.408423	0.397918	0	0	0.775201	1.55612	3.64227	1.5257	0	2.16145	0.245958	2.28452	1.67181	2.5147	2.11254	1.84241	3.34588	0.487977	3.40224	2.17402	2.06924	0.822083	2.29961	2.4379	5.85764	3.3898	0.813472	3.86553	0.80705	5.40537	2.75582
345.089	44.17		0	0	0	0	0	0	0	0	0	0	0	0	0	0	0	0	0	0	0	0	0	0	0	0	0	0	0	0	0	0	0	0	0	0	0	0	0	0	0	0	0	0	0	0	0	0	0
345.089	44.74		0	0	0	0	0	0	0	0	0	0	0	0	0	0	0	0	0	0	0	0	0	0	0	0	0	0	0	0	0	0	0	0	0	0	0	0	0	0	0	0	0	0	0	0	0	0	0
345.13	45.29		0	0	0	0	0	0	0	0	0	0	0	0	0	0	0	0	0	0	0	0	0	39.4337	66.1235	30.2449	20.3136	29.2894	99.7861	96.7339	43.595	53.5468	37.4642	109.073	2.77726	30.6492	3.50835	35.9846	42.332	20.6405	4.55355	3.63108	0	13.4935	7.95188	0	0.975734	0.867289	0
345.235	43.05		0	0	0	0	0	0	0	0	0	0	0	0	0	0	0	0	0	0	0	0	0	0	0	0	0	0	0	0	0	0	0	0	0	0	0	0	0	0	0	0	0	0	0	0	0	0	0
345.239	33.61		4.16356	1.58611	2.5319	0	4.48721	0.955572	15.4955	0	0	0	133.292	77.051	92.4424	24.7016	43.8614	8.7832	0	0	0	0	0	0	0	0	0	0	0	0	0	0	0	0	0	0	0	0	0	0	0	0	0	0	0	0	0	0	0
345.249	46.9		0	0	0	0	0	0	0	0	0	0	0	0	0	0	0	0	0	0	0	0	0	0	0	0	0	0	0	0	0	0	0	0	0	0	0	0	0	0	0	0	0	0	0	0	0	0	0
345.277	40.49		32.5997	64.7749	27.7687	38.4041	51.1088	40.6534	477.956	608.412	349.491	261.374	71.0515	93.9176	181.846	268.05	147.671	210.825	61.7517	35.6761	190.819	124.828	222.467	224.268	178.241	92.0142	42.3142	69.0668	323.04	63.9352	104.526	159.66	157.104	160.847	35.9306	60.2257	69.2188	67.4367	56.0893	38.9439	30.4955	23.8055	4.03312	30.549	25.7555	47.9813	46.7299	56.2641	45.9817
345.289	43.66		1129.65	1535.04	1077.35	1569.34	1538.92	1749.29	1535.54	1799.85	1742.86	2091.86	3653.36	4639.67	3135.49	2962.44	2502.41	2481.96	2085.89	1950.89	2563.52	2385.09	1925.83	2216.11	1961	1661.34	1675.63	2036.15	1352.81	1946.55	2195.81	3118.85	2588.93	2541.27	1280.55	1558.95	1579.69	1136.18	1452.97	1840.71	1113.92	1368.12	1240	638.963	966.258	1680.3	989.244	838.61	727.854
345.33	39.97		0	0.943856	0	0	0	2.95242	3.91726	18.886	0	8.49417	16.5953	26.3465	41.6928	35.2946	22.6995	43.8775	25.6822	35.4384	39.1165	22.5041	14.8324	34.5464	13.9572	10.1314	15.1134	2.00962	22.1584	6.95622	13.9548	14.1586	17.5177	46.7923	4.24621	2.99343	26.9012	20.5311	2.33722	5.52112	15.2583	30.7923	13.3221	12.1771	9.14898	2.46645	0	10.8022	3.59166
345.341	42.54		827.836	400.876	735.548	817.637	997.721	337.486	668.662	822.612	769.7	450.753	730.559	1145.32	1320.69	1077.77	747.379	809.18	966.883	1085.27	894.213	731.007	668.874	833.066	1097.18	557.398	388.447	379.358	795.375	463.85	515.335	524.345	611.551	418.735	177.654	393.531	365.29	298.555	275.528	332.405	203.397	270.939	262.748	232.561	143.952	177.247	169.34	114.607	175.234
345.347	46.21		0	0.736615	0	0	0	0	0	1.07391	68.4266	0	6.56336	8.85996	7.72661	2.19129	27.2733	11.299	7.45502	15.7131	11.529	16.5606	4.19913	1.31533	12.0927	9.25674	24.5138	25.5236	56.3652	65.5571	7.636	12.8507	15.5184	19.9119	0	7.76276	3.4088	0.704829	1.43943	0.796422	1.76819	4.15407	1.95575	1.68176	1.26815	5.70318	3.72757	0.864442	4.33577
345.348	41.52		251.87	421.37	354.499	369.377	444.869	353.994	527.603	434.226	409.117	372.21	164.994	288.856	461.008	284.081	313.011	375.169	241.285	236.537	341.531	363.101	211.988	279.901	236.833	297.346	333.392	404.598	289.98	375.195	318.497	288.877	394.562	343.242	197.443	191.832	242.151	181.223	222.756	191.197	186.981	140.354	249.348	174.033	152.832	174.697	147.478	114.244	120.875
346.09	44.17		0	0	0	0	0	0	0	0	0	0	0	0	0	0	0	0	0	0	0	0	0	0	0	0	0	0	0	0	0	0	0	0	0	0	0	0	0	0	0	0	0	0	0	0	0	0	0
346.235	43.06		0	0	0	0	0	0	0	0	0	0	0	0	0	0	0	0	0	0	0	0	0	0	0	0	0	0	0	0	0	0	0	0	0	0	0	0	0	0	0	0	0	0	0	0	0	0	0
346.248	38.78		44.6906	35.521	27.5398	47.0496	56.9305	38.3265	43.5083	19.3108	43.5994	34.3085	95.6959	69.5182	111.326	66.2237	102.853	61.4776	39.5263	15.8255	44.3766	34.5902	85.0178	14.2286	14.2546	69.1138	50.9249	16.7415	39.9415	60.7337	111.065	32.4402	79.7403	100.724	31.1321	10.1052	3.35261	26.8083	25.6915	19.2558	20.8181	5.89269	4.83848	23.2138	18.1337	16.0007	17.1971	20.0087	15.8949
346.263	37.11		0	0	0	0	0	0	0	0	0	0	0	0	0	0	0	0	0	0	0	0	0	0	0	0	0	0	0	0	0	0	0	0	0	0	0	0	0	0	0	0	0	0	0	0	0	0	0
346.294	43.66		0	0	0	0	0	0	140.024	0	0	116.735	91.5067	93.7129	98.2593	208.24	116.198	97.1407	0	11.6532	0	0	0	33.3227	0	6.78764	0.636032	9.7255	17.9852	0	13.2078	0	0	0	0	0	0	0	0	65.1233	0	0	0	0	5.20334	0	0	0	0
346.343	42.54		0	0	0	0	0	0	0	0	0	0	0	80.2201	51.1632	32.2917	46.6446	23.959	33.8811	13.5185	45.682	63.1941	37.7819	58.8662	54.0787	33.9886	24.2686	25.8903	33.5112	16.7625	41.0212	30.6133	25.448	9.61169	4.54931	6.4615	5.75821	10.0586	0	18.4792	3.20116	0	8.19144	14.4608	0	0	3.59282	0	0
346.746	5.5		0	0	0	0	0	0	0	0	0	0	0	0	0	0	0	0	0	0	0	0	0	0	0	0	0	0	0	0	0	0	0	0	0	0	0	0	0	0	0	0	0	0	0	0	0	0	0
346.923	0.88		0	0	9.90416	0	0	11.2709	0	0	1.65345	0	5.90341	2.66733	8.60109	0	7.6196	4.98049	9.10003	5.76983	0	9.12517	0	0	4.00983	0	4.17177	5.90916	0	0	5.98903	10.6607	0	1.24992	0	0	0	0	0	0	0	0	0	0	0	0	0.507122	0	0
347.151	41.75		0	0	0	0	0	0	0	0	0	0	0	0	0	0	0	0	0	0	0	0	0	0	0	0	0	0	0	0	0	0	0	0	0	0	0	0	0	0	0	0	0	0	0	0	0	0	0
347.175	32.41		0	0	0	0	1.19605	0	0	0	0	0	0	12.4179	0	2.73857	0	0.862917	0	0	0	0	6.13207	0	0	2.29064	0	0	0	0	0	0	4.66057	0	0	0	0	0	0	0	0	0	0	0	0	0	4.52513	0.628973	13.6117
347.212	40.9		0	0	0	0	0	0	0	0	0	0	0	0	0	0	0	0	0	0	0	0	0	0	0	0	0	0	0	0	0	0	0	0	0	0	0	0	0	0	0	0	0	0	0	0	0	0	0
347.238	46.11		2.72059	2.57552	6.0695	5.60586	7.20638	9.7894	0	0	0	0	8.85845	0	0	0	1.90777	0	0	0	0	0	0	0	0	0	7.23392	1.39456	2.41129	0.599407	3.37365	0	5.28876	1.80996	0	0	0	3.41896	0	0	0	0	0	0	0	0	0.704824	0	0
347.246	43.14		0	0	0	0	0	0	0	0	0	0	0	0	0	0	0	0	0	0	0	0	0	0	0	0	0	0	0	0	0	0	0	0	0	0	0	0	0	0	0	0	0	0	0	0	0	0	0
347.251	38.77		0	0	0	0	0	0	0	0	0	0	0	0	0	0	0	0	0	0	0	0	0	0	0	0	0	0	0	0	0	0	0	0	0	0	0	0	0	0	0	0	0	0	0	0	0	0	0
347.266	37.09		0	0	0	0	0	0	0	0	0	0	0	0	0	0	0	0	0	0	0	0	0	0	0	0	0	0	0	0	0	0	0	0	0	0	0	0	0	0	0	0	0	0	0	0	0	0	0
347.343	42.54		0	0	0	0	0	0	0	0	0	0	0	0	0	0	0	0	0	0	0	0	0	0	0	0	0	0	0	0	0	0	0	0	0	0	0	0	0	0	0	0	0	0	0	0	0	0	0
348.233	41.98		114.327	90.8715	114.796	204.589	104.079	125.2	286.964	187.409	119.087	168.237	116.315	8.06021	30.5245	93.5077	31.0197	0.966253	19.531	3.65387	130.435	53.47	12.3381	129.803	56.2338	12.8754	35.374	165.91	12.4609	1.33829	53.7118	214.535	3.22532	3.20311	4.67959	0.552764	3.91143	5.46165	1.43988	13.928	6.48936	0	0	2.71969	5.02082	2.35431	3.37504	8.7805	1.12263
348.297	44.48		0	0	0	0	0	0	0	0	0	0	0	0	0	0	0	0	0	0	0	0	0	0	0	0	0	0	0	0	0	0	0	0	0	0	0	0	3.23954	0	0	0	0	0	0	0	0	0	0
348.842	34.86		0	0	0	0	0	0	0	0	0	0	0	0	0	0	0	0	0	0	0	0	0	0	0	0	0	0	0	0	0	0	0	0	0	0	0	0	0	0	0	0	0.955667	0	0	0	0	0	0
349.044	0.82		0.942371	3.57192	3.01519	2.40592	3.4925	1.68086	2.6678	2.65558	2.00921	0.55488	0	0	1.38774	0.54433	1.03743	1.62958	0.742996	1.60806	0	0	0.802652	0	0	0	0	0	3.01212	1.13572	3.52807	0	3.8571	2.79771	0	0	0	0	0	0	0	0	0	0	0	0	0	0.561953	0
349.074	36.46		0	0	0	0	0	0	0	0	0	0	0	7.27037	0	0	0	1.28455	0	0	0	0	0	0	0	0	0	0	0	0	0	0	0	0	0	0	0	0	0	9.78112	0	0	0	0	0	8.49557	0.659002	0	0
349.09	18.42		0	0	0	0	0	0	0	0	0	0	0	0	0	0	0	0	0	0	0	0	0	0	0	0	0	0	0	0	1.50074	1.09613	1.20673	0	4.61423	8.06795	9.36689	6.29074	1.9167	3.04679	5.63863	10.348	7.91894	4.46612	0.784432	0	4.45758	9.03777	2.03304
349.108	40.66		0	0	0.849178	2.01598	3.26028	8.59828	20.2272	21.8994	8.58917	13.9875	2.41033	13.8372	18.0376	15.7825	16.1288	21.136	10.8277	11.4275	22.699	13.6877	22.8602	19.5123	22.1814	19.564	3.80289	0	8.8361	9.61496	9.60207	5.1486	16.0695	16.2876	4.25879	6.39083	8.82155	0.705235	10.7808	7.64633	5.12786	7.26983	12.2944	7.5692	0.659402	5.97558	9.69827	10.9091	5.71333
349.159	41.37		0	0	0	0	0	0	0	0	0	0	0	0	0	0	0	0	0	0	0	0	0	0	0	0	0	0	0	0	0	0	0	0	0	0	0	0	0	0	0	0	0	0	0	0	0	0	0
349.202	17.76		0	0	0	0	0	2.6168	0	0	0	0	0.867632	2.74015	0	0	0.66038	1.73952	1.1994	0	0.903068	0	0	0	0	0	0	0	0	0	0	0	0	0	0	0	0	0	0	0	0	0	0	0	0	0	0	0	0
349.226	39.74		0.969387	3.10445	2.00725	2.78837	2.99184	1.72354	0	0	0	0	0	0	0.284117	0.540719	1.21763	0.511582	0.735839	1.21452	3.35686	1.53044	3.13511	0	0	4.32278	0	0	1.62002	0	0	0	0	0	0	0	0	0	0	0	0	0	0	0	0	0	0	0	0
349.254	45.09		0.696373	0.44841	0	2.00926	0.646033	0	1.12251	6.65012	0.933327	1.59195	0.540561	0	0	0.690854	0.87675	0	0	1.17064	0.899293	0	0	0	0	0.640596	0.455386	0	0	1.15582	0	0	0	0	0	0	0	0	0	0	0	0	0	0	0	0	0	0	0
349.337	46.04		0	0	0	0	0	0	0	0	0	0	0	0	0	0	0	0	0	0	0	0	0	0	0	0	0	0	0	0	0	0	0	0	0	0	0	0	0	0	0	0	0	0	0	0	0	0	0
349.354	43.41		27.4293	9.61902	25.3674	19.2681	7.96485	18.7101	29.4344	16.5782	1.62521	35.4084	0	8.16019	0	0	14.0537	7.01076	24.2968	18.0137	7.37378	0	0	5.09913	0	6.64689	16.3663	6.6581	0	0	12.1162	6.77811	0	0	0	0	0	3.73031	0	0	1.74957	0	0	2.28204	0	0	0	0	0
350.242	39.71		23.0698	22.8762	13.9539	27.3538	26.8695	19.6817	28.729	34.2396	20.5915	28.824	19.9495	16.652	30.281	33.4311	42.1302	27.5019	34.1893	36.9125	23.4343	7.74367	15.8052	12.0645	6.29213	14.8359	23.5017	21.7211	25.058	36.6437	34.8064	30.1589	28.7256	55.7145	16.3394	10.4902	7.84902	13.454	9.03721	9.4375	11.4697	8.39119	3.7583	10.0477	5.60172	8.05732	12.1044	10.9886	9.36268
350.821	52.23		0	0	0	0	0	0	0	0	0	0	0	0	0	0	0	0	0	0	0	0	0	0	0	0	0	0	0	0	0	0	0	0	0	0	0	0	0	0	0	0	0	0	0	0	0	0	0
350.831	50.05		0	0	0	0	0	0	0	8.00245	8.24965	0	0	0	0.928879	0.599354	4.49751	4.26372	3.10667	13.4763	4.92642	14.6989	29.3534	7.48291	11.1184	17.0622	0	15.1516	17.1467	18.3634	4.53544	3.6438	17.9498	14.968	0.581072	0	0	0.282452	2.4452	2.79477	0.490478	0	1.28478	3.312	0	0	1.09974	3.61145	2.52178
350.85	50.99		0	0	0	0	0	0	0	0	0	0	0	0	0	0	0	0	0	0	0	0	0	0	6.27189	17.3206	37.2891	2.37384	30.8716	27.3767	16.4775	3.73607	25.2931	21.1585	1.30091	0	1.02882	5.45387	0	0	1.62325	0	1.13508	2.14258	2.54739	0.786782	1.95582	3.70292	3.60626
350.863	51.6		0	0	0	0	0	0	0	36.1427	20.438	0.284701	1.18184	1.42693	3.5617	6.58342	6.42544	5.79331	7.1323	11.6595	27.6576	13.6771	32.6531	38.0834	29.5718	36.5756	25.9536	28.116	20.8026	15.4776	14.2343	15.5415	19.5441	13.2275	3.29745	2.95906	4.75063	3.00577	1.42205	1.88361	2.56103	5.63028	4.62961	4.20779	1.59647	1.92138	3.63084	2.03387	1.74931
350.937	52.73		62.1292	37.3576	64.1281	52.9288	34.6956	56.4857	52.6841	24.8762	13.4501	0	0.426975	0	1.41103	9.41208	7.9292	10.3681	7.33648	13.7058	21.9208	18.6019	21.5463	22.8922	17.0361	29.5122	3.21139	5.4762	2.33309	0	5.37874	13.6046	7.84634	6.01929	3.75364	1.33281	2.76135	4.37988	2.58036	2.26541	0	1.81552	0.770544	1.59768	4.74141	0.960063	1.4167	1.80743	2.32191
351.095	36.78		0.662534	0	0	0	0	0	0	0	0	13.0821	0	0	34.1078	33.3802	0	0	0.498062	0	0	0	0	0	0	0	0	5.48924	0	0	0	22.3655	0	0	0	0	0	0	0	0	0	0	0	0	0	0	0	0	0
351.139	38.17		0	0	0	0	0	0	0	0	0	0	0	0	0	0	0	0	0	0	0	0	0	0	0	0	0	0	0	0	0	0	0	0	0	0	0	0	0	0	0	0	0	0	0	0	0	0	0
351.162	47.86		0	0	0	0	0	0	0	0	0	0	0	3.1661	5.23052	0	0.783147	0	0	5.21361	0	1.32011	0	0	0.821663	0	4.35368	6.28674	10.1227	13.8542	11.4883	0	10.43	14.642	0	0	0	0.422676	0	0	0	0	0	1.09267	0	0	1.27558	0	0
351.172	42.23		13.0651	1.64392	11.9956	54.2343	34.583	32.9478	212.147	111.721	19.9952	90.631	295.612	280.251	171.94	129.513	46.8977	87.4353	57.5011	73.4766	106.729	67.5521	18.7634	123.383	68.5514	42.3523	49.3413	85.4059	9.77113	1.27756	58.4272	129.438	83.0702	77.3264	25.1846	35.7013	56.5403	26.4519	17.0209	60.9045	50.8743	28.5175	47.9506	26.4574	22.9141	66.0986	12.3409	27.8205	4.10233
351.173	41.47		0	0	0	0	0	0	0	0	0	0	0	0	0	0	0	0	0	0	0	0	0	0	0	0	0	0	0	0	0	0	0	0	0	0	0	0	0	0	0	0	0	0	0	0	0	0	0
351.207	44.84		0	0	0	0	0	0	0	0	0	0	0	0	0	0	0	0	0	0	0	0	0	0	0	0	0	0	0	0	0	0	0	0	0	0	0	0	0	0	0	0	0	0	0	0	0	0	0
351.253	39.63		0	0	0	0	0	0	0	0	0	0	0	0	0	0	0	0	0	0	0	0	0	0	0	0	0	0	0	0	0	0	0	0	0	0	0	0	0	0	0	0	0	0	0	0	0	0	0
351.266	44.01		389.497	366.188	407.942	479.508	477.049	509.873	71.4937	66.4762	38.1425	113.84	395.582	117.945	53.6071	102.967	355.622	78.2751	521.376	441.377	58.8355	76.3982	63.0016	78.8261	73.2661	35.777	464.43	323.418	25.6773	9.85086	586.692	405.889	20.9307	5.34954	240.623	252.109	415.498	283.912	208.126	232.629	205.663	218.185	264.583	120.521	126.606	174.569	139.856	2.45876	134.078
351.727	46.02		0	0	0	0	0	0	0	0	5.6361	0	0	2.37685	0.75417	0	2.30968	0	0	4.92863	0	6.65668	2.19646	0	8.07346	4.59297	9.12421	10.3197	8.14685	10.382	4.41807	4.47264	5.88057	7.41824	0	0	0	0	0.939215	0	0	0	0	0	0	0.457747	0	0	0.687045
352.19	32.7		1.11099	6.18125	8.7408	5.10055	7.82515	11.2655	14.9571	8.59532	1.75071	16.8966	344.762	215.409	190.07	85.3237	117.946	69.208	82.3577	63.2453	8.19488	4.52877	58.3258	6.06151	5.11209	24.402	11.668	12.0195	15.1027	46.6793	62.4964	49.192	56.1413	128.208	44.8724	31.2384	34.4533	31.6823	37.4488	25.6035	65.8978	27.1808	42.0989	22.2046	28.5008	39.9858	70.2392	124.763	86.0409
352.339	41.3		0	0	0	0	0	0	0	0	0	0	0	0	0	0	0	0	0	0	0	0	0	0	0	0	0	0	0	0	0	0	0	0	0	0	0	0	0	0	0	0	0	0	0	0	0	0	0
352.99	44.84		0	0	0	0	0	0	0	0	0	0	0	0	0	0	0	0	0	0	0	0	0	0	0	0	0	0	0	0	0	0	0	0	0	0	0	0	0	0	0	0	0	0	0	0	0	0	0
353.089	38.74		0	0	0	0	0	0	0	0	0	0	0	0	0	0	0	0	0	0	0	0	0	0	0	0	0	0	0	0	0	0	0	0	0	0	0	0	0	0	0	0	0	0	0	0	0	0	0
353.138	37		0	0	0	0	0	0	0	0	0	0	0	0	0	0	0	0	0	0	44.9211	23.9299	27.3887	18.8107	16.3183	20.6294	0	0	0	0	0	0	0	0	0	0	0	0	0	0	0.570319	0	0	0	0	0	0	0	0
353.174	39.88		0	0	0	0	0	0	0	0	0	0	0	0	0	0	0	0	0	0	0	0	0	0	0	0	0	0	0	0	0	0	0	0	0	0	0	0	0	0	0	0	0	0	0	0	0	0	0
353.18	34.96		16.7826	11.6832	13.1827	15.7655	12.7376	1.42726	2.74756	0	1.89141	2.96629	186.456	67.8379	53.8568	43.4725	55.3095	20.8751	37.1161	24.7002	51.8425	35.1029	31.1703	29.2474	18.6332	26.201	0.575097	16.1696	0	0	15.2263	70.6467	5.20562	7.70855	31.8189	43.8471	23.4971	41.3128	33.757	66.0334	34.5314	32.2377	30.2671	31.9285	35.3738	62.1695	35.1602	15.8145	45.9714
353.189	38.19		0	0	0	0	0	0	0	0	0	0	0	0	0	0	0	0	0	0	0	0	0	0	0	0	0	0	0	0	0	0	0	0	0	0	0	0	0	0	0	0	0	0	0	0	0.533787	0	0.314583
353.192	43.86		0	0	0	0	0	0	0	0	0	0	0	0	0	0	0	0	0	0	0	0	0	0	0	0	0	0	0	0	0	0	0	0	0	0	0	0	0	0	0	0	0	0	0	0	0	0	0
353.197	36.11		0	0	0	0	0	0	0	0	0	0	0	0	0	0	0	0	0	0	0	0	0	0	0	0	0	0	0	0	0	0	0	0	0	0	0	0	0	0	0	0	0	0	0	0	0	0	0
353.234	45.63		0	1.35508	0	1.26043	1.51103	1.62537	0	0	2.48731	0	0	0	0	0	0	0	0	0	0	0	0.863222	0	0	0	0	6.07187	7.69419	31.4292	0	2.20887	1.10255	0	0	0	0	0	0	0	0	0	0	0	0	0	0	0	0
353.235	50.19		0	0	0	0	0.805562	1.44422	0.657688	0	0	0	0	0	0	0	0	0	0	0	0	0	0	0	0	0	0	0	0.827619	2.81208	0	0	0	0	0	0	0	0	0	0	0	0	0	0.349674	0	0	0	0	0
353.236	48.73		0	0	0	0	0	0	0	0	0	0	0	0	0	0	0	0	0	0	0	0	0	0	0	0	0	0	0	1.61817	0	0	0	0	0	0	0	0	0	0	0	0	0	0	0	0	0	0	0
353.237	43.14		0	0	0	0	0	0	0	0	0	0	0	0	0	0	0	0	0	0	0	0	0	0	0	0	0	0	0	0	0	0	0	0	0	0	0	0	0	0	0	0	0	0	0	0	0	0	0
353.237	1.13		62.8757	76.6284	59.8866	64.7868	55.2916	46.6667	50.8968	54.517	50.8902	48.2647	28.2187	43.3095	43.2191	39.2785	66.6729	59.8806	60.7129	58.8417	31.3034	47.5925	34.6786	35.1894	48.258	41.0852	64.7033	68.5087	44.3828	20.145	77.1171	66.808	38.4941	27.2805	19.2276	21.2709	28.9399	27.4793	37.7783	16.2257	18.4984	27.6424	29.4152	24.1572	35.7898	20.8718	18.2902	17.2431	17.1754
353.24	4.78		0	0	0	0	0	0	0	0	0	0	0	0	0	0	0	0	0	0	0	0	0	0	0	0	0	0	0	0	0	0	0	0	0	0	0	0	0	0	0	0	0	0	0	0	0	0	0
353.285	41.98		15705.5	14264.9	13589.9	27132.1	22118.7	18967.3	15595.6	10431.3	12832.1	15380.1	65292.1	45418.4	41254.6	24941.8	21385.2	24473.1	31551.6	30781.1	25179.7	29159.6	25024.3	24736.3	24421	25613.5	12417.1	14524.7	17817.9	19103.7	30280.2	31717.3	35796.9	34917.3	37170.9	36337.7	38636.8	42270.8	37905.3	35542.6	36106.4	37033.8	37595.1	33420.4	34757.3	38028	35071.5	39180.8	38428.1
353.31	46.88		0.558444	3.23766	0	0	1.14287	0	0	0	0	0	18.2431	0	0	0	9.68166	0	0	2.18371	0	0	0	0	0	0	34.0975	0	0	4.15819	10.5348	0	0	0.740996	0	0	0	0	0	0	0	0	0	0	0	0	0	0	0
353.312	40.5		39.9272	55.1527	42.8509	53.5149	131.069	123.474	169.788	97.9042	54.8627	121.113	95.1135	167.06	215.658	111.714	75.5145	111.857	193.998	44.6318	245.473	191.529	172.345	212.67	171.762	168.382	61.4095	59.1933	279.668	81.412	98.6917	146.957	190.858	383.942	233.633	268.601	326.448	267.082	259.325	261.522	240.904	318.656	354.805	247.722	305.537	381.3	275.667	242.181	281.651
353.346	51.36		0	5.58557	1.6035	2.58342	1.60367	4.36626	1.90959	0	0	0	0	0	0	0	0	0	0	0	0	0	0	0	0	0.307537	0	0	0	0	0	0	0	0	0	0	0	0	0	0	0	0	0	0	0	0	0	0	0
353.347	52.07		2.67192	49.2093	0	10.7579	36.4251	0	0	0	0	0	0	0	0	0	0	0	0	0	0	1.6737	13.7317	0	3.09209	7.41041	0	0	0	0	0	0	0	0	0	0	0	0	0	0	0	0	0	0	0	0	0	0	0
353.38	52.87		1.39195	0.949578	0	0	0	0	0	0	0	0	0	0	0	0	0	0	0	0	0	0	0	0	0	0	0	0	0	0.657957	0	0	0.422572	0	0	0	0	0	0	0	0	0	0	0	0	0	0	0	0
354.167	41.44		0	0	0	0	0	0	0	0	0	0	0	0	0	0	0	0	0	0	0	0	0	0	0	0	0	0	0	0	0	0	0	0	0	0	0	0	0	0	0	0	0	0	0	0	0	0	0
354.201	38.19		0	0	0	0	0	0	0	0	0	0	0	0	0	0	0	0	0	0	0	0	0	0	0	0	0	0	0	0	0	0	0	0	0	0	0	0	0	0	0	0	0	0	0	0	0	0	0
354.211	43.81		0	0	0	0	0	0	0	0	0	0	0	0	0	0	0	0	0	0	0	0	0	0	0	0	0	0	0	0	0	0	0	0	0	0	0	0	0	0	0	0	0	0	0	0	0	0	0
354.241	1.13		38.9564	24.5121	26.0215	14.8692	206.074	184.098	10.446	24.2545	15.8028	7.63364	4.96158	8.43784	8.18287	16.6822	12.9904	9.01977	9.68824	10.7294	4.71031	7.42676	5.786	5.93384	7.46355	6.49727	83.1886	57.5363	29.1925	15.5086	10.7952	8.50724	4.82574	4.38581	2.55332	3.27353	4.62171	2.64641	3.47507	1.51101	1.06271	59.7795	9.95162	12.1439	6.52841	3.90502	0.848738	1.73064	1.81407
354.254	37.45		2.03629	0.622695	0	0	36.452	94.0926	0	5.59978	0.536113	9.13371	48.5115	47.5024	44.037	27.1749	45.7545	25.5344	16.4053	13.7676	2.12031	5.80157	1.66233	2.32113	0	2.15871	127.453	12.399	4.93796	7.62253	28.5812	10.8931	8.11401	17.4991	0.924581	0.553727	0.567257	0	1.18073	1.68643	0	8.95997	1.54761	0.78915	2.10349	0	0.896605	0.999006	2.81364
354.254	4.84		53.1263	17.1842	15.268	1.89625	174.014	380.739	3.43629	28.0894	22.4907	0	0.494896	0	0	7.51266	3.10748	1.93661	0	0	0	0	0	0	0	0	68.3213	52.6848	37.5121	14.9129	0	0	0	0	1.3457	0	0	0	0	0	0	50.5088	14.6765	10.5662	0.489234	0	0	0	0.755614
354.288	41.95		5353.85	4501.98	4997.33	853.878	2112.52	2249.3	2814.67	2452.13	1782.61	2034.9	13478.6	11861.9	11831.4	8156.99	7161.38	9018.59	2137	2287.68	2497.71	3147.76	2717.67	2566.04	2887.6	2784.87	3034.53	2695.45	2990	2282.45	2584.08	2434.17	2604.18	2328.08	1554.7	1903.95	2180.05	1554.54	1949.95	2094.84	1393.85	2169.22	1626.13	1326.75	1449.12	1316.81	1755.19	1610.68	1332.7
354.902	47.86		0	0	0	17.8953	28.6952	26.7726	0	16.7133	0	0	0	0	0	0	0	0	0	0	0	0	0	0	0	0	0	0	0	0	0	0	0	0	0	0	0	0	0	0	0	0	0	0	0	0	0	0	0
354.902	44.47		0	0	0	0	0	0	0	0	0	0	0	0	0	0	0	0	0	0	0	0	0	0	0	0	0	0	0	0	0	0	0	0	0	0	0	0	0	0	0	0	0	0	0	0	0	0	0
354.993	55.76		0	0	0	0	0	0	0	0	0	0	0	0	0	0	0	0	0	0	0	0	0	0	0	0	0	0	0	0	0	0	0	0	0	0	0	0	0	0	0	0	0	0	0	0	0	0	0
355.009	28.85		0	0	0	0	0	0	0	0	0	0	0	0	0	0	0	0	0	0	0	0	0	0	0	0	0	0	0	0	0	0	0	0	0	0	0	0	0	0	0	0	0	0	0	0	0	0	0
355.009	25.96		0	0	0	0	0	0	0	0	0	0	0	0	0	0	0	0	0	0	0	0	0	0	0	0	0	0	0	0	0	0	0	0	0	0	0	0	0	0	0	0	0	0	0	0	0	0	0
355.01	23.3		0	0	0	0	0	0	0	0	0	0	0	0	0	0	0	0	0	0	0	0	0	0	0	0	0	0	0	0	0	0	0	0	0	0	0	0	0	0	0	0	0	0	0	0	0	0	0
355.011	35.96		0	0	0	0	0	0	0	0	0	0	0	0	0	0	0	0	0	0	0	0	0	0	0	0	0	0	0	0	0	0	0	0	0	0	0	0	0	0	0	0	0	0	0	0	0	0	0
355.023	57.62		0	0	0	0	0	0	0	0	0	0	0	0	0	0	0	0	0	0	0	0	0	0	0	0	0	0	0	0	0	0	0	0	0	0	0	0	0	0	0	3.06881	1.35831	0	0.48612	0	0	0	0
355.024	53.05		0	0	0	0	13.9302	26.2472	1.15296	0	0	0	0	0	0	0	0	0	0	0	0	0	0	0	0	0	0.438797	0	0.563354	0	0	0	0	0	0	0	0	0	0	0	0.591977	1.25101	0.517864	0	0	0	0	0	0
355.024	5.55		0	0	0	0	0	0	0	0	0	0	0	0	0	0	0	0	0	0	0	0	0	0	0	0	0	0	0	0	0	0	0	0	0	0	0	0	0	0	0	0	0	0	0	0	0	0	0
355.024	23.85		1.18835	0	0.666131	0	27.9418	124.163	0	0	0.614127	0	0.693523	0	0	1.73703	1.39685	0	0	0	0	0	0	0	0	0	3.54469	0.920387	1.55191	0	0	0	0	0	0.416515	0	0	0	0	0	0	56.5922	16.8406	5.25856	0.970425	0.742688	0	0	2.51806
355.024	54.58		0	0	0	0	0	0	0	0	0	0	0	0	0	0	0	0	0	0	0	0	0	0	0	0	0	0	0	0	0	0	0	0	0	0	0	0	0	0	0	0	0	0	0	0	0	0	0
355.025	6.91		0	0	0	0	0	0	0	0	0	0	0	0	0	0	0	0	0	0	0	0	0	0	0	0	0	0	0	0	0	0	0	0	0	0	0	0	0	0	0	0	0	0	0	0	0	0	0
355.025	19.23		0	0	0	0	0	0	0	0	0	0	0	0	0	0	0	0	0	0	0	0	0	0	0	0	0	0	0	0	0	0	0	0	0	0	0	0	0	0	0	0	0	0	0	0	0	0	0
355.025	7.41		0	0	0	0	12.5882	18.9808	0	0	0	0	0	0	0	0	0	0	0	0	0	0	0	0	0	0	0	0	0	0	0	0	0	0	0	0	0	0	0	0	0	0	0	0	0	0	0	0	0
355.025	32.27		0.604604	0.445423	1.70722	3.88846	35.0341	53.7674	0	1.69305	0	0	0	0	0	0	0	0	0	0	0	0	0	0	0	0	0	0.56223	0	0	0	0	0	0	0	0	0	0	0	0	0	3.13084	1.38849	0.462196	0	0	0	0	0
355.026	28		2.23602	0	0	0	10.6165	84.4295	0	0	0	0	0	0.986697	0	0.978121	0	0	0	0	0	0	0	0	0	0	0.882402	3.41723	1.12132	0.527479	0	0	0	0	0	0	0	0	0	0	0	41.5565	10.7268	3.54552	1.04032	0	0	0	0.966706
355.026	24.89		0	0	0	0	0	0	0	0	0	0	0	0	0	0	0	0	0	0	0	0	0	0	0	0	0	0	0	0	0	0	0	0	0	0	0	0	0	0	0	0	0	0	0	0	0	0	0
355.026	20.58		0	0	0	0	0	20.5814	0	0	0	0	0	0	0	0	0	0	0	0	0	0	0	0	0	0	0	0	0	0	0	0	0	0	0	0	0	0	0	0	0	0.924112	17.4355	7.04926	5.2284	0	0	0	4.6532
355.085	46.3		115.811	72.6183	58.8283	172.152	211.418	220.221	93.5933	440.059	62.2177	0	5.68432	2.97728	218.471	592.804	1.0057	149.062	8.79241	311.761	0.974172	3.01178	0	170.017	290.981	215.17	5.66175	2.86573	1.57484	2.3763	0	1.05035	8.47931	2.00473	0	0	0	0	0.500198	0	0	34.8697	40.3054	415.663	297.577	38.0538	0	0	0
355.094	49.79		0.4696	0.709103	0	39.9566	46.2138	46.6708	0	93.8335	60.0058	0	0.65437	0	0	5.8919	2.80919	5.28759	2.09846	2.26949	2.1876	2.06779	7.25835	4.13897	16.3256	22.4926	7.81286	6.38411	6.43152	4.75701	2.65014	6.68373	7.82923	8.22873	2.35776	2.28016	1.60621	1.64306	2.39598	3.13051	4.69667	4.61835	6.21691	4.62903	1.09529	4.56794	4.20938	4.10326	4.25202
355.094	50.79		3.41933	0.485599	0	103.902	82.1563	65.4134	0	36.0579	20.3264	0	0	0	0	24.1716	1.05552	0	0	0	0	0	0	0	0	16.7066	15.4976	0	7.29975	0	0	0	0	0	0	0	0	0	0	0	0	0	0	42.4669	3.74103	38.6192	0	0.545218	0
355.095	47.29		0	0	0	84.0025	8.70674	4.83856	0	91.5181	3.12551	0	0	0	5.88862	4.04426	0	10.5207	0	5.85787	0	0	0	1.63514	11.322	1.93778	1.76553	0	1.82598	0	0	0	0	0	0	0	0	0	0	0	0	0	0	0.867384	0	0	0	0	0
355.095	51.84		3.04534	8.53007	3.20842	119.031	53.9214	136.569	14.4454	319.855	129.134	0	0	0	12.0836	57.8554	4.159	2.9525	0	5.32215	0	0.728084	0.438883	35.8834	26.9508	24.0681	6.85813	11.9717	2.00134	0	0.550625	0	0	0	0	0	0	0	0	0	0	0.637258	0	50.2867	103.144	7.77721	1.00268	0.464696	0
355.095	48.57		0	0	0	0	0	0	0	33.0758	0	0	0	0	0	9.2019	0	0	0	0	0	0	0	0	0	0	0	0	0	0	0	0	0	0	0	0	0	0	0	0	0	0	0	0	0	0	0	0	0
355.096	52.51		0	0	0	5.3438	1.54662	4.23783	1.84599	2.51895	0	0	0	1.02542	1.58994	1.14374	0	0.781927	1.99439	1.00485	0.686913	1.10255	4.15951	0	0.746203	3.79491	0	0	0	0	0	0	0	1.49965	0.657413	0.695232	0.436528	0.288278	0.280072	1.18693	0	0	0.609438	0	4.81265	0	0.568394	0.990118	0
355.096	40.89		0	0	0.736368	83.3967	129.308	164.624	230.085	154.705	0	1.73327	0	5.38368	10.5539	53.9238	0	3.26975	0	13.3283	0	0	1.42945	5.71348	11.825	0	2.78284	0.675181	3.06144	0	0	0	1.66776	0.685602	0	0	112.495	63.0999	29.8381	24.0327	3.03921	3.98636	2.76421	12.9712	12.9592	9.13574	14.3154	2.65743	6.32366
355.111	31.49		0	0.480869	0	1.43459	23.4812	59.9209	0	0	0	0	0.494148	0	0	1.40517	0	0	0	0	0	0	0	0	0	0	0	0.395022	0	0	0	0	0	0	0	0	0	0	0	0	0	24.0184	0	3.75309	0	0	0	0	0
355.111	8.96		36.0861	17.1823	23.426	2.37957	246.37	341.532	0.26877	23.9723	6.35305	0	0.468764	0	0	10.8845	0.878523	2.56365	0	0	0	0	0	0	0	0	20.8473	57.2078	13.4041	5.68535	0	0	0	0	0	0	0	0	0	0	0	39.3736	7.36319	3.43746	0.591339	0	0	0	0.788907
355.112	29.75		0	1.04927	0	0.769812	39.8192	102.153	0	0	1.26304	0	0.959422	0	0.287184	0.79907	0.442982	0	0	0	0	0	0	0	0	0	2.84331	1.68412	0.950523	0	0	0	0	0	0	0	0	0	0	0	0.391495	65.2136	12.8025	6.89422	1.17059	0	0	0	2.51874
355.112	58.14		15.973	6.42805	1.92986	0.433658	213.153	242.54	0	8.04731	4.34296	0	0	0	0	7.94672	0.754042	1.12964	0	0	0	0	0	0	0	0	35.4793	28.4808	12.673	1.59465	0	0	0	0	0	0	0	0	0	0	0.592708	3.62431	0	0	0	0	0	0	0
355.112	14.84		0	0	0	0	115.922	337.99	0.679529	4.35479	1.19073	0	0.554411	0.454042	0	8.09898	3.06529	1.09507	0	0	0	0	0	0	0	0	13.6074	28.395	9.40196	3.66166	0	0	0	0	0	0	0	0	0	0	0	30.7249	22.9176	6.80913	3.36202	0.823418	0	0	0.663448
355.113	14.21		0	0	0	0	0	92.1191	0	1.87542	0	0	0	0	0	0.747931	0	0.95165	0	0	0	0	0	0	0	0	9.83302	1.25303	7.14261	0.633638	0	0	0	0	0	0	0	0	0	0	0	23.1907	1.96974	2.09407	0.815358	0	0	0	1.42925
355.113	25.43		4.1303	0.651514	0	0	35.0788	125.837	0	0	0	0	0	0	0	4.17877	0.572602	0	0	0	0	0	0	0	0	0	4.97546	1.51677	1.26225	1.69887	0	0	0	0	0	0	0	0	0	0	1.31258	67.3666	11.5081	7.83661	6.81696	0	0	0	0.797959
355.113	2.12		0	0	6.87179	0	58.4587	136.655	0.594969	15.7313	13.0681	0	0	0	0	7.02156	0.791066	0	0	0	0	0	0	0	0	0	45.4766	38.9634	22.472	6.27688	0	0	0	0	0	0	0	0	0	0	0	42.2737	0.907879	1.98778	0.86665	0	0	0	0
355.113	19.77		13.2768	2.22293	0	1.18784	125.155	244.118	0	4.0161	1.25093	0	0.256934	1.1331	0	16.6076	3.67283	1.22212	0	0	0	0	0	0	0	0	9.9463	13.6246	6.33599	1.46948	0	0	0	0	1.9656	0	0	0	0	0	0.681459	81.5019	19.488	4.61032	1.59841	0	0	0	2.50841
355.113	18.59		5.57871	3.02531	1.74282	0	69.3332	135.447	0.478579	1.0754	3.17298	0	0	0	0.495776	6.67436	0.82019	0.694824	0	0	0	0	0	0	0	0	8.78319	17.7219	6.33236	3.40813	0	0	0	0	0	0	0	0	0	0	0.545415	93.1745	20.7695	7.78376	1.82047	0	0	0	2.721
355.113	2.78		22.105	9.41805	2.92655	1.68596	71.049	112.889	0	17.2472	6.59857	0	0	0	0	5.95632	0.624158	1.18057	0	0	0	0	0	0	0	0	34.9338	31.8185	23.0801	2.5938	0	0	0	0	0	0	0	0	0	0	0	26.0148	8.77787	0	0.733278	0	0	0	0
355.113	30.7		0	0	0	0	0	26.3097	0	0	0	0	0	0	0	0.903928	0	0	0	0	0	0	0	0	0	0	0	0.701556	0	0	0	0	0	0	0	0	0	0	0	0	0	15.1313	12.0151	3.73628	0.424787	0	0	0	0.81741
355.113	33.52		0.601381	0	0	1.33616	24.5731	71.9331	0	1.05945	0	0	0	0	0	1.01483	0	0	0	0	0	0	0	0	0	0	1.46762	1.54302	0	0	0	0	0	0	0	0	0	0	0	0	0	8.83435	1.35479	2.00764	0	0	0	0	0
355.114	56.28		16.8622	17.1166	5.21008	2.42621	317.743	281.528	0.605762	16.3629	2.30612	0	0	0	0	3.19776	0.857494	0	0	0	0	0	0	0	0	0	31.1245	34.8629	7.07618	0	0	0	0	0	0	0	0	0	0	0	0	14.6179	3.4049	0.858272	0	0	0	0	0
355.114	16.73		12.8198	4.89773	2.00997	0	75.6286	162.518	0	5.54124	6.14547	0	0	0	0	9.25716	2.9372	0	0	0	0	0	0	0	0	0	12.2347	27.2379	3.05558	0.817127	0	0	0	0	1.33402	0	0	0	0	0	0	51.1286	10.9229	4.28164	5.50052	0	0	0	2.23361
355.114	26.89		5.54746	0.740266	2.06623	0	54.949	126.465	0	0	1.04162	0	0	0	0	3.45297	1.20988	0.303886	0	0	0	0	0	0	0	0	9.97907	7.82522	1.33252	0	0	0	0	0	0	0	0	0	0	0	2.90017	99.8609	11.4051	11.3007	0.632984	2.78539	0	0	4.1806
355.114	22.22		0	0	0	0	0	0	0	2.17496	0	0	1.89331	0	0.425369	7.59019	1.85551	0	0	0	0	0	0	0	0	0	2.93892	10.8071	2.16286	0	0	0	0	0	0	0	0	0	0	0	0.464656	90.5422	28.3575	5.42162	5.84765	0	0	0	1.52183
355.114	55.15		0	0	0	0	0	21.0936	0	7.7402	5.76665	0	0	0	0	4.61524	0.530335	0	0	0	0	0	0	0	0	0	18.1013	28.2549	10.9758	4.04221	0	0	0	0	0	0	0	0	0	0	6.97148	18.3833	6.75456	0	0	0	0	0	0
355.114	17.91		12.6198	2.25707	2.75573	0.59697	126.479	245.365	0	1.55806	3.12056	0	1.90244	1.05729	0.620724	10.1137	1.94963	1.63358	0	0	0	0	0	0	0	0	32.6095	10.7284	12.4061	4.87476	0	0	0	0	0	0	0	0	0	0	0	78.4125	20.3554	7.50963	0.932481	0.251575	0	0	0
355.114	32.87		0	0	0	0	0	56.1892	0	0	0	0	0	0	0	0	0	0	0	0	0	0	0	0	0	0	1.18971	0	0	0	0	0	0	0	0	0	0	0	0	0	0	30.0019	0.937224	0	0	0	0	0	0
355.114	10.36		0	0	0	0	53.4453	266.805	0.912222	10.4492	7.14774	0.307046	0	0.502377	0.888636	17.5662	3.37038	1.97887	0	0	0	0	0	0	0	0	27.4667	23.7953	14.8683	7.09742	0	0	0.377312	0	0.41636	0	0	0	0	0	0	23.2039	16.2248	7.32845	1.84313	0	0	0	1.1781
355.114	58.71		9.11516	21.6576	1.75617	2.93131	151.024	151.042	0	16.6174	6.79502	0	0	0	0	2.66838	1.16603	0	0	0	0	0	0	0	0	0	18.013	9.48378	10.2055	0	0.314897	0	0	0	0	0	0	0	0	0	3.45365	14.0878	0.299391	0.581118	0	0	0	0	0
355.114	24.39		4.98529	0.599659	1.90177	0	61.3271	103.89	0	2.39107	1.07565	0	2.33268	0	0	4.92776	0	0	0	0	0	0	0	0	0	0	1.48788	11.4816	7.62341	0	0	0	0	0	0.850457	0	0	0	0	0	1.75822	92.3861	15.6191	3.9751	2.61242	1.2012	0	0	1.35536
355.114	7.93		22.6093	3.26605	6.58956	1.42129	89.8703	150.133	3.72374	15.7095	6.32582	0.733456	0	0.685928	0	11.4076	1.01691	1.11575	0	0	0	0	0	0	0	0	80.7801	60.7568	39.0184	6.70555	0	0	0	0	0	0	0	0	0	0	0	48.4519	12.8545	4.73896	1.5579	0	0	0	1.03609
355.114	13.71		17.1521	9.19073	4.42622	1.02509	171.463	248.944	0	5.52322	2.66586	0	0	0.477182	0	7.70273	0.624758	0	0	0	0	0	0	0	0	0	22.2328	6.97527	15.3873	3.0789	0	0	0	0	0.568071	0	0	0	0	0	0	50.0117	26.4545	11.323	2.31393	0.579397	0	0	0.805606
355.114	6.36		19.1692	3.64064	4.52153	0	181.16	220.203	0	9.32034	23.2962	0	0	0	0	31.5483	2.60706	1.7077	0	0	0	0	0	0	0	0	38.9492	44.7721	12.7025	13.1994	0	0	0	0	0	0	0	0	0	0	0	27.955	12.4037	3.79079	0	0.471614	0	0	0
355.114	3.82		0	0	3.93894	0	127.804	174.148	1.22111	12.5476	7.36129	0.472504	0	0	0	12.7049	2.43347	0.468498	0	0	0	0	0	0	0	0	42.227	56.5029	16.01	11.5987	1.16742	0	0	0	0	0	0	0	0	0	0	40.8532	5.54991	10.468	0	0	0	0	0
355.114	57.08		5.66591	10.4725	0.796348	0	78.946	160.912	0	3.67162	5.00972	0	0	0	0	3.09475	0	0	0	0.515663	0	0	0	0	0	0	15.5195	8.35601	7.45721	4.07523	0	0	0	0	0	0	0	0	0	0	0.710974	9.4027	0	0.489747	0	0	0	0	0
355.114	11.85		13.9789	3.04752	3.27828	0	103.873	322.962	0	10.5261	4.94698	0	0.357555	0	0	17.4942	3.37944	1.12557	0	0	0	0	0	0	0	0	14.4471	45.3885	12.5615	1.43338	0	0	0	0	0	0	0	0	0	0	0	32.1238	15.2368	8.81743	1.71733	1.20666	0	0	1.14262
355.114	21.33		0	0	0	0	42.5289	198.59	0	0.902174	1.00918	0	0.292574	1.66442	0.507887	5.27807	0.593237	0.448199	0	0	0	0	0	0	0	0	7.66885	8.68079	6.433	0.618094	0	0	0	0	0.467975	0	0	0	0	0	0.260841	180.263	8.9407	7.69178	4.09753	0	0	0	0.682119
355.114	11.08		21.5324	5.2468	9.15586	6.12817	131.75	207.405	0.662542	8.84298	3.24515	0	0	0	0	1.09508	1.59278	1.7573	0	0	0	0	0	0	0	0	18.5602	22.8677	11.0809	1.29914	0	0	0	0	0	0	0	0	0	0	0	48.0104	13.9912	6.76506	0.531428	0	0	0	0.353739
355.114	9.66		0	0	0	0	0	44.4968	0	2.11458	4.39787	0.858094	0	0	0.483455	10.7682	0.765437	0.936987	0	0	0	0	0	0	0	0	20.3614	0	6.60746	2.74892	0.479034	0	0	0	0	0	0	0	0	0	0	25.1238	5.98354	5.51467	1.50276	0	0	0	0
355.114	49.08		0	0	0	121.819	15.705	33.9937	0	7.46424	4.02631	0	0	0	0	8.84739	0	0	0	0	0	0	0	0	0	0	0	0	0	0	0	0	0	0	0	0	0	0	0	0	0	0	0	0	0	0	0	0	0
355.115	12.9		0	0	0	0	0	77.4864	0	3.73234	7.14715	0.358885	0	0	0	20.2741	5.14898	1.36178	0	0	0	0	0	0	0	0	31.1567	9.94161	9.81036	9.8999	0	0	0	0	0	0	0	0	0	0	0	29.1177	9.64002	2.81945	1.54325	0	0.322445	0	0.460904
355.115	59.25		6.74807	3.71916	2.43694	0.648986	108.111	97.4155	0.324366	7.15196	6.92592	0	0	0	0	6.85338	0	0	0	0	0	0	0	0	0	0	15.3872	8.6341	12.059	1.59225	0	0	0	0	0	0	0	0	0	0	0	7.9881	0.943757	0	0	0	0	0	0
355.115	59.96		0	0	0	0	16.3138	81.7575	0	4.22484	0.852184	0	0	0	0	2.73516	0.481373	0	0	0	0	0	0	0	0	0	8.49402	9.8707	0.966588	0.478309	0	0	0	0	0	0	0	0	0	0	0.433105	4.51774	0.692732	0	0	0	0	0	0
355.115	22.79		12.1232	0.651513	2.38112	1.64261	87.5696	280.563	0	0	1.53957	0	1.26156	0.805558	0.254763	6.95189	1.66074	0	0	0	0	0	0	0	0	0	3.68124	10.8707	2.79728	0.713078	0	0	0	0	0.67736	0	0	0	0	0	1.0712	73.5841	31.989	2.99292	0	0.460367	0	0	1.41678
355.115	15.74		6.53865	0	2.49649	3.64616	93.8485	274.428	0.893518	3.80104	4.13246	0	0	0.463574	0	17.4441	0.785545	1.92731	0	0	0	0	0	0	0	0	10.1991	27.9992	4.92906	5.77375	0	0	0	0	0.584951	0	0	0	0	0	0	29.905	18.9561	6.94165	1.44031	0.75174	0	0	0.315046
355.139	39.45		0	0	0	0	0	0	0	0	0	0	0	0	0	0	0	0	0	0	0	0	0	0	0	0	0	0	0	0	0	0	0	0	0	0	0	0	0	0	0	0	0	0	0	0	0	0	0
355.149	35.14		15.7645	9.94816	23.2205	24.3093	74.1026	191.435	0.444645	0	12.8873	2.95375	191.457	28.8026	200.241	23.1732	71.3063	6.50363	31.7596	24.8962	139.214	81.8105	130.694	74.6505	52.8695	75.9181	11.3701	27.8734	37.7371	42.3308	28.4263	71.5651	97.8741	81.862	27.6661	55.6976	27.5195	22.1976	34.8918	44.7537	24.9791	60.4825	39.8032	14.1761	36.9853	33.406	11.8142	224.878	16.5723
355.181	42.98		0	0	0	0	0	0	0	0	0	0	0	0	0	0	0	0	0	0	0	0	0	0	0	0	0	0	0	0	0	0	0	0	0	0	0	0	0	0	0	0	0	0	0	0	0	0	0
355.202	36.6		0	0	0	0	0	44.5177	0	0.68132	0	0	2.66922	0	0	0.67403	1.67292	0	0	0	0	0	0	0	0	0	2.96851	1.56381	0	0	0	0	0	0	0	0	0	0	0	0	0	34.4146	1.88037	3.05467	0.682947	0	0.54759	0.449787	0.608828
355.21	38.33		55.1745	1.48056	18.3058	68.7277	35.0999	150.051	377.066	501.203	0	55.8823	3236.2	36.3074	0	79.2348	1992.99	21.2541	16.7674	15.9833	0	0	0	0	0	0	514.714	1.18594	0.284644	4.09188	680.678	0	0	0	0	0.473912	761.935	0	0	0	0	6.73012	767.352	0	0	0	0	0	0
355.241	38.93		3.52217	3.99947	2.52962	1.94165	37.0624	92.0637	0	8.22488	1.31705	2.79055	41.2091	51.1846	5.07733	4.70557	44.274	43.5563	40.3986	30.5663	64.5048	34.4189	49.1689	33.1693	27.4725	34.2421	5.93945	39.1501	0	0.612708	13.8074	64.4356	3.78404	0.8773	5.90216	11.6064	9.94893	10.4217	15.3009	14.9021	0	10.0173	5.67364	0.309673	3.83667	5.0902	0.84489	0	2.33569
355.246	34.23		0	0	0	0	0	10.1757	0	0	0	0	15.2034	1.94988	21.5419	2.10822	2.08938	0	0.754936	0	12.928	0.794421	3.30868	0	0	1.32838	0	2.00892	0	0	0	17.0258	1.00119	0.629889	0	0	0	0	1.06615	0.848802	2.02044	33.3185	7.65138	1.77333	0.69607	0.51591	0	6.84187	0.710282
355.252	45.7		0	0	0	0	0.498022	0	0	86.7069	2.45048	1.32543	0	0	1.34114	9.26529	8.39213	0.68913	5.53544	2.34235	1.51021	9.94782	25.9106	0	2.52594	28.4946	3.71988	2.13138	38.689	3.31939	5.73929	0	48.5044	5.06009	19.4703	21.3769	8.10115	15.3704	1.65643	5.95864	1.93736	6.33851	12.4742	3.55585	0	6.58969	11.2943	0	9.63038
355.255	0.06		0	0	0	0	8.47904	20.571	0	0	0	0	0	0	0	0	0	0	0	0	0	0	0	0	0	0	0	0	0	0	0	0	0	0	0	0	0	0	0	0	0	0	0	0	0	0	0	0	0
355.255	4.64		0	0	0	0	0	2.27379	0	0	0	0	0	0	0	0	0	0	0	0	0	0	0	0	0	0	0	0	0	0	0	0	0	0	0	0	0	0	0	0	0	0	0	0	0	0	0	0	0
355.258	37.45		0	0	0	0	0	0	0	0	0	0	0	0	0	0	0	0	0	0	0	0	0	0	0	0	0	0	0	0	0	0	0	0	0	0	0	0	0	0	0	0	0	0	0	0	0	0	0
355.29	41.99		0	0	0	0	0	0	0	0	0	0	0	0	0	0	0	0	0	0	0	0	0	0	0	0	0	0	0	0	0	0	0	0	0	0	0	0	0	0	0	0	0	0	0	0	0	0	0
355.303	40.14		115.09	143.503	134.422	170.84	174.258	196.659	162.37	146.614	125.602	166.361	98.3562	98.7909	141.231	146.954	143.124	162.034	98.4353	121.449	155.891	124.32	115.783	137.748	107.362	128.941	104.594	107.435	124.786	119.116	89.8113	105.601	147.183	159.436	31.2286	38.567	45.0334	39.5592	24.7405	19.1809	19.198	43.8938	32.7295	23.9163	16.1633	1.50273	22.1602	25.8828	13.3194
356.086	46.3		0	0	0	4.88398	0	3.73355	0	144.665	0.572922	0	0	0	9.00646	189.882	0	53.999	0	0	0	0.777197	0.398288	6.8251	12.5456	4.86938	0	1.47685	0	0	1.30813	1.08868	2.51915	1.72131	0	0.93819	1.38648	0.886093	0	0.663306	0	0	0	0	13.152	0	0	0.451655	1.03731
356.095	49.88		0	0	0	0	0	0	0	0	0	0	0	0	0	0	0	0	0	0	0	0	0	0	0	0	0	0	0	0	0	0	0	0	0	0	0	0	0	0	0	0	0	0	0	0	0	0	0
356.096	51.84		1.32904	0.425717	2.21654	5.46383	3.07835	1.84414	2.79214	89.4055	2.1676	0	1.10276	0.861749	2.28194	3.77046	1.23875	5.18054	5.60107	6.61287	9.79277	7.36556	12.0839	14.5774	10.41	7.00351	11.882	10.3548	10.9989	6.68259	9.94725	10.119	10.001	11.5432	9.11967	6.42982	10.3416	3.46869	4.30974	5.61469	5.98537	7.86497	5.03395	6.62434	6.08849	5.96487	4.65028	3.88759	0.258512
356.096	48.55		0	0	0	0	0	0	0	1.95533	0	0	0	0	0	0	0	0	0	0	0	0	0	0	0	0	0	0	0	0	0	0	0	0	0	0	0	0	0	0	0	0	0	0	0	0	0	0	0
356.114	31.49		0	0	0	0	0	17.3857	0	0	0	0	0	0	0	0	0	0	0	0	0	0	0	0	0	0	0	0	0	0	0	0	0	0	0	0	0	0	0	0	0	0	0	0	0	0	0	0	0
356.114	18.59		0	0	0	0	4.76704	77.2862	0	0	0	0	0	0	0	0	0	0	0	0	0	0	0	0	0	0	0	0	0	0	0	0	0	0	0	0	0	0	0	0	0	0	0	0	0	0	0	0	0
356.114	32.69		0	0	0	0	0.730077	9.07878	0	0	0	0	0	0	0	0	0	0	0	0	0	0	0	0	0	0	0	0	0	0	0	0	0	0	0	0	0	0	0	0	0	0	0	0	0	0	0	0	0
356.115	14.84		0	0	0	0	3.02722	84.7991	0	0	0	0	0	0	0	0	0	0	0	0	0	0	0	0	0	0	0	0	0	0	0	0	0	0	0	0	0	0	0	0	0	0	0	0	0	0	0	0	0
356.115	24.39		0	0	0	0	0	8.67061	0	0	0	0	0	0	0	0	0	0	0	0	0	0	0	0	0	0	0	0	0	0	0	0	0	0	0	0	0	0	0	0	0	0	0	0	0	0	0	0	0
356.115	13.21		0	0	0	0	10.162	48.0007	0	0	0	0	0	0	0	0	0	0	0	0	0	0	0	0	0	0	0	0	0	0	0	0	0	0	0	0	0	0	0	0	0	0	0	0	0	0	0	0	0
356.115	17.91		0	0	0	0	8.66479	34.8674	0	0	0	0	0	0	0	0	0	0	0	0	0	0	0	0	0	0	0	0	0	0	0	0	0	0	0	0	0	0	0	0	0	0	0	0	0	0	0	0	0
356.115	13.94		0	0	0	0	9.31093	37.8894	0	0	0	0	0	0	0	0	0	0	0	0	0	0	0	0	0	0	0	0	0	0	0	0	0	0	0	0	0	0	0	0	0	0	0	0	0	0	0	0	0
356.115	50.87		0	0	0	8.76033	2.09782	0	0	0	0	0	0	0	0	0	0	0	0	0	0	0	6.00853	0	0	4.36712	6.60514	0	10.5185	10.2373	9.87598	1.4995	9.90396	10.0583	3.12749	0	0	4.22922	0	0	1.6665	0	0	4.48054	0.633323	0	6.16301	5.76928	7.999
356.115	19.36		0	0	0	0	1.36009	33.7709	0	0	0	0	0	0	0	0	0	0	0	0	0	0	0	0	0	0	0	0	0	0	0	0	0	0	0	0	0	0	0	0	0	0	0	0	0	0	0	0	0
356.115	58		0	0	0	0	8.09782	42.2119	0	0	0	0	0	0	0	0	0	0	0	0	0	0	0	0	0	0	0	0	0	0	0	0	0	0	0	0	0	0	0	0	0	0	0	0	0	0	0	0	0
356.115	5.83		0	0	0	0	0	35.545	0	0	0	0	0	0	0	0	0	0	0	0	0	0	0	0	0	0	0	0.731061	0	0	0	0	0	0	0	0	0	0	0	0	0	0	0	0	0	0	0	0	0
356.115	10.36		0	0	0	0	10.8124	92.8947	0	0	0	0	0	0	0	0	0	0	0	0	0	0	0	0	0	0	0	0	0	0	0	0	0	0	0	0	0	0	0	0	0	0	0	0	0	0	0	0	0
356.115	21.34		0	0	0	0	6.14261	25.4856	0	0	0	0	0	0	0	0	0	0	0	0	0	0	0	0	0	0	0	0	0	0	0	0	0	0	0	0	0	0	0	0	0	0	0	0	0	0	0	0	0
356.115	12.5		0	0	0	0	0	45.1149	0	0	0	0	0	0	0	0	0	0	0	0	0	0	0	0	0	0	0	0	0	0	0	0	0	0	0	0	0	0	0	0	0	0	0	0	0	0	0	0	0
356.116	11.85		0	0	0	0	3.03795	24.7667	0	0	0	0	0	0	0	0	0	0	0	0	0	0	0	0	0	0	0	0	0	0	0	0	0	0	0	0	0	0	0	0	0	0	0	0	0	0	0	0	0
356.116	56.45		0	0	0	0	6.79008	32.4301	0	0	0	0	0	0	0	0	0	0	0	0	0	0	0	0	0	0	0	0	0	0	0	0	0	0	0	0	0	0	0	0	0	0	0	0	0	0	0	0	0
356.116	16.73		0	0	0	0	3.57434	28.1746	0	0	0	0	0	0	0	0	0	0	0	0	0	0	0	0	0	0	0	0	0	0	0	0	0	0	0	0	0	0	0	0	0	0	0	0	0	0	0	0	0
356.116	11.08		0	0	0	0	8.4941	34.1053	0	0	0	0	0	0	0	0	0	0	0	0	0	0	0	0	0	0	0	0	0	0	0	0	0	0	0	0	0	0	0	0	0	0	0	0	0	0	0	0	0
356.116	23.6		0	0	0	0	0	18.0876	0	0	0	0	0	0	0	0	0	0	0	0	0	0	0	0	0	0	0	0	0	0	0	0	0	0	0	0	0	0	0	0	0	0	0	0	0	0	0	0	0
356.116	25.88		0	0	0	0	2.26116	7.39204	0	0	0	0	0	0	0	0	0	0	0	0	0	0	0	0	0	0	0	0	0	0	0	0	0	0	0	0	0	0	0	0	0	0	0	0	0	0	0	0	0
356.116	8.01		0	0	0	0	3.87454	50.1736	0	0	0	0	0	0	0	0	0	0	0	0	0	0	0	0	0	0	0	0	0.831547	0	0	0	0	0	0	0	0	0	0	0	0	0	0	0	0	0	0	0	0
356.116	9.75		0	0	0	0	15.558	71.1947	0	0	0	0	0	0	0	0	0	0	0	0	0	0	0	0	0	0	0	0	0	0	0	0	0	0	0	0	0	0	0	0	0	0	0	0	0	0	0	0	0
356.116	15.74		0	0	0	0	0	16.07	0	0	0	0	0	0	0	0	0	0	0	0	0	0	0	0	0	0	0	0	0	0	0	0	0	0	0	0	0	0	0	0	0	0	0	0	0	0	0	0	0
356.117	8.67		0	0	0	0	0	4.3121	0	0	0	0	0	0	0	0	0	0	0	0	0	0	0	0	0	0	0	0.468629	0	0	0	0	0	0	0	0	0	0	0	0	0	0	0	0	0	0	0	0	0
356.214	38.36		73.0777	92.2585	61.5221	101.581	86.922	70.7966	216.692	216.756	124.778	127.211	900.987	173.639	216.149	208.316	757.771	187.307	208.496	185.84	82.4783	68.5279	87.3707	72.8797	49.1306	91.4475	108.312	86.5613	104.806	197.373	169.286	172.07	168.842	282.193	93.1441	67.3378	49.88	88.4579	79.0754	106.721	87.1545	62.3635	17.2535	61.3631	55.5737	93.9318	103.322	185.063	107.418
356.254	38.88		0	0	0	0	0	0	0	0	0	0	0	0	0	0	0	0	0	0	0	0	0	0	0	0	0	0	0	0	0	0	0	0	0	0	0	0	0	0	0	0	0	0	0	0	0	0	0
356.255	45.7		0	0	0	0	0	0	0	0	0	0	0	0	0	0	0	0	0	0	0	0	0	0	0	0	0	0	0	0	0	0	0	0	0	0	0	0	0	0	0	0	0	0	0	0	0	0	0
357.091	46.36		0	0	0	0	6.09057	0	0	0	0	0	0	0	0	0	0	0	0	0	0	0	0	0	0	0	0	0	0	0	0	0	0	0	0	0.760962	0	0	0	0	0	1.32714	1.10317	0	0	0	0	0	1.69896
357.108	44.97		23.3662	15.6739	20.5267	32.5749	13.2005	17.4854	8.69402	0	0	0	0	0	0	0	0	1.9802	2.09153	4.00613	9.88034	5.36167	0.789628	6.91941	2.93515	2.10313	0	0	0	0	1.37725	1.54973	0	0	0	0	0	0	0	0	0	0	3.58408	0	0	0	0	0	0
357.111	22.05		0	0	0	0	1.40259	5.73531	0	0	0	0	0	0	0	0	0	0	0	0	0	0	0	0	0	0	0	0	0	0	0	0	0	0	0	0	0	0	0	0	0	0	0	0	0	0	0	0	0
357.136	28.28		0	0	0	0	0	0	0	0	0	0	0	0	0	0	0	0	0	0	0	0	0	0	0	0	0	0	0	0	0	2.74833	0	0	0	0	0	0	0	0	0	0	0	0	0	0	0	0	0
357.163	37.39		36.1648	37.6434	28.0788	36.2453	33.7989	29.6146	80.8502	57.1236	15.987	61.8098	134.523	165.108	113.968	142.909	141.065	93.8962	107.569	81.8402	26.3052	21.0537	29.4376	16.607	13.2636	24.7768	76.9215	22.3568	35.4355	50.0471	141.4	63.8214	56.813	76.3616	70.0687	44.3353	43.0763	47.6435	53.9204	52.8551	69.649	39.4841	37.1723	40.4915	54.2339	53.0197	72.456	55.7886	74.4028
357.189	43.6		0	0	0	0	0	0	0	0	0	0	0	0	0	0	0	0	0	0	0	0	0	0	0	0	0	0	0	0	0	0	0	0	0	0	0	0	0	0	0	0	0	0	0	0	0	0	0
357.203	40.89		0	0	0	0	0	0	0	19.0238	0	0	0	12.5289	0.58116	24.9072	13.5884	34.1737	1.67155	3.23108	25.0492	0	8.54476	27.4508	1.67464	5.40316	8.70088	4.62725	0	0	5.83321	3.73295	0.654412	0	0	1.14767	0	1.9945	0	0	0	0	0	0	0	0	0	0	0
357.214	39.97		21.0947	24.326	99.9744	35.3989	30.1204	82.1132	326.827	374.977	5.56862	29.3439	442.482	60.5294	35.9182	48.1635	504.635	52.8518	50.9671	59.8255	25.6923	39.7538	34.528	15.4763	32.0074	32.4145	224.803	18.5695	60.6768	46.5064	257.08	30.7398	62.3368	52.8788	10.9884	18.6302	352.985	29.142	20.8656	12.1614	5.15608	22.6674	300.133	21.1399	18.4177	9.64919	6.85578	6.30339	6.55627
357.215	38.25		0	0	0	0	0	0	0	0	0	2.20531	5.95164	3.14826	5.38877	6.5452	22.9878	7.91932	9.28722	7.42695	0	0	0	0	0	1.23482	0	0	0	10.7132	0	0	0	19.281	0	0	0	0	0	0	0	0	0	0	0	0	0	0	0
357.222	35.23		13.2627	16.0246	11.301	10.1637	7.15991	16.1338	31.2427	1.91845	3.06397	18.42	187.284	163.189	101.017	60.3736	69.5906	48.1862	44.4476	40.1488	13.6745	10.6853	16.5963	7.03825	2.89322	5.73217	12.9599	2.53947	5.30706	13.93	31.5506	27.145	28.4775	29.6351	59.5557	36.3919	39.8463	33.482	57.9658	45.7157	48.256	31.1724	31.6668	28.2468	51.2777	35.4754	55.1852	47.4678	46.9509
357.225	36.63		0	0	0	0	0	11.8793	0	0	0	0	7.14037	0	0	0	3.39783	0	0	1.02096	0	0	0	0	0	0	0	0	0	0	0	0	0	0	0	0.767096	0	0	0	0	0	0.779472	0.756799	0	0	0	0	0.660854	0
357.256	38.89		0	0	0	0	0	0	0	0	0	0	0	0	0	0	0	0	0	0	0	0	0	0	0	0	0	0	0	0	0	0	0	0	0	0	0	0	0	0	0	0	0	0	0	0	0	0	0
357.316	42.27		572.24	580.184	531.166	614.344	567.816	527.035	338.314	307.796	536.507	545.056	1085.99	909.527	1198.19	819.094	765.91	674.243	760.539	659.26	630.975	476.368	669.049	492.176	714.25	619.668	321.72	465.284	561.696	570.909	526.758	748.96	702.125	695.769	254.21	486.519	451.085	405.33	320.242	347.186	258.667	491.389	386.021	293.85	227.445	261.271	399.014	404.365	310.496
357.317	47.65		0	0	0	0	0	0	0	0	0	0	0	0	2.38204	3.892	0.705023	0	0	0	0	0	0	0	0	0	0.733223	0	0	1.77044	3.90332	0	5.16227	4.37053	0	0	0	1.23093	0	0	0	0	0	0	0	0	1.17827	0	1.5049
358.196	0.92		0	0	0	2.01319	0	0	0	0	0	3.24102	0.93004	0	0.499762	1.85968	2.35258	0	0	0	0.835033	0	1.76552	1.39512	0	1.73116	0	0	0	0	0	0	0	0	0	0	0	0	0	0	0	0	0	0	0	0	0	0	0
358.218	39.97		46.854	55.5022	27.3154	72.0653	75.5737	41.2969	168.376	266.65	215.227	200.861	98.3492	179.775	266.878	234.641	193.5	220.101	131.422	125.183	262.438	308.781	482.356	201.693	227.345	373.784	75.1011	68.1048	179.262	104.522	85.8494	117.796	248.839	125.425	9.36295	7.65121	10.4726	5.24083	10.2575	11.8369	7.32057	18.5806	18.4913	3.74233	26.8081	90.5809	13.8996	12.0679	9.33874
358.245	34.41		43.3694	48.542	58.0756	52.7578	57.895	44.3571	72.7278	56.628	46.1237	70.5296	1242.84	754.197	659.141	346.801	379.785	247.581	250.905	149.571	15.7293	9.31807	18.0204	6.91759	8.63304	17.2426	36.1211	56.4948	107.524	92.8888	245.64	143.886	203.218	178.376	200.431	177.126	129.623	249.736	219.627	181.069	206.418	169.682	129.986	295.338	237.811	187.392	209.222	371.016	249.202
359.015	41.66		0	0	0	0	0	0	0	0	0	0	0	0	0	0	0	0	0	0	0	0	0	0	0	0	0	0	0	0	0	0	0	0	0	0	0	0	0	0	0	0	0	0	0	0	0	0	0
359.082	47.31		0	0	0	0	0	0	0	0	0	0	0	0	0	0	0	0	0	0	0	0	0	0	0	0	0	0	0	0	0	0	0	0	0	0	0	0	0	0	0	0	0	0	0	0	0	0	0
359.113	40.58		0	0	0	0	0	0	0	0	0	0	0	0	0	0	0	0	0	0	0	0	0	0	0	0	0	0	0	0	0	0	0	0	0	0	0	0	0	0	0	0	0	0	0	0	0	0	0
359.153	39.14		0	0	0	0	0	0	0	0	0	0	0	0	0	0	0	0	0	0	0	0	0	0	0	0	0	0	0	0	0	0	0	0	0	0	0	0	0	0	0	0	0	0	0	0	0	0	0
359.204	37.58		73.8639	65.8732	59.0809	69.515	54.854	55.2483	125.685	148.151	95.552	160.232	435.748	528.483	526.292	426.994	487.457	300.334	298.58	258.31	225.924	158.676	178	132.068	93.541	129.392	849.593	165.686	135.625	173.881	466.53	209.127	226.576	273.825	168.751	119.792	141.914	132.316	147.462	124.411	175.927	126.413	121.503	139.438	156.285	130.978	136.539	133.473	101.125
359.204	48.73		0	0	0	0	0	0	0	0	0	0	0	0	0	0	0	0	0	0	0	0	0	0	0	0	0	0	0	0	0	0	0	0	0	0	0	0	0	0	0	0	0	0	0	0	0	0	0
359.204	50.19		0	0	0	0	0	0	0	0	0	0	0	0	0	0	0	0	0	0	0	0	0	0	0	0	0	2.07521	1.93179	0	1.39532	0	0.731471	0	0	0	0	0	0	0	0	0	0	0	0	0	0	0	0
359.204	51.13		0	0.42766	0	0	0	0	0	0	1.93777	0	0	0	0	0	0.936177	0.451352	0	0	0	1.29427	1.78801	0	1.40188	3.00271	128.488	8.92967	11.5498	8.58361	5.23249	1.31237	1.18219	0.92377	0	0	0	0	0	0	0	0	0	0	0	0	0	0	0
359.205	52.74		0	0	0	0	0	0	0	1.44723	0	0	0	0	0	0	0	0	0	0.434071	0	0	0.827033	0.645414	0.363637	1.49248	0.777786	1.8517	0	0	0	0	0	0	0	0	0	0	0	0	0	0	0	0	0	0	0	0	0
359.205	48.22		0	0	0	0	0	0	0	0	0	0	0	0	0	0	0	0	0	0	0	0	0	0	0	0	0	0	0	0	0	0	0	0	0	0	0	0	0	0	0	0	0	0	0	0	0	0	0
359.205	3.94		0	0	0	0	0	0	0	0	0	0	0	0	0	0	0	0	0	0	0	0	0	0	0	0	0	0	0	0	0	0	0	0	0	0	0	0	0	0	0	0	0	0	0	0	0	0	0
359.205	49.58		0	0	0	0	0	0	0	0	0	0	0	0	0	0	0	0	0	0	0	0	0	0	0	0	0	0	0	0	0	0	0	0	0	0	0	0	0	0	0	0	0	0	0	0	0	0	0
359.206	4.82		0	0	0	0	0	0	0	0	0	0	0	0	0	0	0	0	0	0	0	0	0	0	0	0	0	0	0	0	0	0	0	0	0	0	0	0	0	0	0	0	0	0	0	0	0	0	0
359.207	3.28		0	0	0	0	0	0	0	0	0	0	0	0	0	0	0	0	0	0	0	0	0	0	0	0	0	0	0	0	0	0	0	0	0	0	0	0	0	0	0	0	0	0	0	0	0	0	0
359.207	2.3		0	0	0	0	0	0	0	0	0	0	0	0	0	0	0	0	0	0	0	0	0	0	0	0	0	0	0	0	0	0	0	0	0	0	0	0	0	0	0	0	0	0	0	0	0	0	0
359.208	5.45		0	0	0	0	0	0	0	0	0	0	0	0	0	0	0	0	0	0	0	0	0	0	0	0	0	0	0	0	0	0	0	0	0	0	0	0	0	0	0	0	0	0	0	0	0	0	0
359.209	0.29		0	0	0	0	0	0	0	0	0	0	0	0	0	0	0	0	0	0	0	0	0	0	0	0	0	0	0	0	0	0	0	0	0	0	0	0	0	0	0	0	0	0	0	0	0	0	0
359.228	42.21		0	0	0	0	0	0	0	0	0	0	0	0	0	0	0	0	0	0	0	0	0	0	0	0	0	0	0	0	0	0	0	0	0	0	0	0	0	0	0	0	0	0	0	0	0	0	0
359.23	39.96		0	0	0	0	0	0	0	0	0	0	0	0	0	0	0	0	0	0	0	0	0	0	0	0	0	0	0	0	0	0	0	0	0	0	0	0	0	0	0	0	0	0	0	0	0	0	0
359.232	44.73		159.144	168.236	93.2807	58.6139	153.461	133.006	167.348	113.862	315.624	14.4616	43.7464	42.4768	42.8135	110.4	177.921	201.411	230.452	159.061	501.054	448.813	224.893	626.854	443.063	163.055	104.485	282.028	411.259	242.91	98.3617	32.6872	117.443	214.474	26.0219	68.7189	27.5019	12.7243	45.5009	54.0579	30.087	116.825	62.7601	14.6511	23.5983	15.9925	13.8714	0	9.77286
359.238	41.14		0	0	0	0	0	0	0	252.154	116.315	251.278	55.1675	111.307	64.7666	142.622	74.5776	223.861	68.5805	53.4942	187.852	73.5538	154.331	98.9828	125.861	73.7119	41.7804	74.9821	120.953	65.8406	74.122	33.0988	88.207	75.4992	35.8363	64.3014	68.5748	55.8242	61.9751	61.5786	43.0541	16.7314	58.6974	0.874416	49.8876	49.8068	34.8386	60.6412	34.9572
359.245	34.41		7.42799	4.90257	1.86163	0	0	0	3.19467	12.6387	9.63586	0	17.5028	222.89	188.639	0.88119	1.71125	6.03764	0	0	0	0	0	0	0.984864	0	0	0	0	0	0	0	0	0	0	0	0	0	0	0	0	0	0	0	0	0	0	0	0
359.253	38.48		548.37	440.785	479.518	655.086	526.593	568.896	621.459	463.588	390.817	705.476	1185.9	916.766	827.827	894.815	910.39	738.826	898.054	807.172	805.614	441.387	536.69	686.016	485.858	441.063	751.661	712.995	628.759	859.895	861.001	1038.41	538.76	677.984	617.389	476.168	469.243	552.635	610.89	665.195	546.05	474.603	479.316	414.028	644.528	562.848	617.803	764.141	593.101
359.282	1.24		0	0	0	0	0	0	0	0	0	0	0	0	0	0	0	0	0	0	0	0	0	0	0	0	0	0	0	0	0	0	0	0	0	0	0	0	0	0	0	0	0	0	0	0	0	0	0
359.294	46.77		0	0	0	0	0	0	0	0	0	0	0	0	0	0	0	0	0	0	0	0	0	0	0	0	0	0	0	0	0	0	0	0	0	0	0	0	0	0	0	0	0	0	0	0	0	0	0
359.33	46.2		3.04984	37.0188	9.40587	0	0	5.15323	0	47.9686	59.2691	0	0	72.4726	72.4074	29.7506	78.1293	35.4613	19.4372	36.0688	51.8313	66.8706	68.8501	15.1512	42.2601	74.5895	335.544	271.274	355.23	488.489	172.783	219.845	363.69	269.636	65.8622	185.305	149.402	119.956	94.7475	72.2719	100.799	56.8724	18.3857	84.6701	81.2728	99.2229	164.177	185.068	159.57
359.331	42.78		6384.84	6745.74	6317.25	8653.37	6536.98	7805.2	7060.48	6164.15	4686.4	7107.72	22622.1	22683.2	17977	13280.2	11034.2	11103.1	12322.6	11202.2	10849.7	10228.7	10007.5	9960.54	7850.57	8618.78	5119.19	6714.5	8223.23	7983.84	12561.8	11231.5	9502.78	9975.08	11758.8	10484.9	12349.7	12615.7	10569.4	10953.6	11721.4	10588.8	11403.9	9422.37	12069.3	12836.5	9168.68	9506.05	11089.3
360.02	45.46		0	0	0	0	0	0	0	0	0	0	0	0	0	0	0	0	0	0	0	0	0	0	0	0	0	0	0	0	0	0	0	0	0	0	0	0	0	0	0	0	0	0	0	0	0	0	0
360.157	39.14		0	0	0	0	0	0	0	0	0	0	0	0	0	0	0	0	0	0	0	0	0	0	0	0	0	0	0	0	0	0	0	0	0	0	0	0	0	0	0	0	0	0	0	0	0	0	0
360.208	48.73		0	0	0	0	0	0	0	0	0	0	0	0	0	0	0	0	0	0	0	0	0	0	0	0	0	0	0	0	0	0	0	0	0	0	0	0	0	0	0	0	0	0	0	0	0	0	0
360.208	50.19		0	0	0	0	0	0	0	0	0	0	0	0	0	0	0	0	0	0	0	0	0	0	0	0	0	0	0	0	0	0	0	0	0	0	0	0	0	0	0	0	0	0	0	0	0	0	0
360.208	37.45		0	0	0	0	0	0	0	0	0	0	0	0	0	0	0	0	0	0	0	0	0	0	0	0	0	0	0	0	0	0	0	0	0	0	0	0	0	0	0	0	0	0	0	0	0	0	0
360.233	43.88		5023.77	5363.31	4432.81	6014.89	5573.97	5332.56	6539.15	5186.6	5670.24	6501.18	14579.5	12960.9	12682.7	8851.23	9454.61	8089.9	8108.35	8042.25	8300.37	7805.44	7896.57	7210.64	8407.59	8169.4	6419.88	6176.87	6239.21	6831.29	10950.2	10483.7	9993.72	11948.7	10165.1	9612.35	8433.82	10827	11759.6	9628.26	8116.78	8019.35	7899.33	8213.96	8893.67	8504.01	9010.37	9017.25	8589.93
360.241	41.12		0	0	0	0	0	0	0	0	0	0	0	0	0	0	0	0	0	0	0	0	0	0	0	0	0	0	0	0	0	0	0	0	0	0	0	0	0	0	0	0	0	0	0	0	0	0	0
360.254	40.05		443.878	417.193	366.237	531.519	445.562	333.216	784.253	557.856	648.447	627.717	943.646	853.851	914.914	739.731	871.422	845.469	557.356	568.18	233.204	203.976	334.758	211.744	179.231	313.391	719.841	421.521	540.65	631.888	805.056	564.793	736.62	798.631	490.14	215.65	240.559	483.527	338.804	256.715	486.371	262.739	175.938	329.207	297.649	182.983	258.276	455.416	286.974
360.255	38.45		0	0	0	0	0	0	0	0	0	0	0	0	0	0	0	0	0	0	0	0	0	0	0	0	0	0	0	0	0	1.26129	0	0	0	0	0	0	0	0	0	0	0	0	0	0	0	0	0
360.288	4.1		0	0	0	0	0	0	0	0	0	0	0	0	0	0	0	0	0	0	0	0	0	0	0	0	0	0	0	0	0	0	0	0	0	0	0	0	0	0	0	0	0	0	0	0	0	0	0
360.289	1.35		0	0	0	0	0	0	0	0	0	0	0	0	0	0	0	0	0	0	0	0	0	0	0	0	0	0	0	0	0	0	0	0	0	0	0	0	0	0	0	0	0	0	0	0	0	0	0
360.289	3.25		0	0	0	0	0	0	0	0	0	0	0	0	0	0	0	0	0	0	0	0	0	0	0	0	0	0	0	0	0	0	0	0	0	0	0	0	0	0	0	0	0	0	0	0	0	0	0
360.29	4.64		0	0	0	0	0	0	0	0	0	0	0	0	0	0	0	0	0	0	0	0	0	0	0	0	0	0	0	0	0	0	0	0	0	0	0	0	0	0	0	0	0	0	0	0	0	0	0
360.29	2.24		0	0	0	0	0	0	0	0	0	0	0	0	0	0	0	0	0	0	0	0	0	0	0	0	0	0	0	0	0	0	0	0	0	0	0	0	0	0	0	0	0	0	0	0	0	0	0
360.291	0.04		0	0	0	0	0	0	0	0	0	0	0	0	0	0	0	0	0	0	0	0	0	0	0	0	0	0	0	0	0	0	0	0	0	0	0	0	0	0	0	0	0	0	0	0	0	0	0
360.296	41.77		0	0	0	0	0	0	0	0	0	0	0	0	0	0	0	0	0	0	0	0	0	0	0	0	0	0	0	0	0	0	0	0	0	0	0	0	0	0	0	0	0	0	0	0	0	0	0
360.334	42.79		1364.9	1726.98	1403.75	1480.06	1192.73	1448.44	8.46227	31.2718	31.2779	8.89809	3340.65	3188.46	2624.58	2010.89	1649.34	1696.54	64.6714	0	16.3288	0	0	0	0	0	5.61349	0	0	0	0	0	1152.72	0	0	0	0	0	0	0	0	538.063	0	0	0	0	0	0	0
361.167	39.24		0	0	0	0	0	0	0	0	0	0	0	0	0	0	0	0	0	0	0	0	0	0	0	0	0	0	0	0	0	0	0	0	0	0	0	0	0	0	0	0	0	0	0	0	0	0	0
361.186	44.41		0	0	0	0	0	0	0	0	0	0	0	0	0	0	0	0	0	0	0	0	0	0	0	0	0	0	0	0	0	0	0	0	0	0	0	0	0	0	0	0	0	0	0	0	0	0	0
361.236	43.88		1288.94	1160.29	890.179	1438.06	1224.01	1139.77	0	12.5665	9.98038	11.0618	2489.1	1970.66	2306.63	1358.7	1288.31	1230.95	1.53088	146.712	9.83088	0	3.33379	116.693	0	9.77789	7.91072	5.21707	0	0	0	0	0	0	0	0	0	0	0	0	1632.52	1276.46	0	934.196	0	0	0	0	0
361.271	46.72		0	0	0	0	0	0	0	0	0	0	0	0	0	0	0	0	0	0	0	0	0	0	0	0	0	0	0	0	6.25	0	0	0	0	0.537597	0	0	0	0	0	0	0	0	0	0	0	0	0
361.29	3.27		0	0	0	0	0	0	0	0	0	0	0	0	0	0	0	0	0	0	0	0	0	0	0	0	0	0	0	0	0	0	0	0	0	0	0	0	0	0	0	0	0	0	0	0	0	0	0
361.292	1.35		0	0	0	0	0	0	0	0	0	0	0	0	0	0	0	0	0	0	0	0	0	0	0	0	0	0	0	0	0	0	0	0	0	0	0	0	0	0	0	0	0	0	0	0	0	0	0
361.293	4.63		0	0	0	0	0	0	0	0	0	0	0	0	0	0	0	0	0	0	0	0	0	0	0	0	0	0	0	0	0	0	0	0	0	0	0	0	0	0	0	0	0	0	0	0	0	0	0
361.295	3.92		0	0	0	0	0	0	0	0	0	0	0	0	0	0	0	0	0	0	0	0	0	0	0	0	0	0	0	0	0	0	0	0	0	0	0	0	0	0	0	0	0	0	0	0	0	0	0
361.337	42.78		0	19.1022	0	0	26.7764	4.02241	5.79434	0	0	0	37.4115	0	0	22.9638	7.93289	0	0	0	0	0	0	0	0	0	0	0	0	0	0	0	0	0	0	0	0	0	0	0	0	0	0	0	0	0	0	0	0
362.217	35.13		0	0	0	0	0	0	0	0	0	0	0	0	0	0	0	0	0	0	0	0	0	0	0	0	0	0	0	0	0	0	0	0	0	0	0	0	0	0	0	0	0	0	0	0	0	0	0
362.294	39.29		0	0	0	0	0	0	0	0	0	0	0	0	0	0	0	0	0	0	0	0	0	0	0	0	0	0	0	0	0	0	0	0	0	0	0	0	0	0	0	0	0	0	0	0	0	0	0
362.31	40.19		0	0	0	0	0	0	0	0	0	0	0	0	0	0	0	0	0	0	0	0	0	0	0	0	0	0	0	0	0	0	0	0	0	0	0	0	0	0	0	0	0	0	0	0	0	0	0
362.316	44.74		302.556	233.191	203.024	321.522	293.001	240.187	347.923	247.053	499.489	300.261	482.243	382.228	560.694	382.214	480.771	450.06	515.384	508.866	732.949	718.904	729.136	637.543	592.003	736.406	296.856	261.927	301.418	407.959	440.507	295.473	382.182	510.045	234.114	149.49	102.405	134.62	173.762	109.074	140.686	121.665	94.8341	142.801	113.21	64.6241	92.0981	136.807	92.9474
362.873	0.72		545.732	607.855	612.713	553.085	612.349	609.21	525.25	485.05	545.196	478.412	432.329	643.363	665.483	467.318	587.862	659.731	563.951	643.055	424.694	562.974	429.84	431.919	531.873	421.712	491.508	569.913	526.319	456.022	707.191	682.472	720.371	519.02	466.834	397.366	500.39	545.99	573.676	484.958	418.657	427.497	462.723	510.856	478.916	459.917	395.116	415.769	346.391
362.951	50.43		0	0	0	0	0	42.7882	8.55485	0	1.59362	0	1.60464	0	0.846939	0	6.14837	0	0	5.81129	1.87515	6.2952	11.3454	0	9.369	17.4232	31.292	0	25.7744	0.873708	9.80445	0	16.4927	2.69319	2.18752	13.958	0	0	12.3135	26.5843	18.2973	17.5716	0.594722	2.12407	20.2759	30.5197	0	23.8265	21.7917
362.968	49.91		0	0	65.4065	102.676	96.987	112.66	99.372	13.8527	15.5381	0	0	0.687704	3.20604	4.10291	2.68274	4.217	10.247	10.0686	6.67448	16.4638	26.669	10.256	16.3793	18.1597	0	21.0574	18.3286	22.4502	11.0291	9.79957	19.2973	18.0186	14.9047	0	16.8293	16.8946	0	0	0	0	19.4528	18.7651	0	0	19.3943	0	0
362.97	48.85		103.139	164.262	36.1635	121.262	46.06	39.1533	15.2986	0	0	0	1.80742	0	0	0	0	0	1.21604	0	0	0	0	0	0	0	0	0	0	1.81873	0	0	0	0	0	0	0	0	0	0	0	0	0	0	0	0	0	0	0
362.971	50.97		287.541	281.08	250.906	177.956	277.998	148.508	208.221	0	0	0	0	0	3.31067	0	7.32415	12.8247	16.7881	25.8388	20.9867	25.1712	12.9435	0	2.13778	14.1442	20.9073	3.76388	20.8178	32.0426	5.35967	5.4257	20.6881	26.3688	16.8351	0	5.70316	22.5557	0	0	11.4468	0	6.96582	19.7127	5.38957	0	30.3541	12.6321	22.8161
362.972	48.19		64.098	30.7253	22.5693	23.5993	16.0017	23.8224	7.60476	0	0	0	0	0	0	0	0	0	0	0	0	0	0	0	0	0	0	0	0	0	0	0	0	0	0	0	0	0	0	0	0	0	0	0	0	0	0	0	0
362.974	52.04		15.2961	62.2225	90.9589	30.4129	45.7972	55.3811	73.435	49.3444	25.9657	0	0.570103	0.671831	4.23978	22.3165	2.7402	0	1.26626	0	18.8952	1.58611	38.8777	43.6815	30.5373	38.9929	29.1676	35.9253	32.0623	34.0155	29.1729	23.8165	22.3236	25.968	21.6759	18.83	24.7022	21.4368	12.7462	18.2097	26.2362	22.8167	16.6797	27.6233	23.7867	24.0985	25.6834	26.058	15.4133
362.975	52.54		0	0	0	0	0	0	0	2.84742	2.06632	0	0	0	0	1.23954	0.591038	2.96129	1.85542	0.348233	0	0.96493	0	1.18144	0	1.27505	0	0	0.48303	0	0	0	0.704588	0.386241	0	0	0	0.264169	0	0	0	0	0	0.750594	0	0	0.652295	0	0
362.976	45.42		0	0	44.1253	6.62805	13.5971	26.1747	0	0	1.28016	0	1.03014	3.076	0.390784	0.722584	1.60623	1.05353	0	0.284769	1.04114	4.47501	7.09797	2.92355	3.34763	6.56871	0	9.78845	0	0	0	0	0	0	0	0	0	0	0	0	0	0	0	0	0	0	0	0	0
362.976	47.67		32.2608	31.2967	43.0056	31.6264	54.844	18.0336	7.24062	0	0	0	2.07863	1.39667	4.45288	0	1.85614	0	1.16099	2.24484	0	0	0	0	3.6822	0	6.97335	0	8.92467	18.2239	15.656	0	9.27014	17.8052	0	0	0	13.2451	0	0	0.677234	0	0	2.78726	0	0	3.47428	0	12.6733
362.977	46.96		0	5.71364	6.9231	43.0773	10.3136	23.5651	11.5802	0	0	0	0	0	0	0	0	0	0	0	0	0	0	0	0	0	0	0	0	0	0	0	0	0	0	0	0	0	0	0	0	0	0	5.90026	0	0	11.1984	0	0
362.978	46.31		55.9294	71.5597	42.3555	46.5415	46.3681	42.0354	26.6448	0	7.64766	0	0.495543	0	1.16328	0	1.05487	0	0	0	0	6.89444	4.15384	0.624622	7.18826	5.0701	14.2521	13.4184	14.6029	14.8218	5.49359	9.87045	8.62859	5.12953	4.2764	19.197	4.50485	14.2946	6.07701	9.58887	1.75202	11.2208	4.19296	6.9813	2.76236	10.4429	3.27916	11.7402	13.6416
363.17	36.92		0	0	0	0	0	0	0	0	0	0	0	0.446063	0	0	0	0	0	0	0	0	0	0	0	0	0	0	0	0	0	0	0	0	0	0	0	0	0	0	0	0	0	0	0	0	0	0	0
363.196	42.79		96.4045	0	19.9624	271.839	16.4107	58.6958	418.681	206.206	95.5387	550.335	172.623	70.9764	93.0577	687.404	14.1433	21.9668	41.2238	24.4744	631.249	80.456	1.98356	546.379	135.742	2.13178	11.2257	612.687	0	3.63544	49.8761	733.49	0	0	0	0	0	0	0	73.245	0	0	0	0	0	0	0	0	0
363.22	35.11		0	0	0	0	0	0	0	0	0	0	0	0	0	0	0	0	0	0	0	0	0	0	0	0	0	0	0	0	0	0	0	0	0	0	0	0	0	0	0	0	0	0	0	0	0	0	0
363.241	41.64		565.594	591.593	592.597	576.485	744.979	699.473	716.495	663.671	698.748	651.855	752.54	843.66	943.054	687.633	838.243	727.432	697.714	721.737	771.284	838.128	986.293	852.175	740.234	1031.56	838.342	692.967	760.385	810.927	916.182	648.458	881.233	909.393	523.624	383.616	497.486	530.378	447.198	334.581	520.939	258.344	306.67	293.764	281.251	330.974	375.081	474.009	400.121
363.251	43.8		8.49294	6.49555	2.40352	43.6797	59.6211	12.8746	1.68225	0.8983	2.91036	0	53.19	30.5848	25.6517	9.7905	7.57781	19.0022	8.38243	4.76531	0	0	0	0	0	0	1.82689	0	0	2.82378	20.5437	0	2.61537	2.89979	0	0	0	0	0	0	0	0	0	0	2.18633	0	1.31549	0	0
363.318	44.74		36.8727	19.8681	0	36.0144	37.1623	26.0583	0	0	0	0	39.1159	33.4536	41.06	28.1664	45.2404	35.1823	0	0	61.8209	72.667	85.1684	0	0	73.1496	3.84265	3.32834	0	0	0	0	0	0	0	0	0	0	0	0	0	0	0	0	0	0	0	0	0
363.333	38.94		0	0	0	0	0	0	0	0	0	0	0	0	0	0	0	0	0	0	0	0	0	0	0	0	0	0	0	0	0	0	0	0.630948	0	0	0	0	0	0	0	0	0	0	0	0	0	0	0
363.618	31.7		0	0	0	0	0	0	0	0	0	0	0	0	0	0	0	0	0	0	0	0	0	0	0	0	0	0	0	0	0	0	0	0	0	0	0	0	0	0	0	0	0	0	0	0	0	0	0
364.174	36.92		0	0	0	0	0	0	0	0	0	0	0	0	0	0	0	0	0	0	0	0	0	0	0	0	0	0	0	0	0	0	0	0	0	0	0	0	0	0	0	0	0	0	0	0	0	0	0
364.245	41.66		0	0	0	0	0	0	0	0	0	0	0	0	0	0	0	0	0	0	0	0	0	0	0	0	0	0	0	0	0	0	0	0	0	0	0	0	0	0	0	0	0	0	0	0	0	0	0
365.032	0.81		286.551	269.777	255.114	374.734	243.225	212.722	123.969	103.314	114.013	49.0181	62.6055	132.009	113.456	35.8071	117.239	185.352	224.032	198.68	74.7742	112.222	52.3441	74.1378	117.44	57.4722	253.756	78.5274	208.26	100.354	331.169	75.9941	219.358	110.527	115.615	163.035	169.046	138.83	306.983	42.6478	124.885	191.98	154.835	119.69	252.305	39.8314	77.2635	81.1435	65.5712
365.067	4.84		0	0	0	0	0	0	0	0	0	0	0	0	0	0	0	0	0	0	0	0	0	0	0	0	0	0	0	0	0	0	0	0	0	0	0	0	0	0	0	0	0	0	0	0	0	0	0
365.068	3.26		0	0	0	0	0	0	0	0	0	0	0	0	0	0	0	0	0	0	0	0	0	0	0	0	0	0	0	0	0	0	0	0	0	0	0	0	0	0	0	0	0	0	0	0	0	0	0
365.096	37.7		76.8027	83.5905	79.2118	108.38	81.9645	94.5823	137.884	132.349	55.0934	236.553	278.062	385.538	309.267	474.628	233.429	195.55	167.265	78.9545	114.463	44.9302	65.2801	59.619	28.9971	41.4311	76.4451	30.705	70.4201	94.6025	91.4212	86.524	144.182	152.54	189.697	91.906	192.065	514.436	105.45	45.2844	196.946	50.9103	180.555	523.598	46.6541	42.478	54.0749	71.6153	42.4077
365.157	38.5		1322.7	1143.61	1102.73	1171.2	1023.66	1135.71	1057.89	1398.39	1075.84	1249.66	2152.85	2185.54	1569.61	1223.11	1154.46	1499.7	1545.92	1379.53	1288.07	1175.84	1299.41	1497.38	953.74	693.014	232.913	670.729	761.028	1155.02	1120.19	1279.16	1362.59	1128.49	1414.34	1569.08	1360.23	1478.42	1387.22	1172.69	1422.43	1216.51	1327.16	1044.73	1234.78	1231.14	1169.47	1135.95	1179.51
365.209	42.87		606.68	399.079	536.857	1065.34	625.98	931.526	1568.76	1454.66	441.952	1264.5	1414.76	748.45	1070.22	1844.18	932.759	588.962	1043.22	932.938	1629.38	726.089	611.514	1998.04	803.708	480.067	439.96	888.066	298.735	240.326	401.76	1596.86	341.671	141.163	219.229	216.061	344.138	130.358	264.441	855.072	140.301	196.698	197.196	67.0003	152.411	709.934	167.995	448.212	115.251
365.214	43.49		0	0	0	0	0	0	0	0	0	0	0	0	0	0	0	0	0	0	0	0	0	0	0	0	0	0	0	0	0	0	0	0	0	0	0	0	0	0	0	0	0	0	0	0	0	0	0
365.238	40.19		0	0	0	0	0	0	49.4548	36.1287	3.29027	5.32754	0	0.727991	0	3.17477	0	0	0	0	2.80038	0	0	7.09435	0	0	0	20.9783	0	0	0	35.7744	0	0	0	0	0	0	0	5.28705	0	0	0	0	0	1.75333	0	0	0
365.247	41.79		0	0	0	0	0	0	0	0	0	0	0	0	0	0	0	0	0	0	0	0	0	0	0	0	0	0	0	0	0	0	0	0	0	0	0	0	0	0	0	0	0	0	0	0	0	0	0
365.265	44.6		0	0	0	0	0	0	0	0	0	0	0	0	0	0	0	0	0	0	0	0	0	0	0	0	48.7361	15.9555	2.15874	0	59.7343	15.4945	2.08528	0	135.196	2.00826	185.375	41.154	183.674	5.45428	94.6495	6.31915	145.058	16.7742	114.3	0	0	0	0
365.344	41.19		222.027	248.349	193.047	303.023	285.308	251.004	434.356	329.893	405.148	319.796	182.002	170.908	274.35	250.228	325.49	269.658	219.144	223.399	68.1686	68.5603	98.9515	64.4079	48.108	129.16	474.891	309.254	375.278	370.493	582.166	319.39	413.288	256.308	125.134	31.692	15.4526	29.6561	93.1355	51.2305	128.229	36.7047	79.4455	6.39355	85.0683	67.023	70.351	71.3648	43.6522
365.988	45.79		0	0	0	0	0	0	0	0	0	0	0	0	0	0	0	0	0	0	0	0	0	0	0	0	0	0	0	0	0	0	0	0	0	0	0	0	0	0	0	0	0	0	0	0	0	0	0
366.036	0.8		0	0	0	0	0	0	0	0	0	0	0	0	0	0	0	0	0	0	0	0	0	0	0	0	0	0	0	0	0	0	0	0	0	0	0	0	0	0	0	0	0	0	0	0	0	0	0
366.097	37.7		0	0	0	0	0	0	0	0	0	0	0	0	0	0	0	0	0	0	0	0	0	0	0	0	0	0	0	0	0	0	0	0	0	0	0	50.9276	0	0	0	0	0	0	0	0	0	0	0
366.185	38.43		198.437	155.647	128.234	0	0	164.03	0	107.026	132.548	0	1.28824	0	1.33402	0	2.40899	3.9354	4.73944	3.37192	1.74835	0	0	0	0	0	0	0	0.51997	0	34.2136	0	0	0	2.6272	18.9942	0	2.27191	1.71677	7.60014	2.81614	2.57847	2.17933	2.84013	2.90979	8.93526	31.6665	8.74444	8.37669
366.273	45.09		0	0	0	0	0	0	0	0	0	0	0	0	0	0	0	0	0	0	0	0	0	0	0	0	0	0	0	0	0	0	0	0	0	0	0	0	0	0	0	0	0	0	0	0	0	0	0
366.334	1.52		0	0	0	0	0	0	0	0	0	0	0	0	0	0	0	0	0	0	0	0	0	0	0	0	0	0	0	0	0	0	0	0	0	0	0	0	0	0	0	0	0	0	0	0	0	0	0
367.111	36.84		0	0	0	0	0	0	0	0	0	0	0	0	0	0	0	0	0	0	0	0	0	0	0	0	0	0	0	0	0	0	0	0	0	0	0	0	0	0	0	0	0	0	0	0	0	0	0
367.127	37.42		0	0	0	0	0	0	0	0	0	0	0	0	0	0	0	0	0	0	0	0	0	0	0	0	0	0	0	0	0	0	0	0	0	0	0	0	0	0	0	0	0	0	0	0	0	0	0
367.156	47.83		0	0	0	0	0	0	0	0	0	0	2.77356	0	0	0	0	0	0	0	0	8.73363	0	0	2.42807	0.929737	2.26307	0	0	0	4.92517	6.97958	3.59385	0	0	0	0	0	0	0	0	0	0	0	0	0	0	0	0
367.161	40.08		0	0	0	0	0	0	0	0	0	0	0	0	0	0	0	0	0	0	0	0	0	0	0	0	0	0	0	0	0	0	0	0	0	0	0	0	0	0	0	0	0	0	0	0	0	0	0
367.175	41.56		0	0	0	0	0	0	0	0	0	0	0	0	0	0	0	0	0	0	0	0	0	0	0	0	0	0	0	0	0	0	0	0	0	0	0	0	0	0	0	0	0	0	0	0	0	0	0
367.191	44.3		0	0	0	0	0	0	0	0	0	0	0	0	0	0	0	0	0	0	0	0	0	0	0	0	0	0	0	0	0	0	0	0	0	0	0	0	0	0	0	0	0	0	0	0	0	0	0
367.2	52.22		0	0	0	0	0	0	0	0	0	0	0	0	0	0	0	0	0	0	0	0	0	0	0	0	0	0	0	0	0	0	0	0	0	0	0	0	0	0	0	0	0	0	0	0	0	0	0
367.203	43.06		0	0	0	0	0	0	0	0	0	0	0	0	0	0	0	0	0	0	0	0	0	0	0	0	0	0	0	0	0	0	0	0	0	0	0	0	0	0	0	0	0	0	0	0	0	0	0
367.205	34.97		0	0	0	0	0	0	0	0	0	0	0	0	0	0	0	0	0	0	0	0	0	0	0	0	0	0	0	0	0	0	0	0	0	0	0	0	0	0	0	0	0	0	0	0	0	0	0
367.205	39.53		0	0	0	0	0	0	0	0	0	0	0	0	0	0	0	0	0	0	0	0	0	0	0	0	0	0	0	0	0	0	0	0	0	0	0	0	0	0	0	0	0	0	0	0	0	0	0
367.213	43.7		6098.55	5463.97	5916	8136.33	5931.06	6617.82	6244.89	6415.1	6431.34	7221.19	14211.7	13449.7	16155.8	11725.6	9444.4	8486.23	9224.85	8630.26	10931.5	9859.39	9885.37	9603.83	10189.7	8762.47	6468.83	6839.41	6441.36	6670.08	9323.77	12582.6	11729.8	11093.5	8022.67	9608.61	9422.66	8090.17	8352.8	11314.3	7087.58	7763	6926.96	5367	6168.21	8881.78	6096.05	7622.85	5575.19
367.252	45.79		0	0	0	0	0	0	0	0	0	0	0	0	0	0	0	0	0	0	0	0	0	0	0	0	0	0	0	0	0	0	0	0	0	0	0	0	0	0	0	0	0	0	0	0	0	0	0
367.259	37.96		33.3243	33.8554	28.6886	46.8399	34.6702	33.0901	23.4159	18.1396	4.09986	6.16908	20.3755	46.4195	41.9127	25.0491	16.4492	20.0032	19.5771	6.53569	8.18627	1.10168	2.44499	2.37855	0.517835	0	0	0	0	0	0	0	0	0	2.48306	0	1.16063	1.48004	1.2585	0	1.48965	0	0.713762	1.36807	0	0	0.294759	0.295572	0
367.274	42.17		6344.2	7142.11	6065.06	6749.17	7210.25	5768.8	8171.03	5612.56	5719.48	5754.5	7267.71	7846.88	8658.49	7013.15	6734.85	6766.02	6580.58	6091.08	5368.32	5590.59	5647.18	5463.78	5657.05	5156.39	6304.8	5749.75	7435.59	7613.64	8098.81	7650.38	9180.03	9008.12	6089.87	6167.87	6093.69	7462.62	7078.48	6086.36	6122.69	5526.12	4583.37	5687.95	5449.66	5411.18	5541.51	5340.09	5429.77
367.288	38.54		51.9827	37.927	42.5658	40.1708	27.7272	44.558	17.5004	19.4185	3.09602	4.8309	3.50126	7.03531	13.9046	6.0883	4.13577	2.90449	0.45262	0.887307	0	5.81094	16.8393	1.90478	6.57871	9.69511	0	1.88923	1.7234	2.38845	3.72678	5.92943	4.75527	6.40467	0	0	0	0	0	0	0	4.21337	0	0	0	0	0	0	0
367.323	40.8		0	0	0	0	0	0	0	0	0	0	0	0	0	10.9205	5.79886	4.03638	7.71559	4.88911	0	2.39614	42.578	27.604	55.8671	59.5895	22.6944	31.4782	24.1542	13.2323	101.554	172.745	240.343	214.259	122.546	146.148	473.817	439.073	452.069	454.152	379.338	332.572	519.241	208.44	349.18	363.51	296.854	274.505	302.792
367.353	47.02		0	0	0	0	0	0	0	0	0	0	0	0	1.84677	0	2.7911	0	0	0	0	0	0	0	0	0	0	0	0	0	0	0	0	0	0	0	0	0	0	0	0	1.3125	0	0	0.732016	0	1.87339	0	2.3447
368.195	37.06		0.411092	0	0	0	2.25469	1.88053	1.70806	14.1538	3.34572	35.2635	140.738	158.673	140.36	103.141	67.6228	50.0242	47.9782	32.3821	18.6253	34.8065	22.3317	19.128	21.3787	16.3679	15.7247	17.5263	7.76276	13.8772	45.5626	40.7892	47.2356	29.5847	24.7729	27.2496	34.8061	19.0191	18.8458	23.3073	16.3362	23.988	23.7321	6.84288	13.9789	16.8528	12.963	21.2282	17.197
368.225	43.7		1370.03	1157.77	1293	1399.41	1082.53	1384.82	1572.71	722.779	867.263	647.933	1614.9	1255.84	880.35	860.654	711.636	601.388	438.877	235.107	684.562	468.345	391.207	824.319	490.874	511.196	161.883	338.001	306.835	176.742	93.2603	284.313	286.628	308.052	4.23724	12.8079	114.557	60.1912	13.6248	27.7168	18.5721	117.378	107.275	59.9974	4.5878	730.935	138.992	31.2885	40.6703
368.238	44.64		0	0	0	0	0	0	0	0	0	0	0	0	0	0	0	0	0	0	0	0	0	0	0	0	0	0	0	0	0	0	0	0	0	0	0	0	0	0	0	0	0	0	0	0	0	0	0
368.435	41.51		0	0	0	0	0	0	0	0	0	262.282	169.094	1143.81	202.322	247.401	214.466	1259.05	253.543	265.516	366.193	406.467	357.04	337.454	468.772	412.517	207.331	177.672	303.836	164.442	229.011	270.158	270.269	245.612	34.192	38.6057	62.4445	13.2948	54.4818	6.24403	1.15674	30.8449	133.87	155.298	139.166	161.903	107.717	119.883	68.2653
368.865	0.76		20.6121	11.7237	9.64149	18.3746	7.43212	7.66867	9.29374	8.52077	7.12752	26.6696	11.0922	8.07351	4.46355	20.6888	19.2903	10.3129	12.2639	11.8901	19.3299	20.0514	23.4985	22.3733	24.8104	24.3672	10.0823	8.11982	3.44648	0.628356	11.9146	6.39549	4.77384	3.99585	6.23931	11.0368	6.15787	1.28632	0	2.85942	5.73125	10.408	7.2569	1.30788	5.02222	4.96735	4.47291	4.75241	3.60125
369.066	34.17		0	0	0	0	0	0	0	0	0	0	0	0	0	0	0	0	0	0	0	0	0	0	0	0	0	0	0	0	0	0	0	0	0	0	0	0	0	0	0	0	0	0	0	0	0	0	0
369.078	34.72		0	0	0	0	0	0	0	0	0	0	0	0	0	0	0	0	0	0	0	0	0	0	0	0	0	0	0	0	0	0.568927	0	0	0	0	0	0	0	0	0	0	0	0	0	0	0	0	0
369.163	40.42		13.9844	24.8909	29.0146	4.13224	17.7123	9.50269	197.975	88.2661	38.7008	75.8777	3.15645	10.1889	37.2592	53.8856	14.8556	44.203	6.99755	4.20414	52.1466	72.4969	79.0697	52.21	110.53	51.1223	0	5.39794	13.9663	0	0.681833	9.66049	19.5072	0	0	0	0	0	0	0	0	0	0	0	0	0	0	0	0
369.22	51		0	0	0	0	0	0	0	0	0	0	0	0	0	0	0	0	0	0	0	0	0	0	0	0	0	0	0	0	0	0	0	0	0	0	0	0	0	0	0	0	0	0	0	0	0	0	0
369.222	50.39		0	0	0	0	0	0	0	0	0	0	0	0	0	0	0	0	0	0	0	0	0	0	0	0	0	0	0	0	0	0	0	0	0	0	0	0	0	0	0	0	0	0	0	0	0	0	0
369.24	45.35		0	0	0	0	0	0	0	0	0	0	0	0	0	0	0	0	0	0	0	0	0	0	0	0	0	0	0	0	0	0	0	0	0	0	0	0	0	0	0	0	0	0	0	0	0	0	0
369.248	46.63		1723.22	1360.95	1667.92	2387.25	1819.33	2017.7	2103.9	2413.28	1808.4	4854.9	5330.74	4623.42	4110.53	4750.92	2813.93	2296.44	3353.92	2585	5090.35	2781.5	2553.92	3810.69	2907.61	2393.28	1329.61	2885.2	1312.83	1496.62	1951.79	6554.59	2207.44	2429.12	2490.98	2676.14	2350.71	1667.87	2537.75	3059.38	1910.38	2478.88	2057.1	1240.79	1855.75	2900.11	1204.2	1788.37	1056.99
369.295	1.33		0	0	0	0	0	0	0	0	0	0	0	0	0	0	0	0	0	0	0	0	0	0	0	0	0	0	0	0	0	0	0	0	0	0	0	0	0	0	0	0	0	0	0	0	0	0	0
369.304	52.66		0	0	0	0	0	0	0	0	0	0	0	0	0	0	0	0	0	0	0	0	0	0	0	1.01046	0	1.72577	0	5.74877	0	23.6827	21.3755	5.64765	0	0	1.15979	0	0	2.85076	0	0.658259	0.483437	0.473452	0	3.00622	1.00814	0.491239	0
369.31	1.97		0	0	0	0	0	0	0	0	0	0	0	0	0	0	0	0	0	0	0	0	0	0	0	0	0	0	0	0	0	0	0	0	0	0	0	0	0	0	0	0	0	0	0	0	0	0	0
369.314	52.15		0	0	0	0	0	0	0	0	0	0	0	0	0	0	0	0	0	0	0	0	0	0	0	0	0	0	0	0	0	0	0	0	0	0	0	0	0	0	0	0	0	0	0	0	0	0	0
369.324	49.77		0	0	0	0	0	0	0	0	0	0	0	0	0	0	0	0	0	0	0	0	0	0	0	0	0	0	0	0	0	0	0	0	0	0	0	0	0	0	0	0	0	0	0	0	0	0	0
369.329	48.1		0	0	0	0	0	0	0	0	0	0	0	0	0	0	0	0	0	0	0	0	0	0	0	0	0	0	48.6123	0.519706	1.65034	0	62.0738	8.91297	0	0	0	0	0	0	0	0	0	0	0	0	0.664262	0	0
369.335	43.71		0	0	0	0	0	0	0	0	0	0	0	0	0	0	0	0	0	0	0	0	0	0	0	0	0	0	0	0	0	0	0	0	0	0	0	0	0	0	0	0	0	0	0	0	0	0	0
369.336	51.53		1.57633	72.1407	57.2449	58.1102	145.285	48.2064	119.504	207.558	27.6622	0	18.5431	3.7967	9.62397	14.4554	36.9652	30.2327	10.9229	12.6417	45.5319	24.9789	308.429	140.984	60.312	439.688	0.499335	9.7391	30.8302	4.2507	4.31106	11.69	10.6659	0	0.563051	1.38479	0	0.953239	0.807644	8.24289	3.31777	1.26479	1.81142	0.849295	0.825038	17.9457	4.66058	0.412049	1.40858
369.337	49.08		0	0	0	0	0	0	0	0	0	0	0	0	0	0	0	0	0	0	0	0	1.42531	0	0	0	0	0	0	0	0	0	0	0	0	0	0	0	0	0	0	0	0	0	0	0	0	0	0
369.339	47.45		0	0	0	2.85772	10.8935	0	0	1.97204	0	0.276262	3.62662	6.23324	2.86623	2.45479	7.33068	4.91963	14.9924	2.05005	2.52543	98.7017	1.91256	0	64.1988	3.83739	0	0	1.07945	0	0	2.11108	0	0	0	0	0	3.88748	0	0	0	0	1.73167	5.04034	0	0	1.45205	5.73943	1.01648
369.358	42.6		5556.82	6258.8	4809.43	7153.39	6099.41	5464.36	5673.36	4299.97	4568.01	5294.49	13494.2	12444.2	9948.34	9408.04	9636.08	8288.46	10410.7	11948.6	5271.2	4100.44	6597.32	4876.95	3837.09	5616.04	6004.18	5475.11	5343.21	7206.14	12352.5	9940	8518.6	10686.2	10165.9	8383.84	8164.67	10889.3	10458.5	9642.71	8283.25	7175.2	7631.19	10180.2	9675.45	8847.72	9024.56	8853.03	9935.85
369.438	41.49		0	0	0	0	0	0	0	13.2477	20.041	25.3119	20.5573	188.072	12.0851	19.3119	5.26855	210.564	0	4.74339	0	0	5.88158	0	0	0	0	0	0	0	0	0	0	0	0	0	0	0	0	0	0	0	0	0	0	0	0	0	0
370.166	40.45		0	0	0	0	0	0	0	0	0	0	0	0	0	0	0	0	0	0	0	0	0	0	0	0	0	0	0	0	0	0	0	0	0	0	0	0	0	0	0	0	0	0	0	0	0	0	0
370.275	46.63		0	0	0	0	0	0	0	0	0	0	0	0	0	0	0	0	0	0	0	0	0	0	0	0	0	0	0	0	0	0	0	0	0	0	0	0	0	0	0	0	0	0	0	0	0	0	0
370.362	42.59		1335.82	1653.56	1137.07	1803.54	1614.43	1347.51	48.241	52.6158	60.3487	31.0124	2551.47	2204.44	1847.3	1871.87	1905.86	1729.53	17.1848	76.7441	8.4081	12.6793	34.3974	16.0163	10.4626	25.6414	92.1379	40.9947	32.8522	55.3023	275.347	15.5277	10.561	25.9698	0	0	0	0	0	0	0	0	0	1.55863	23.0516	2.50545	0	6.51974	0
370.771	0.77		0	0	0	0	0	0	0	0	0	0	0	0	0	0	0	0	0	0	0	0	0	0	0	0	0	0	0	0	0	0	0	0	0	0	0	0	0	0	0	0	0	0	0	0	0	0	0
370.898	50.29		2.74926	8.04796	0.490695	130.679	244.978	140.403	0	150.113	102.448	0	0	0.83999	10.7091	36.7568	12.2904	23.4184	0	9.1882	0	3.2468	2.22851	5.18352	26.3092	78.3847	40.5369	7.90295	22.8278	12.9044	4.23917	0	1.21878	0	0	0	0	0	0	0	6.28117	32.9831	24.7936	247.604	101.969	313.667	15.8071	21.2541	7.59884
370.898	51.28		0	0	0	0	0	0	0	0	0	0	0	0	0	0	0	0	0	0	0	0	0	0	0	0	0	0	0	0	0	0	0	0	0	0	0	0	0	0	0	0	0	0	0	0	0	0	0
370.898	52.31		7.11977	12.9455	7.53687	225.191	110.134	257.955	26.8906	550.663	189.734	0	0.457357	0.343659	30.3572	261.147	22.5076	34.5772	1.21799	23.6997	13.0329	6.98251	34.1969	82.8224	54.5061	83.7451	20.3734	20.3075	6.24736	0.938626	0	0.61325	1.39673	0	0	0	0	0	0	0	2.79946	16.5681	7.26322	345.885	568.357	46.5681	14.1333	8.65677	3.27929
370.899	47.86		0	0	0	0	0	0	0	0	0	0	0	0	0	0	0	0	0	0	0	0	0	0	0	0	0	0	0	0	0	0	0	0	0	0	0	0	0	0	0	0	0	0	9.55647	0	0	0	0
370.899	45.36		0	0.627238	0	45.5196	15.2878	105.412	0	197.734	13.6705	0	0	0	22.9197	66.1484	0.46117	4.08206	0	2.52882	0	0	0	0	2.17735	17.5767	0.365403	1.67678	0.553301	0	0	0	0	0	0	0	0	0	0	0	0	19.2568	1.77234	16.753	46.643	103.227	0	0	0
370.901	25.01		0	0	0	0	22.5578	36.7063	0	0	0	0	0	0.879701	0	3.18116	0	0	0	0	0	0	0	0	0	0	0	0	0	0	0	0	0	0	0.590166	0.538602	0	0	0	0	1.68703	74.6956	15.9527	10.4383	4.61483	0.501041	0	0	7.35568
370.901	27.47		0	0	0	0	10.9009	58.5658	0	0	0	0	0.424599	0	0	1.1964	0	0	0	0	0	0	0	0	0	0	1.03536	0	0	0	0	0	0	0	0.523385	0	0	0	0	0	1.51319	78.3374	21.8155	8.18384	0.738098	1.11263	0	0	7.41946
370.901	54.07		0	0	0	0	0	0	0	0	0	0	0	0	0	0	0	0	0	0	0	0	0	0	0	0	0	0	0	0	0	0	0	0	0	0	0	0	0	0	0	2.57577	1.62977	0	0	0	0	0	0
370.902	30.77		0	0	0	0	6.66294	33.5079	0	0	0	0	0	0	0	0	0	0	0	0	0	0	0	0	0	0	0	0	0	0	0	0	0	0	0	0	0	0	0	0	0	41.4411	14.3375	1.95341	0	0	0	0	5.30719
370.903	29.47		0	0	0	0	16.6518	73.8591	0	0	0	0	0	0	0	1.18536	0	0	0	0	0	0	0	0	0	0	0	0	0	0	0	0	0	0	0	0	0	0	0	0	1.15007	70.2509	12.975	3.75549	1.78884	0	0	0	3.15889
370.904	30.11		0	0	0	0	0	0	0	0	0	0	0	0	0	0	0	0	0	0	0	0	0	0	0	0	0	0	0	0	0	0	0	0	0	0	0	0	0	0	0	0	0	0	0	0	0	0	0
370.971	58.8		0.533663	0	0.688648	0	114.885	70.6653	0	0.909647	1.7063	0	0	0	0	4.40126	0	0	0	0	0	0	0	0	0	0	17.0385	1.32657	3.69314	0.503929	0	0	0	0	0	0	0	0	0	0	5.72662	2.78404	4.28313	1.28035	0.483493	0	0	0	0
370.973	59.56		0	0	0	0	7.65739	66.8244	0	4.28693	1.04039	0	0	0	0	4.35127	0	0	0	0	0	0	0	0	0	0	6.11561	4.56167	2.04939	0.922679	0	0	0	0	0.404115	0	0	0	0	0	2.22018	17.6131	3.11801	0.584435	0	0	0	0	0
371.001	2.33		0	0	0	0	0	0	0	0	0	0	0	0	0	0	0	0	0	0	0	0	0	0	0	0	0	0	0	0	0	0	0	0	0	0	0	0	0	0	0	0	0	0	0	0	0	0	0
371.02	53.54		0	0	0	0	0	0	0	0	0	0	0	0	0	0	0	0	0	0	0	0	0	0	0	0	0	0	0	0	0	0	0	0	0	0	0	0	0	0	0	0	0	0	0	0	0	0	0
371.022	28.85		0	0	0	0	0	29.5904	0	0	0	0	0.998606	0	0	0	0	0	0	0	0	0	0	0	0	0	0.63927	0	0	0	0	0	0	0	0	0	0	0	0	0	0.467468	19.0558	10.8254	4.43841	1.96787	0	0	0	0.729373
371.022	4.87		0	0	0	0	0	0	0	0	0	0	0	0	0	0	0	0	0	0	0	0	0	0	0	0	0	0	0	0	0	0	0	0	0	0	0	0	0	0	0	0	0	0	0	0	0	0	0
371.023	32.22		0	0	0	0	0	0	0	0	0	0	0	0	0	0	0	0	0	0	0	0	0	0	0	0	0	0	0	0	0	0	0	0	0	0	0	0	0	0	0	0	0	0	0	0	0	0	0
371.038	57.62		3.32566	3.17404	0	0	133.868	199.844	0	4.02497	1.41291	0	0	0	0	7.59191	0.488064	0	0	0	0	0	0	0	0	0	22.4766	12.2542	2.94234	0	0	0	0	0	0	0	0	0	0	0	9.96531	35.7273	11.4874	2.50982	2.91593	0	0	0	0
371.039	52.92		0	0	0	0	2.40665	19.7221	0	0	0	0	0	0	0	0	0	0	0	0	0	0	0	0	0	0	0	0	0	0	0	0	0	0	0	0	0	0	0	0	0	0	0	0	0	0	0	0	0
371.039	55.41		2.68655	1.96849	0.319762	0	18.5445	49.2247	0	0	0	0	0	0	0	0.867131	0	0	0	0	0	0	0	0	0	0	1.90009	2.27493	0	0	0	0	0	0	0	0	0	0	0	0	5.11815	9.23594	5.94465	0	0.662725	0	0	0	0
371.04	18.49		0	0	0	0	0	0	0	0	0	0	0	0	0	0	0	0	0	0	0	0	0	0	0	0	0	0	0	0	0	0	0	0	0	0	0	0	0	0	0	0	0	0	0	0	0	0	0
371.04	26.5		0.937276	0	0	0	52.6289	151.112	0	0	0	0	0.497805	0	0	0.901239	0	0	0	0	0	0	0	0	0	0	1.44438	0.307122	0.576738	0	0	0	0	0	0.749303	0	0	0	0	0	1.55051	101.815	33.4124	13.1462	5.67544	0.554478	0	0	7.86388
371.04	3.72		0	0	0	0	0	0	0	0	0	0	0	0	0	0	0	0	0	0	0	0	0	0	0	0	0	0	0	0	0	0	0	0	0	0	0	0	0	0	0	0	0	0	0	0	0	0	0
371.04	24.42		0	0	0	0	30.4111	91.9673	0	0	0	0	0.520886	0	0	3.45394	0.50136	0	0	0	0	0	0	0	0	0	1.96823	4.05264	1.01916	0	0	0	0	0	0	0	0	0	0	0	1.14498	48.4646	7.73721	1.51992	1.74195	0	0	0	5.21842
371.041	6.82		0	0	0	0	0	0	0	0	0	0	0	0	0	0	0	0	0	0	0	0	0	0	0	0	0	0	0	0	0	0	0	0	0	0	0	0	0	0	0	0	0	0	0	0	0	0	0
371.041	7.41		0	0	0	0	0	0	0	0	0	0	0	0	0	0	0	0	0	0	0	0	0	0	0	0	0	0	0	0	0	0	0	0	0	0	0	0	0	0	0	0	0	0	0	0	0	0	0
371.041	1.77		0	0	0	0	0	0	0	0	0	0	0	0	0	0	0	0	0	0	0	0	0	0	0	0	0	0	0	0	0	0	0	0	0	0	0	0	0	0	0	0	0	0	0	0	0	0	0
371.041	25.73		0	0	0	0	0	0	0	0	0	0	0	0	0	0	0	0	0	0	0	0	0	0	0	0	0	0	0	0	0	0	0	0	0	0	0	0	0	0	0	0	0	0	0	0	0	0	0
371.041	28.15		0	0	0	0	0	0	0	0	0	0	0	0	0	0	0	0	0	0	0	0	0	0	0	0	0	0	0	0	0	0	0	0	0	0	0	0	0	0	0	0	0	0	0	0	0	0	0
371.042	16.36		0	0	0	0	0	0	0	0	0	0	0	0	0	0	0	0	0	0	0	0	0	0	0	0	0	0	0	0	0	0	0	0	0	0	0	0	0	0	0	0	0	0	0	0	0	0	0
371.043	5.42		4.55452	0	1.43744	0	146.978	123.315	0	5.47085	5.92829	0	0.302997	0.453002	0	17.192	0	1.36121	0	0	0	0	0	0	0	0	22.1531	45.5962	6.35231	0.818697	0.541151	0	0	0	1.53157	0	0	0	0	0	0	55.1423	21.6265	12.3951	2.94596	0	0	0	4.12533
371.065	49.76		0	0	0	0	0	6.44955	0	8.65358	6.67294	0	0	0	0	0	0	0.641822	0	0	0	0	0	0	0	0	0	0	0.40468	0	0	0	0	0	0	0	0	0	0	0	0	0	0	6.78448	0	0	0	0	0
371.065	45.88		0	0	0	0	0	0	0	0	0	0	0	0	0	0	0	0	0	0	0	0	0	0	0	0	0	0	0	0	0	0	0	0	0	0	0	0	0	0	0	0	0	0	0	0	0	0	0
371.108	44.09		6.30551	3.50055	19.705	2.66444	0	24.9106	1.29697	79.4658	25.6873	30.1407	0	0	0	31.9482	0	3.42757	1.94845	0	14.0723	7.85244	7.52524	14.556	27.1693	10.9911	11.9137	36.8211	5.73253	0	0	0	0	0	0.789249	0	0	0	0	0	0	0	0	4.08163	28.7692	0	0	0	0
371.125	39.78		337.801	297.767	330.917	322.313	340.3	534.022	420.524	177.014	135.327	245.123	97.7195	142.996	93.5062	237.267	229.104	207.485	182.507	159.316	153.357	123.397	114.709	139.04	89.3707	155.126	66.9763	123.06	220.094	153.021	147.581	174.767	362.814	250.031	178.812	123.138	225.009	1286.72	120.996	95.8541	175.952	179.084	204.082	1564.43	127.599	86.1574	40.4098	60.1004	65.0719
371.139	41.19		0	0	0	0	0	0	0	0	0	0	0	0	0	0	0	0	0	0	0	0	0	0	0	0	0	0	0	0	0	0	0	0	0	0	0	0	0	0	0	0	0	0	0	0	0	0	0
371.14	8.96		0	0	0	0	0	195.061	0	2.21663	0.920754	0	0	0	0	7.98859	0	3.08286	0	0	0	0	0	0	0	0	6.14029	0	1.26902	2.09974	0	0	0	0	0	0	0	0	0	0	0	68.1761	14.9817	16.6127	4.96836	0.281417	0	0	0.311973
371.141	33.95		0.757041	0.33167	0	0	5.23359	54.3222	0	0	0	0	0	0	0	1.17136	0	0	0	0	0	0	0	0	0	0	0	0	0	0	0	0	0	0	0	0	0	0	0	0	0	63.8998	12.4995	2.19034	0	0	0	0	0
371.141	0.18		0	0	0.94905	0	74.9142	88.3088	0	5.00911	3.14437	5.04798	3.05617	0	0	16.1181	11.3455	0	1.99304	0.670983	4.09558	4.11589	3.87498	4.23448	4.5934	6.13894	21.4018	17.576	6.62754	0	2.67451	0	0	0	0.836122	0	0	0	0	0	0	70.3944	5.43069	12.9559	1.54649	1.27192	0	0	0.525784
371.141	22.1		0	0	0	0	21.8884	156.912	0	0	0	0	1.78536	1.00588	0	6.98691	0	0	0	0	0	0	0	0	0	0	2.18555	4.98121	3.60765	0.539254	0	0	0	0	0.565685	0.961883	0	0	0	0	1.807	134.441	24.255	10.6462	10.0498	1.00479	0	0	5.44935
371.141	14.84		12.6601	0.345828	0.926677	0.453152	123.164	269.211	0	0	0	0	0	0.420169	0.890244	8.34347	1.70554	0.66447	0	0	0	0	0	0	0	0	4.00845	4.74883	1.52031	2.23608	0	0	0	0	0	0	0	0	0	0	0	97.2884	35.8439	8.95037	6.57179	0.578468	0	0	1.74313
371.141	13.58		6.61481	1.65545	0.572356	0	96.8521	154.87	0	1.17395	0	0	0	0	0	6.72031	0.421671	0	0	0	0	0	0	0	0	0	6.4636	7.84308	3.30394	0	0	0	0	0	1.02427	0	0	0	0	0	1.18987	18.4313	33.867	8.32023	4.31129	0	0	0	0.925343
371.141	4.35		25.7031	6.00049	9.33641	0.746188	186.394	207.552	0.697329	3.32501	3.33297	0.846844	0	0	0	8.97853	3.35335	0	0	0	0	0	0	0	0	0	33.2582	29.0441	17.8207	0.799083	0	0	0	0	0	0	0	0	0	0	0	65.6191	20.9543	16.7194	3.39	0	0	0	1.60607
371.141	31.49		0	0	0.508374	1.74254	17.2821	67.1145	0	0	0	0	0	0.352893	0	0	0	0	0	0	0	0	0	0	0	0	0	0	0	0	0	0	0	0	0	0	0	0	0	0	0	27.2361	3.61655	1.72259	0	0	0	0	0
371.141	18.99		2.58674	0.527219	0	0	49.0255	243.97	0	0.837114	0	0	0	0.447219	0	4.21431	3.32649	0	0	0	0	0	0	0	0	0	7.78882	5.01304	0.520469	1.94281	0	0	0	0	0.974607	0	0	0	0	0	0	129.135	49.8381	9.54796	6.33553	1.32682	0	0	5.56019
371.142	19.77		1.74811	0.42138	0	0	33.0995	138.635	0	0	0	0	0	1.07461	0	5.25114	1.35289	0	0	0	0	0	0	0	0	0	0	6.17566	2.94693	0.48329	0	0	0	0	0.628545	0	0	0	0	0	0	116.536	14.7209	8.21833	5.51954	0	0	0	6.57279
371.142	17.26		5.9325	0.798133	0	0	47.5069	178.006	0	0.61153	0	0	3.82738	0.457369	0	11.1294	0	1.10733	0	0	0	0	0	0	0	0	2.80215	6.68257	2.15327	0.727682	0	0	0	0	0.900316	0	0	0	0	0	0	109.047	35.2975	17.4376	7.40047	1.33539	0	0	5.63105
371.142	15.8		5.8202	0.796504	2.59951	0	117.658	310.183	0	0.664262	2.52126	0	0.245003	1.27507	0	10.0821	2.39316	0	0	0	0	0	0	0	0	0	4.29156	6.61696	0	0	0	0	0	0	1.29272	0	0	0	0	0	0	86.2808	26.6653	15.5408	2.85291	0	0	0	4.15586
371.142	36.95		0	1.12468	0	0	38.0522	98.7076	0	0.670649	0	0	7.59823	0	0	0.615598	2.03487	0	0	0	0	0	0	0	0	0	4.28626	0.503905	0.375967	0	0	0	0	0	0	0	0	0	0	0	1.45725	12.429	6.63218	0.867712	0	0	0	0	0
371.142	17.91		0.739476	1.39376	0	0.718709	109.011	96.0477	0	0.402252	0	0	0.647392	1.66017	0.482607	6.82462	0.274622	0	0	0	0	0	0	0	0	0	8.03465	5.28256	0.663823	0.540604	0	0	0	0	0	0	0	0	0	0	0	82.3266	7.23481	2.24208	0	0	0	0	1.86931
371.142	56.45		6.15062	3.15254	0	0.735859	257.12	198.759	0	3.89349	3.41763	0	0	0	0	1.82922	0.596916	0	0	0	0	0	0	0	0	0	9.76732	13.7455	5.27878	0.568193	0	0	0	0	0.414964	0	0	0	0	0	2.70188	32.9944	11.7956	1.78679	1.75636	0	0	0	0
371.142	11.08		3.54579	1.3041	2.26411	0.474651	94.576	223.889	0	2.6555	3.37735	0	0	0	0	10.6814	2.26999	0.325483	0	0	0	0	0	0	0	0	4.32618	11.9538	6.11671	2.31149	0.315108	0	0	0	0	0	0	0	0	0	0	30.27	27.2205	8.22382	6.31317	0	0	0	4.70094
371.142	3.02		32.8663	2.77717	2.323	5.028	198.998	334.501	0	13.5623	4.15355	0	0	0.594188	0	24.5186	1.24383	1.59614	0	0	0	0	0	0	0	0	49.7385	40.7077	16.4729	4.70626	0	0	0	0	0.284505	0	0	0	0	0	0	140.194	14.6017	16.2873	3.77124	0	0	0	0.94276
371.143	23.69		0	0	0	0.25281	23.7364	119.348	0	0	0	0	2.15827	0	0	4.62687	0	0	0	0	0	0	0	0	0	0	0.463885	0	0	0	0	0	0	0	1.08103	0	0	0	0	0	1.11763	130.503	24.4483	10.01	1.23118	0.346891	0	0	5.57607
371.143	9.53		0	0	1.48919	0	98.2614	130.58	0	0.676636	0.717518	0	0	0.41392	0	12.0994	2.70466	0	0	0	0	0	0	0	0	0	17.8681	11.3046	1.54437	1.20704	0	0	0	0	0.587248	0	0	0.297111	0	0	0	43.9011	16.7825	10.0465	1.81864	0.541307	0	0	1.77969
371.143	7.93		13.5892	1.44958	8.082	0	205.734	237.767	0	6.09172	2.08521	0	0	0.79425	0.571833	21.7399	2.99041	0	0	0	0	0	0	0	0	0	34.5966	46.4895	8.65352	2.30637	0	0.507968	0	0	2.47468	0.453131	0	0	0	0	0	94.4025	31.7994	7.17111	2.66467	0	0	0	4.89587
371.143	11.85		0	2.78407	2.50523	0	72.5772	221.719	0	0.597118	0	0	0	0.426834	0	12.8197	1.20872	0	0	0	0	0	0	0	0	0	6.10607	14.0775	2.18808	0.428401	0	0	0	0	0.27853	0	0	0	0	0	0.634851	49.8369	6.7021	9.85247	2.6358	2.12798	0	0	1.38616
371.143	21.33		1.25798	0	0	0	53.8612	170.179	0	0	0	0	0	3.03951	0	6.24851	0.461413	0	0	0	0	0	0	0	0	0	0	3.94928	0	0	0	0	0	0	0.401122	0	0	0	0	0	0.9407	59.5772	15.8488	4.84017	2.33602	1.45185	0	0	2.43001
371.143	12.63		0	0	0	0	0	94.9654	0	1.54663	2.83469	0	0	0	0	11.7393	3.14668	0	0	0	0	0	0	0	0	0	10.6475	2.34694	1.9882	1.52591	0	0	0	0	0	0	0	0	0	0	0	57.6585	17.5223	8.94793	3.34526	0.476429	0.426083	0	3.33516
371.143	33.01		0	0	0	0	23.727	73.9507	0	0	0	0	0	0	0	0.898327	0	0	0	0	0	0	0	0	0	0	0	0	0	0	0	0	0	0	0	0	0	0	0	0	0	34.5136	0	0	0	0	0	0	0
371.143	6.3		6.00754	1.18862	0.537508	0	58.4547	107.085	0	2.01304	2.41298	0	0	0.301938	0.263618	2.55452	3.23685	1.00174	0	0	0	0	0	0	0	0	15.3508	10.1051	3.27796	5.13235	0	0	0	0	0	0	0	0	0	0	0	47.1965	13.0134	14.3392	2.48604	0	0	0	0
371.143	14.12		0	0	0	0	4.62593	88.3029	0	0.697144	0	0	0	0	0	1.40119	0.554133	0	0	0	0	0	0	0	0	0	3.49085	9.60898	1.8556	0	0	0	0	0	0	0	0	0	0	0	0	31.1043	13.6366	17.0206	2.9856	0	0	0	2.62581
371.143	39.02		15.5576	14.4206	8.96682	20.8116	103.896	33.9843	10.2925	1.21675	0.934687	5.5692	11.2747	25.2643	11.605	17.4897	23.6291	24.4536	7.08898	0	11.5656	0.815764	4.57304	7.83491	0.640395	2.38877	3.42369	4.03487	0.704419	6.9518	4.92904	18.2451	18.156	11.294	0.357398	0	0	0	0	1.19844	0	37.2437	9.13082	0	0	33.0637	5.86292	27.8528	16.1994
371.143	20.28		0	0	0	0	0	0	0	0	0	0	1.10535	0	0	1.23192	0	0	0	0	0	0	0	0	0	0	0.792146	0.347736	0	0	0	0	0	0	2.51871	0	0	0	0	0	2.97044	63.7898	24.1265	5.49806	4.44724	1.20208	0	0	1.60419
371.143	58.28		5.54285	4.96952	0	0.489727	194.397	226.452	0	3.51145	1.22003	0	0.274623	0	0	1.36761	0.483337	0	0	0	0	0	0	0	0	0	4.34842	12.92	1.4041	0	0	0	0	0	0	0	0	0	0	0	2.55339	34.4633	6.58289	0.523161	0	0	0	0	0
371.143	10.39		12.1448	0.76936	1.94639	0	67.5088	245.344	0	3.75831	0	0	0	0	0	2.57952	0	0	0	0	0	0	0	0	0	0	1.46319	4.60222	3.0235	0	0	0	0	0	0.85418	0	0	0	0	0	0	56.9846	6.15385	3.0337	3.96415	0	0	0	1.7423
371.144	22.79		0.361116	0	0	0	47.0399	120.107	0	0	0	0	0	0.792413	0	0.559819	0.55981	0	0	0	0	0	0	0	0	0	0	1.52173	0	0	0	0	0	0	0.827999	0	0	0	0	0	1.61361	134.586	38.3279	7.27731	1.18199	0.563853	0	0	0
371.144	49.04		0	0	0	144.442	9.89278	43.8736	0	2.93793	5.18548	0	0	0	0	5.87427	0	0	0	0	0	0	0	0	0	0	0	0	0	0	0	0	0	0	0	0	0	0	0	0	0	0	0	0	19.4798	6.25467	0	0	0
371.156	43.27		0	0	0	0	0	0	0	0	0	0	0	0	0	0	0	0	0	0	0	0	0	0	0	0	0	0	0	0	0	0	0	0	0	0	0	0	0	0	0	0	0	0	0	0	0	0	0
371.16	36.21		0	0.488327	0	0	43.3421	64.7456	0	0	0	0	0	0	0.426919	0.795683	0	0	0	0	0	0	0	0	0	0	2.13564	0.43087	0	0	0	0	0	0	0	0	0.806013	3.02589	0	0	2.14344	17.4024	1.30666	0	1.60997	0	0.620631	0	0
371.165	47.14		0	0	0	98.1649	51.9634	42.9456	0	146.392	25.5697	15.9914	24.0582	129.685	55.3929	67.4088	20.0457	88.3411	3.96463	6.42198	15.0533	23.6372	0	12.844	15.5253	6.91358	7.32621	0	0	0.650854	0	0	0	0	3.62847	0	1.61701	1.04626	32.3432	0	1.65684	0	0	12.9584	45.4619	18.9746	1.00155	0.325318	2.91517
371.178	38.17		0	0	0	0	22.1193	298.414	6.88209	26.2992	8.66863	12.8223	22.7731	21.7215	32.1398	54.0398	42.3593	40.1407	45.0861	36.7908	39.5658	28.2516	30.676	31.6383	33.5605	34.4212	18.7017	4.44514	0.717124	7.54008	17.4559	29.1146	22.7924	29.7347	15.4602	15.0337	5.27552	8.52123	5.87777	9.50278	12.6976	50.0401	27.3631	14.2213	8.14015	13.5012	6.82109	14.8974	12.038
371.223	41.7		0	0	0	0	1.47166	20.5967	0	191.512	2.29158	3.16853	1.37094	0	47.0914	120.616	9.9144	22.9569	8.7045	21.2253	20.5713	17.9607	33.6735	36.0842	5.47395	19.9881	60.7479	67.8509	27.6314	39.9888	59.5271	69.4198	26.9276	38.4059	17.8076	3.69392	8.48109	43.8645	15.9171	8.43497	19.9142	12.9151	9.6357	80.0984	107.977	7.14171	6.81707	19.845	14.5966
371.232	40.67		2.30763	5.15582	13.0172	5.96394	47.7346	164.107	57.0263	346.791	185.762	204.461	135.97	163.794	188.116	201.839	198.711	251.068	137.663	122.06	177.048	182.031	242.267	185.563	226.156	222.675	151.873	101.922	206.947	217.594	242.759	192.918	216.073	252.632	44.8914	41.4743	69.6966	41.2025	72.1074	41.1167	38.2855	38.0404	74.3446	39.5148	50.9372	31.8885	31.9654	53.1506	33.0882
371.276	46.63		0	0	0	0	0	0	0	0	0	0	0	0	0	0	0	0	0	0	0	0	0	0	0	0	0	0	0	0	0	0	0	0	0	0	0	0	0	0	0	0	0	0	0	0	0	0	0
371.363	42.59		54.3808	5.10634	0	67.4886	62.8332	47.0481	0	66.6421	0	0	59.1599	25.304	34.5948	14.94	0	14.672	0	0	0	0	0	0	0	0	0	0	0	0	0	0	0	0	0	0	0	0	0	0	0	0	0	10.4704	0	0	0	0	0
372.042	59.57		0	0	0	0	0	6.79942	0	0	0	0	0	0	0	0	0	0	0	0	0	0	0	0	0	0	0	0	0	0	0	0	0	0	0	0	0	0	0	0	0	0	0	0	0	0	0	0	0
372.121	50.74		0	0	0	2.63851	0.516149	0	0	0	0.713986	0	0	0	0	0	0	0	0	0	0	0	0	0	0	0	0	0	0	0	0	0	0	0	0	0	0	0	0	0	0	0	0	10.9884	0	0	0	0	0
372.121	45.82		0	0	0	0	0	0	0	38.5099	0	0	0	0	0	1.93412	0	0	0	0	0	0	0	0	0	0	0	0	0	0	0	0	0	0	0	0	0	0	0	0	0	0	0	0	0	2.0363	0	0	0
372.142	0.11		0	0	0	0	2.74097	10.5309	0	0	0	0	0	0	0	0	0	0	0	0	0	0	0	0	0	0	0	0	0	0	0	0	0	0	0	0	0	0	0	0	0	0.649328	0	0	0	0	0	0	0
372.142	13.21		0	0	0	0	8.6838	69.9565	0	0	0	0	0	0	0	0	0	0	0	0	0	0	0	0	0	0	0	0	0	0	0	0	0	0	0	0	0	0	0	0	0	0	0	0	0	0	0	0	0
372.142	31.49		0	0	0	0	0	8.43976	0	0	0	0	0	0	0	0	0	0	0	0	0	0	0	0	0	0	0	0	0	0	0	0	0	0	0	0	0	0	0	0	0	0	0	0	0	0	0	0	0
372.142	18.79		0	0	0	0	3.28692	56.8936	0	0	0	0	0	0	0	0	0	0	0	0	0	0	0	0	0	0	0	0	0	0	0	0	0	0	0	0	0	0	0	0	0	0.953791	0	0	0	0	0	0	0
372.143	56.15		0	0	0	0	0.518539	27.6375	0	0	0	0	0	0	0	0	0	0	0	0	0	0	0	0	0	0	0	0	0	0	0	0	0	0	0	0	0	0	0	0	0	0	0	0	0	0	0	0	0
372.143	11.85		0	0	0	0	6.11343	45.5846	0	0	0	0	0	0	0	0	0	0	0	0	0	0	0	0	0	0	0	0	0	0	0	0	0	0	0	0	0	0	0	0	0	0	0	0	0	0	0	0	0
372.143	17.75		0	0	0	0	2.90047	46.7456	0	0	0	0	0	0	0	0	0	0	0	0	0	0	0	0	0	0	0	0	0	0	0	0	0	0	0	0	0	0	0	0	0	0.969933	0	0	0	0	0	0	0
372.143	14.41		0	0	0	0	0	79.4388	0	0	0	0	0	0	0	0	0	0	0	0	0	0	0	0	0	0	0	0	0	0	0	0	0	0	0	0	0	0	0	0	0	0	0	0	0	0	0	0	0
372.143	9.46		0	0	0	0	6.75561	55.6216	0	0	0	0	0	0	0	0	0	0	0	0	0	0	0	0	0	0	0	0	0	0	0	0	0	0	0	0	0	0	0	0	0	0	0	0	0	0	0	0	0
372.144	21.33		0	0	0	0	0	34.2748	0	0	0	0	0	0	0	0	0	0	0	0	0	0	0	0	0	0	0	0	0	0	0	0	0	0	0	0	0	0	0	0	0	0.817728	0	0	0	0	0	0	0
372.144	16.71		0	0	0	0	1.31679	15.9067	0	0	0	0	0	0	0	0	0	0	0	0	0	0	0	0	0	0	0	0	0	0	0	0	0	0	0	0	0	0	0	0	0	0	0	0	0	0	0	0	0
372.144	11.08		0	0	0	0	9.07763	77.8878	0	0	0	0	0	0	0	0	0	0	0	0	0	0	0	0	0	0	0	0	0	0	0	0	0	0	0	0	0	0	0	0	0	0	0	0	0	0	0	0	0
372.144	19.64		0	0	0	0	0	25.0551	0	0	0	0	0	0	0	0	0	0	0	0	0	0	0	0	0	0	0	0	0	0	0	0	0	0	0	0	0	0	0	0	0	0	0	0	0	0	0	0	0
372.145	12.57		0	0	0	0	1.2474	15.4123	0	0	0	0	0	0	0	0	0	0	0	0	0	0	0	0	0	0	0	0	0	0	0	0	0	0	0	0	0	0	0	0	0	0	0	0	0	0	0	0	0
372.145	10.45		0	0	0	0	1.15178	25.8794	0	0	0	0	0	0	0	0	0	0	0	0	0	0	0	0	0	0	0	0	0	0	0	0	0	0	0	0	0	0	0	0	0	0	0	0	0	0	0	0	0
372.145	7.93		0	0	0	0	0.814413	25.2096	0	0	0	0	0	0	0	0	0	0	0	0	0	0	0	0	0	0	0	0	0	0	0	0	0	0	0	0	0	0	0	0	0	0	0	0	0	0	0	0	0
372.145	15.74		0	0	0	0	10.7006	45.9423	0	0	0	0	0	0	0	0	0	0	0	0	0	0	0	0	0	0	0	0	0	0	0	0	0	0	0	0	0	0	0	0	0	0	0	0	0	0	0	0	0
372.145	15.19		0	0	0	0	4.40796	52.7965	0	0	0	0	0	0	0	0	0	0	0	0	0	0	0	0	0	0	0	0	0	0	0	0	0	0	0	0	0	0	0	0	0	0	0	0	0	0	0	0	0
372.164	36.21		0	0	0	0	0	0	0	0	0	0	0	0	0	0	0	0	0	0	0	0	0	0	0	0	0	0	0	0	0	0	0	0	0	0	0	0	0	0	0	0	0	0	0	0	0	0	0
372.199	0.92		4.06493	3.06032	2.39629	8.09773	3.94289	0	1.76361	0	1.71524	3.23986	11.9892	0.842982	5.27205	2.17277	24.0993	4.40687	7.25864	4.52295	0	0	0	0	0	0.800554	4.84634	2.80424	0.78575	0	11.3675	4.35348	2.99345	0	3.28581	5.27859	3.72205	4.72307	1.60316	0	0.698837	4.99242	3.63802	2.52892	2.75591	0	1.60627	1.69155	1.39989
372.254	35.06		33.7521	31.1801	7.08327	37.0492	54.6321	160.465	25.8649	14.0232	28.4999	34.1401	674.569	377.517	419.074	164.916	221.293	106.08	94.4257	63.9888	17.0044	3.0617	19.191	1.58948	0	4.39466	31.9962	25.8584	59.2323	52.5061	97.0108	87.0981	122.632	101.059	88.4834	61.5964	47.9261	106.858	83.0495	72.2502	115.472	99.7661	69.9915	97.9007	97.0969	87.6544	103.576	151.25	96.8047
372.281	46.98		7.08245	0	0	7.64352	9.64297	6.88392	0	6.59546	10.4495	18.1575	16.42	18.5325	14.6313	29.0275	0	9.55923	0	0	0	0	0	0	0	0	0	1.07987	0	0	0	107.691	6.46087	3.95228	0	0	0	0	0	0	0	8.98135	0	0	1.11173	1.00592	0	0	0
372.356	39.21		0	0	0	0	0	0	0	0	0	0	0	0	0	0	0	0	0	0	0	0	0	0	0	0	0	0	0	0	0	0	0	0	157.766	65.4935	61.6221	94.096	85.2698	34.6234	134.486	68.5307	75.9146	59.5072	82.2441	4.80505	26.1466	3.51556	16.1427
372.356	40.52		0	0	0	0	0	0	0	0	0	0	0	0	0	0	0	0	0	0	0	0	0	0	0	0	0	0	0	0	0	0	0	1.56556	0	0	0	0	0	0	0	0	0	0	0	0	0	0	0
372.892	52.28		0	0	0	33.1791	10.8028	37.7498	0	136.043	6.57066	0	0	0	0	17.8764	0	0	0	0	0	0	0	1.24498	0.641231	0	0	0	0	0	0	0	0	0	0	0	0	0	0	0	0	0	0	26.5211	37.4797	0	0	0	0
372.893	51.28		0	0	0	1.38987	0	0.597855	0	0	0.840533	0	0	0	0	1.23873	0	0	0	0	0	0	0	0	0	0	0	0	0	0	0	0	0	0	0	0	0	0	0	0	0	0	0	0	0	0	0	0	0
373.148	37.84		0	0	0	0	0	0	0	0	0	0	0	0	0	0	0	0	0	0	0	0	0	0	0	0	0	0	0	0	0	0	0	0	0	0	0	0	0	0	0	0	0	0	0	0	0	0	0
373.192	36.64		0	0	0	0	0	0	0	0	0	0	5.28235	0	0	0	0	0	0	0	0	0	0	0	0	0	0	0	0	0	0	0	0	0	0	0	0	0	0	0	0	0	0	0	0	0	0	0	0
373.202	38.35		42.777	0	12.0241	66.2869	0	17.0969	360.247	418.507	4.58909	56.6559	3115.13	47.0441	8.01484	86.3314	1887.94	27.6898	38.1402	28.103	10.3377	1.59436	7.10151	5.45882	3.5848	5.06715	437.692	0	6.05454	9.84428	648.007	18.5335	6.11711	11.0414	10.1856	1.23678	732.256	0	0	0	0	0	756.361	0	0	0	0	0	0
373.254	35.04		0	0	0	0	0	0	0	0	0	0	0	0	0	0	0	0	0	0	0	0	0	0	0	0	0	0	0	0	0	0	0	0	0	0	0	0	0	0	0	0	0	0	0	0	0	0	0
373.358	39.23		0	0	0	0	0	0	0	0	0	0	0	0	0	0	0	0	0	0	0	0	0	0	0	0	0	0	0	0	0	0	0	0	0	0	0	0	0	0	0	0	0	0	0	0	0	0	0
374.205	38.35		0	0	0	3.27593	0	0	32.9426	49.9487	0	0	677.191	4.46505	2.58101	7.17639	565.568	0	0	0	0	0	0	0	0	0	0.407066	0	0	0	0	0	0	0	0	0.525966	0.820535	0	0	0	0	0	0	0	0	0	0	0.650047	0
374.217	37.61		0	0	0	0	0	0	0	0	0	0	0	0	0	0	0	0	0	0	0	0	0	0	0	0	0	0	0	0	0	0	0	0	0	0	0	0	0	0	0	0	0	0	0	0	0	0	0
374.253	44.48		0	0	0	0	0	0	0	0	0	0	0	0	0	0	0	0	0	0	0	0	0	0.562788	0	0	0	0	0	3.93263	0	0	0	0	0	0	0	0	0	0	0	0	0	0	0	0	0	0	0
374.31	41.3		147.59	176.076	123.428	161.558	195.264	143.805	322.065	295.305	232.394	268.83	344.659	277.643	219.914	272.361	496.364	324.924	787.949	791.078	49.354	47.5712	281.173	40.9568	41.2723	288.562	665.749	298.873	447	408.702	899.178	429.035	496.612	505.351	164.493	89.435	48.5025	102.318	201.013	71.0109	177.77	78.6112	41.8544	104.354	139.063	68.5409	280.068	298.295	245.585
374.346	39.85		152.6	110.909	98.1259	219.757	165.915	95.6992	102.343	233.935	228.532	180.255	284.881	233.923	254.752	193.062	315.439	235.26	250.839	306.436	208.056	169.629	587.288	206.814	145.602	529.753	312.685	119.274	240.44	268.65	348.374	145.634	281.43	386.098	158.011	84.6385	80.8541	193.475	128.948	90.7055	153.343	63.5992	57.1174	116.825	103.551	72.9956	95.6785	129.712	95.0543
374.742	0.81		1.79824	1.03183	0.458948	5.17155	1.73625	0	0	0	1.44149	0	6.62441	0	3.52296	1.13561	14.6315	2.44993	3.53971	2.26791	0	0	0	0	0	0.742628	3.34867	1.24485	0	0	7.3693	1.92946	1.54136	0	0	1.94119	2.60495	1.33158	0.825672	0	0	1.33323	1.15363	1.29928	2.59164	0	0	0	0
375.13	35.96		0.544414	1.09071	0	0	0	0.634645	0	0	0	0	19.4994	7.20432	3.19347	5.34285	7.97228	0.924101	4.86241	2.50343	0.64144	0	0	0	0	0	0	0	0	0.562684	0	0	0	0	1.51779	0.725737	0	2.12746	2.81936	1.54147	0	1.74671	0	0	0	1.81548	1.76216	2.70419	0.789001
375.14	34.96		0	0	0	0	0	0	0	0	0	0	0	0	0	0	0	0	0	0	0	0	0	0	0	0	0	0	0	0	0	0	0	0	0	0	0	0	0	0	0	0	0	0	0	0	0	0	0
375.141	36.71		0.821474	1.03249	0	0	0	0	0	0.701576	0	0	24.2379	17.1408	5.56003	9.30174	6.21592	2.40094	5.51205	2.10575	0	0	0	1.12454	0	0	0.721184	0	0	0	1.25687	6.21144	0.716626	0	2.42308	0.709646	1.31545	2.28995	1.84049	1.92688	4.53149	1.10761	1.58614	0.502413	1.60282	5.12915	0	1.31846	2.76835
375.143	42.52		0	0	0	0	0	0	0	0	0	0	0	0	0	0	0	0	0	0	0	0	0	0	0	0	0	0	0	0	0	0	0	0	0	0	0	0	0	0	0	0	0	0	0	0	0	0	0
375.243	43.59		0	0	0	0	0	0	0	0	0	0	0	0	0	0	0	0	0	0	0	0	0	0	0	0	0	0	0	0	0	0	0	0	0	0	0	0	0	0	0	0	0	0	0	0	0	0	0
375.249	45.64		0	0	0	0	0	0	0	0	0	0	0	0	0	0	0	0	0	0	0	1.26349	1.93627	1.94131	0	0	0	0	0	0	0	0	0	0	0	0	0	0	0	0	0	0	0	0	0	0	0	0	0
375.274	46.88		4.31006	4.77993	2.54854	1.45873	8.273	0.608299	0	0	0	0	24.045	0	0	0	8.17024	0	0	2.66372	0	0	0	0	0	0	11.8003	0	0	0	16.321	0	0	0	0	0	0	0	0	0	0	0	0	0	0	0	0	0	0
375.275	38.21		0	0	0	0	0	0	0	0	0	0	0	0	0	0	0	0	0	0	0	0	0	0	0	0	0	0	0	0	0	0	0	0	0	0	0	0	0	0	0	0	0	0	0	0	0	0	0
375.283	40.52		19.4785	27.481	21.5365	28.4059	29.4485	23.1525	86.3036	99.2919	61.7432	57.5037	57.8046	59.9684	57.1275	59.0417	84.4036	77.2241	33.2315	33.7145	91.3825	75.4138	171.628	78.2522	111.466	166.16	60.2048	16.9591	78.87	77.2884	110.262	47.463	88.127	100.137	25.3372	4.74752	14.1787	19.1544	23.3211	8.98147	25.4854	4.1275	14.6843	18.4384	11.2409	9.2195	18.603	23.4718	16.7188
376.164	42.11		0	0	0	0	0	0	0	0	0	0	0	0	0	0	0	0	0	0	0	0	0	0	0	0	0	0	0	0	0	0	0	0	0	0	0	0	0	0	0	0	0	0	0	0	0	0	0
376.175	41.43		0	0	0	0	0	0	0	0	0	0	0	0	0	0	0	0	0	0	0	0	0	0	0	0	0	0	0	0	0	0	0	0	0	0	0	0	0	0	0	0	0	0	0	0	0	0	0
376.207	39.92		17.8635	2.37542	0.785357	21.0876	13.2709	5.54136	0	0	0	0	0	0	49.1682	31.6792	50.8197	29.9127	2.19881	0	4.34857	3.69726	70.0125	2.96764	6.55919	0.485634	0	0	0	0	0	0	0	0	0	0	0	0	0	0	0	0	0	0	0	0	0	0	0
376.246	44.32		7.71249	5.53862	6.86044	13.5781	6.31657	10.0095	4.92435	2.42023	2.05415	1.12577	0	0	0	0	0	0	0	0	0	0	0	0	0	0	0	0	0	0	0	0	0	0	0	0	0	0	1.99434	0	0.989761	0	0	0.861043	3.38123	0	0	0	0
376.278	46.87		0	0	0	0	0	0	0	0	0	0	0	0	0	0	0	0	0	0	0	0	0	0	0	0	0	0	0	0	0	0	0	0	0	0	0	0	0	0	0	0	0	0	0	0	0	0	0
376.355	37.98		0	0	0	0	0	0	0	0	0	0	6.02628	3.13386	0	0	5.18808	0	0	0	0	0	0	0	0	0	0	0	0	0	0.893853	0	0	0	0	0	0	0	0	0	0	0	0	0	0	0	0	0	0
377.07	20.48		0	0	0	0	0	0	0	0	0	0	0	0	0	0	0	0	0	0	0	0	0	0	0	0	0	0	0	0	0	0	0	0	0	0	0	0	0	0	0	0	0	0	0	0	0	0	0
377.142	36.44		0	0	0	0	0	0	11.2282	3.41501	0	0	18.8207	0	0	1.62416	15.5093	0	0	0	13.1989	0	0	6.90444	0	0	0	0.452169	0	0	0	2.25324	0	0	0	0	0	0	0	2.47733	0	0	0	0	0	2.37931	0	0	0
377.154	37.07		0	0	0	0	0	0	0	0	0	0	0	0	0	0	0	0	0	0	0	0	0	0	0	0	0	0	0	0	0	0	0	0	0	0	0	0	0	0	0	0	0	0	0	0	0	0	0
377.178	41.71		1319.52	1155.25	1465.48	1556.57	1440.25	1878.88	2710.31	1989.98	1360.31	1632.53	1030.78	1818.4	1792.5	1703.64	1402.51	1627.89	2269.4	2560.05	1168.03	912.737	1457.24	1210.56	886.242	1703.75	1100.86	1670.12	1392.9	1730.3	1544.86	2006.53	1677.18	1891.11	1010.13	1088.4	805.818	784.469	1096.77	1278.13	1075.37	832.158	659.155	678.273	730.051	1019.23	1363.13	1355.89	1400.36
377.216	40.45		0	0	0	0	0	0	0	0	0	0	0	2.43443	2.29219	2.68931	1.94005	1.01795	0	0	0	0	14.4736	0	0	0	0	1.46385	5.79232	0	0	0	0	0	0	0	0	0	0	0	0	0	0	0	0	0	0	0	0
377.263	44.44		17.8385	26.4001	20.5079	8.50945	26.287	32.0883	16.3276	48.794	2.98359	48.2888	3.69381	2.01158	0	15.8902	10.6521	9.39855	9.09583	16.9133	0	0	0	0	0.853493	0	16.4037	12.5442	0.8328	0	9.1861	12.4072	0	0	0	0	0	0	0	0	0	0	2.55279	0	0	0	0	0	1.04651
377.341	39.38		0	0	0	0	0	0	0	0	0	0	0	0	0	0	0	0	0	0	0	0	0	0	0	0	0	0	0	0	0	0	0	0	0	0	0	0	0	0	0	0	0	0	0	0	0	0	0
377.366	45.3		5.02928	2.47723	10.827	1.20388	0	5.96281	2.76159	7.5624	38.527	8.1925	29.1666	13.5812	13.2421	20.3964	16.84	20.305	12.3838	13.2422	24.6123	10.3787	9.45158	29.6867	11.734	13.9011	20.4892	16.1026	25.4571	17.0609	4.79699	13.4411	11.0085	13.0417	1.18826	0	0.624481	0	1.5876	0.470767	0	0	0	0	0	0	0	0	0.893717
377.875	42.31		0	0	0	0	0	0	0	0	0	0	0	0	0	0	0	0	0	0	0	0	0	0	0	0	0	0	0	0	0	0	0	0	0	0	0	0	0	0	0	0	0	0	0	0	0	0	0
378.182	41.71		0	0	0	0	0	0	0	0	0	0	0	0	0	0	0	0	0	0	0	0	0	0	0	0	0	0	0	0	0	0	0	0	0	0	0	0	0	0	0	0	0	0	0	0	0	0	0
378.67	47.83		0	0	0	0	0	0	0	0	0	0	0	0	0	0	0	0	0	0	0	0	0	0	0	0	0	0	0	0	0	0	0	0	0	0	0	0	0	0	0	0	0	0	0	0	0	0	0
378.824	0.73		195.147	133.561	174.615	217.208	132.463	160.731	132.104	116.204	146.265	262.001	133.428	164.882	158.657	256.203	220.525	161.041	185.664	206.121	268.484	280.98	271.665	256.008	270.683	276.782	109.862	120.887	140.127	123.987	168.136	134.431	154.627	138.025	170.95	176.903	138.615	107.913	111.659	141.788	150.52	194.589	133.858	98.2152	84.9429	135.527	121.101	143.845	102.403
379.117	33.6		0	0	0	0	0	0	0	0	0	0	0	0	0	0	0	0	0	0	0	0	0	0	0	0	0	0	0	0	0	0	0	0	0	0	0	0	0	0	0	0	0	0	0	0	0	0	0
379.135	45.3		0	2.05603	3.7778	0	0	11.0912	147.377	111.873	15.443	72.5415	53.9608	50.575	14.8726	69.158	85.346	25.9045	19.7074	25.2781	0	2.66997	14.854	5.15736	9.69903	38.2904	0	9.54176	0	0	0	2.51599	0	0	65.1952	0	62.0843	8.47601	98.8477	0	49.4032	0	58.4509	2.26339	81.1716	0	0	0	0
379.137	36.92		0	0	0	0	0	0	0	0	0	0	0	0	0	0	0	0	0	0	0	0	0	0	0	0	0	0	0	0	0	0	0	0	0	0	0	0	0	0	0	0	0	0	0	0	0	0	0
379.144	43.36		0	0	0	0	0	0	0	0	0	0	0	0	0	0	0	0	0	0	0	0	0	0	0	0	0	0	0	0	0	0	0	0	0	0	0	0	0	0	0	0	0	0	0	0	0	0	0
379.209	46.01		0	0	0	0	0	0	0	0	0	0	0	0	0	0	0	0	0	0	0	0	0	0	0	0	0	0	0	0	0	0	0	0	0	0	0	0	0	0	0	0	0	0	0	0	0	0	0
379.23	40.69		0	0	0	0	0	0	0	0	0	0	0	0	0	0	0	0	0	0	0	0	0	0	0	0	0	0	0	0	0	0	0	0	0	0	0	0	0	0	0	0	0	0	0	0	0	0	0
379.264	44.55		62.9802	69.594	65.6388	62.7914	66.8543	93.9752	54.0205	33.8933	2.25319	37.1832	36.1065	35.1559	0	41.5976	48.3056	24.7635	75.2006	43.8773	11.2798	13.1957	3.93778	15.1962	16.4921	7.34324	66.4431	46.5543	3.94624	0.761597	58.0107	32.0562	0	2.41591	1.90714	6.27363	14.3627	0	27.3866	1.83196	8.91348	7.75719	5.10449	0.785801	6.2039	0	4.58176	0	2.14711
379.289	42.27		3340.04	3210.23	3122.01	4838.18	3820.91	3532.7	2852.72	1779.12	2532.41	2854.79	8365.73	7187.49	8110.91	5643.81	5549.47	4553.55	5141.27	4743.87	4414.95	4082.18	4463.47	4111.5	4800.71	4233.37	2678.76	3136.59	3536.97	4065.88	5742.01	6202.51	6389.84	6656.05	5226.66	7139.4	7065.37	6389.43	5583.83	5903.25	4679.19	6819.58	5932.52	4819.31	4465.91	4731.92	5672.57	6412.63	5223
379.32	38.7		0	0	0	0	0	0	0	4.33486	1.52667	1.27191	8.32293	27.9298	32.2632	17.1578	12.2069	25.7832	3.28682	1.99642	1.82264	0	0.717886	0	0	0	0.724653	0	7.3179	11.865	6.96293	2.11283	24.8814	15.9297	1.17557	0	2.94518	0	0	1.62656	3.74198	0	0	0	0.464508	0.327245	1.20096	0	2.99758
379.774	48.68		0	0	0	0	0	0	0	0	9.44199	55.1388	0	9.90175	17.313	29.2043	0	0	0	0	10.4854	0	0	4.63071	3.90232	0	0	0	0	0	0	21.9708	0	0	0	0	0	0	0	0	0	0	0	0	0	0	0	0	0
380.18	41.36		21.7528	1.2672	8.84386	11.0735	3.63702	19.415	2.43062	17.8845	7.80289	36.1419	66.6677	26.7945	13.1049	11.5646	29.8994	21.8651	15.3031	8.33665	22.0061	8.90823	0	46.2428	22.7806	12.0244	39.9915	26.3956	16.9657	3.7007	14.2383	14.7555	12.5735	2.46081	0	2.15973	9.46873	0	6.60066	5.6393	1.56029	2.38642	5.90977	3.37337	2.75075	7.12588	2.3344	3.71543	6.78011
380.234	39.62		0	0	0	0	0	0	0	0	0	0	0	0	0	0	0	0	0	0	0	0	0	0	0	0	0	0	0	0	0	0	0	0	0	0	0	0	0	0	0	0	0	0	0	0	0	0	0
380.869	38.36		0	0	0	0	0	0	0	0	0	0	0	0	0	0	0	0	0	0	0	0	0	0	0	0	0	0	0	0	0	0	0	0	0	0	0	0	0	0	0	0	0	0	0	0	0	0	0
380.916	44.22		0	0	0	0	0	0	0	0	0	0	0	0	0	0	0	0	0	0	0	0	0	0	0	0	0	0	0	0	0	0	0	0	0	0	0	0	0	0	0	0	0	0	0	0	0	0	0
381.034	40.34		0	0	0	0	0	0	0	0	0	0	0	0	0	0	0	0	0	0	0	0	0	0	0	0	0	0	0	0	0	0	0	0	0	0	0	0	0	0	0	0	0	0	0	0	0	0	0
381.166	48.16		0	0	0	0	0	0	0	0	0	0	0	0	0	0	0	0	0	0	0	0	0	0	0	0	0	0	0	0	0	0	0	0	0	0	0	0	0	0	0	0	0	0	0	0	0	0	0
381.172	34.6		0	0	0	0	0	0	0	0	0	0	0	0	0	0	0	0	0	0	0	0	0	0	0	0	0	0	0	0	0	0	0	0	0	0	0	0	0	0	0	0	0	0	0	0	0	0	0
381.175	43.4		0	0	0	0	0	0	0	0	0	0	0	0	0	0	0	0	0	0	0	0	0	0	0	0	0	0	0	0	0	0	0	0	0	0	0	0	0	0	0	0	0	0	0	0	0	0	0
381.18	47.19		0	3.42338	0	0	2.77092	0	1.11385	0	0	0	0	0	0	0	0	0	0	0	0	0	0	0	0	0.712692	0	0	0	0	0	0	0	1.17724	43.4761	101.939	74.7936	102.071	152.176	41.9435	11.193	24.1464	7.90075	61.3856	11.4674	13.0162	82.2728	58.4394	93.0922
381.185	41.49		0	0	0	0	0	0	0	0	0	0	0	0	0	0	0	0	0	0	0	0	0	0	0	0	0	0	0	0	0	0	0	0	0	0	0	0	0	0	0	0	0	0	0	0	0	0	0
381.204	46.41		0	0	0	0	0	0	0	0	0	0	0	0	0	0	0	0	0	0	0	0	0	0	0	0	0	0	0	0	0	0	0	0	0	0	0	0	0	0	0	0	0	0	0	0	0	0	0
381.207	48.91		0	0	0	0	0	0	0	0	0	0	0	0	0	0	0	0	0	0	0	0	0	0	0	0	0	0	0	0.918336	0	0	0	0	0	0	0	0	0	0	0	0	0	0	0	0	0	0	0
381.216	45.28		836.934	1281.72	1053.34	1020.43	1129.1	1338.54	876.633	1818.83	2458.25	1231.44	567.22	1013.02	1062.36	1130.4	879.057	1120.3	1016.25	1247.94	1837.58	1908.2	1697.86	1591.09	1682.97	1450.73	1086.41	1119.61	1125.85	1006.02	868.029	842.152	1137.45	1329.57	188.724	283.885	257.808	232.587	239.732	177.126	160.868	233.168	132.447	106.384	117.281	151.403	70.8357	107.233	84.7574
381.226	45.83		29.5911	104.408	52.3398	0.847535	47.2652	16.3444	48.0599	214.719	445.418	34.3885	78.2932	153.593	142.618	106.928	110.464	119.733	163.506	124.436	128.757	688.188	572.758	241.498	531.831	451.077	1133.74	1181.8	1616.67	1733.15	448.989	600.698	924.006	739.018	108.719	361.809	196.987	203.516	79.9793	194.952	40.0781	300.877	204.089	223.04	146.642	253.561	322.274	325.86	303.266
381.242	37.79		301.506	71.9918	259.318	376.26	79.5431	403.139	78.011	73.8077	50.3156	14.5464	1842.04	1101.52	198.668	60.8644	1817.78	788.599	748.128	527.128	542.931	457.716	76.825	349.624	289.677	47.5949	233.286	350.5	453.438	393.522	513.88	680.274	979.196	776.236	1302.78	1774.59	1402.99	1322.29	1081.81	2061.71	1296.66	1642.74	1363.55	1086.38	1037.58	1620.28	1307.15	1025.97	1332.22
381.245	4.78		0	0	0	0	0	0	0	0	0	0	0	0	0	0	0	0	0	0	0	0	0	0	0	0	0	0	0	0	0	0	0	0	0	0	0	0	0	0	0	0	0	0	0	0	0	0	0
381.246	1.24		22.9134	8.04106	12.5268	20.8434	6.02007	7.27259	2.87865	3.16525	2.68278	7.75125	2.32684	5.17966	2.53299	9.78292	7.67804	8.79176	12.0864	12.4224	7.28798	14.9642	11.4688	6.3128	16.8266	12.0879	16.436	1.69969	6.04841	1.61042	17.433	0.957922	5.16842	0	5.3881	11.4538	8.65331	1.40621	13.4822	1.89714	7.25546	12.9081	7.59235	3.45825	11.374	1.68121	4.32275	6.33978	4.4498
381.275	52.62		3.12622	1.32459	1.62047	0	0	0	0	0	0	0	0	0	0	0	0	0	0	0	0	0	0	0	0	0	0	0	0	2.90138	0	0	0	0.935763	0	0	0	0	0.501423	0	0	0.405842	0	0	0	0	0	0	0
381.277	50.96		0	0.96266	13.0464	1.43105	3.74682	2.56436	0	0	0	0	0	0	0	0	0	0	0	0	0	0	2.4327	0	0	1.59036	0	0	0	2.51577	0	0	0	0.382502	0	0	0	0	0	0	0	0	0	0	0	0	0	0	0
381.284	39.81		124.575	127.661	94.1867	157.127	134.12	96.839	81.5391	50.4685	23.9429	58.8814	14.4294	26.4997	20.509	26.5978	36.9153	42.6187	36.365	52.3065	16.7666	19.1492	12.344	6.31402	14.6073	10.0221	51.475	33.5801	53.9209	47.0822	90.3248	34.6851	47.4457	52.2526	54.1256	33.1681	51.4414	48.1255	40.6425	38.6775	31.1812	37.8501	47.2543	35.7143	41.0024	33.2619	35.5048	31.6816	39.4929
381.304	42.85		15755.1	14532.9	16233.8	24723.7	16101.3	15958.1	19114.4	9925.9	9769.88	15576.1	47185.2	49519.2	42660	27947	25170	25794.9	29918.6	30137	29377.8	28495.1	30151.4	29193.5	23843.4	24928.9	13652.8	16146.6	19286.8	21160.6	32918.4	37740.2	38739.1	37950.4	44150.1	44226	55770.9	51585.3	41031.8	44884.3	44824	40980.8	42040.7	43158.9	42248.1	43303.4	39837.5	44070.3	46313.9
381.32	42.09		0	0	0	0	0	0	0	0	0	0	0	0	0	0	0	0	0	0	0	0	0	0	0	0	0	0	0	0	0	0	0	0	0	0	0	0	0	0	0	0	0	0	0	0	0	0	0
381.333	51.95		0	19.2613	120.5	0	24.7919	124.926	0	0	2.15175	0	9.35975	0	123.417	1.96271	21.5871	0.71218	0	0	0	0	182.513	1.852	0	356.459	0	0	0	0.802567	0	0	0	0	0	0	0	0	0	0	0	0	0	0	0	0	0	0	0
382.207	43.76		0	0	0	0	0	0	0	0	0	0	0	0	0	0	0	0	0	0	0	0	0	0	0	0	0	0	0	0	0	0	0	0	0	0	0	0	0	0	0	0	0	0	0	0	0	0	0
382.227	45.59		0	0	0	0	0	0	0	0	0	0	0	0	0	0	0	0	0	0	0	0	0	0	0	0	0	0	0	0	0	0	0	0	0	0	0	0	0	0	0	0	0	0	0	0	0	0	0
382.231	46.79		0	0	0	0	0	0	0	0	0	0	0	0	0	0	0	0	0	0	0	0	0	0	0	0	0	0	0	0	0	0	0	0	0	0	0	0	0	0	0	0	0	0	0	0	0	0	0
382.249	1.22		0	0	0	0	0	0	0	0	0	0	0	0	0	0	0	0	0	0	0	0	0	0	0	0	0	0	0	0	0	0	0	0	0	0	0	0	0	0	0	0	0	0	0	0	0	0	0
382.306	42.76		6562.53	5692.88	4722.95	4117.62	6493.09	7102.57	786.219	602.228	608.258	437.943	12263.8	12600.4	11093	7467.82	8118.79	4380.73	416.056	277.299	717.558	611.992	452.384	501.109	292.173	424.915	561.569	599.046	643.659	565.831	1671.07	456.638	438.97	1233.63	110.029	264.281	294.222	884.277	26.1266	381.566	177.722	140.524	368.97	252.262	0	291.26	171.8	280.37	242.919
382.319	40.89		6.48544	23.5249	21.5055	26.8109	46.9835	60.3669	271.316	224.566	18.5648	171.945	16.63	118.289	2.35243	163.387	48.5856	170.851	24.6206	19.6541	1.4723	3.72279	1.0027	0	0.779648	1.16206	41.767	29.5769	14.3955	2.18308	39.6541	41.4567	9.92996	1.0318	11.1772	4.2827	8.61898	8.54025	2.91756	5.5354	13.2955	4.65593	3.60405	3.76694	3.98729	4.37987	0	2.18334	2.34689
382.323	44.28		0	0	0	0	0	0	0	0	0	0	0	0	0	0	0	0	0	0	0	0	0	0	0	0	0	0	0	0	0	0	0	0	0	0	0	0	0	0	0	0	0	0	0	0	0	0	0
382.335	51.95		0	0.419944	1.27074	0	0	1.99669	0	0	0	0	0	0	9.55775	0	0	0	0	0	0	0	4.79075	0	0	24.6085	0	0	0	0	0	0	0	0	0	0	0	0	0	0	0	0	0	0	0	0	0	0	0
382.988	18.68		0	0	0	0	0	0	0	0	0	0	0	0	0	0	0	0	0	0	0	0	0	0	0	0	0	0	0	0	0	0	0	0	0	0	0	0	0	0	0	0	0	0	0	0	0	0	0
383.139	37.61		0	0	0	0	0	0	0	0	0	0	0	0	0	0	0	0	0	0	0	0	0	0	0	0	0	0	0	0	0	0	0	0	0	0	0	0	0	0	0	0	0	0	0	0	0	0	0
383.192	44.99		0	0	0	0	0	0	0	0	0	0	0	0	0	0	0	0	0	15.0303	43.4668	84.4567	33.2225	55.7653	21.9295	0.815973	0	0	0.434852	0	0	0	0	0	0	6.87957	1.36288	0	0	1.40166	1.14862	1.42043	0	2.84912	0	0	0	0	0
383.193	0.31		0	0	0	0	0	0	0	0	0	0	0	0	0	0	0	0	0	0	0	0	0	0	0	0	0	0	0	0	0	0	0	0	0	0	0	0	0	0	0	0	0	0	0	0	0	0	0
383.21	40.32		602.488	514.409	465.039	806.557	638.425	446.415	1095.54	1197.63	1300.85	1437.46	1900.4	1746.01	1880.74	1477.62	1621.46	1766.48	1147.21	1257.68	604.613	591.117	913.98	527.862	549.818	876.796	1596.46	1118.56	1300.54	1368.51	1719.48	1305.52	1694.94	1714.2	1032.78	528.491	592.368	1001.56	766.863	601.393	1027.01	677.742	486.752	727.65	634.957	534.772	670.558	1014.61	691.767
383.245	45.9		0	0	0	0	0	0	0	0	0	0	0	0	0	0	0	0	0	0	0	0	0	0	0	0	0	0	0	0	0	0	0	0	0	0	0	0	0	0	0	0	0	0	0	0	0	0	0
383.251	1.22		0	0	0	0	0	0	0	0	0	0	0	0	0	0	0	0	0	0	0	0	0	0	0	0	0	0	0	0	0	0	0	0	0	0	0	0	0	0	0	0	0	0	0	0	0	0	0
383.261	47.95		0	0	0	0	0	0	0	0	0	0	0	0	0	0	0	0	0	0	0	0	0	0	0	0	0	0	0	0	0	0	0	0	0	0	0	0	0	0	0	0	0	0	0	0	0	0	0
383.272	47.17		0	0	0	0	0	0	0	0	0	1.03861	11.9203	0	0	0	2.22719	0	0	0	0	14.4778	0	0	12.5116	4.59466	0	0	0.824131	4.54473	1.95221	1.62636	4.86329	6.6154	0	0	0	0	0	0	0	0	0	0	0	0	0	2.29667	0.781663
383.314	38.17		0	0	0	0	0	0	0	0	0	0	2.15992	0.637756	0	0	4.78491	0	0	0	0	0	0	0	0	0	0	0	0	0	0	0	0	0	0	0	0	0	0	0	0	0	0	0	0	0	0	0	0
383.365	39.44		18.1226	23.8738	12.8124	41.1314	31.0898	18.8342	65.8685	9.45461	14.1123	20.5633	38.1054	39.6665	25.7775	31.1688	31.5553	23.4507	40.5498	25.3139	0	1.35386	2.7771	0	0	1.76887	28.1697	11.5218	17.0409	22.8742	34.7071	22.611	28.0418	30.1208	19.8917	10.0028	6.95184	26.6866	21.0006	15.9654	27.0167	9.89169	3.16641	19.1871	21.4018	15.9702	7.77804	6.82255	1.2618
383.76	48.57		0	0	0	0	0	0	0	0	0	0	0	1.41974	0	0	0	0	0	0	4.09611	0	0	0	0	0	0	0	0	0	0	0	0	0	0	0	0	0	0	0	0	0	0	0	0	0	0	0	0
384.048	41.13		0	0	0	0	0	0	0	0	0	0	0	0	0	0	0	0	0	0	0	0	0	0	0	0	0	0	0	0	0	0	0	0	0	0	0	0	0	0	0	0	0	0	0	0	0	0	0
384.164	35.13		0	0	0	0	0	0	0	0	0	0	0	0	0	0	0	0	0	0	0	0	0	0	0	0	0	0	0	0	0	0	0	0	0	0	0	0	0	0	0	0	0	0	0	0	0	0	0
384.216	44.75		0	0	0	0	0	0	0	0	0	0	0	0	0	0	0	0	0	0	0	0	0	0	0	0	0	0	0	0	0	0	0	0	0	0	0	0	0	0	0	0	0	0	0	0	0	0	0
384.223	42.88		0	0	0	0	0	0	0	0	0	0	0	0	0	0	0	0	0	0	0	0	0	0	0	0	0	0	0	0	0	0	0	0	0	0	0	0	0	0	0	0	0	0	0	0	0	0	0
384.228	40.27		50.8577	61.8921	55.6486	0	70.1736	39.6081	95.3958	214.904	179.093	23.7268	30.0562	45.5088	46.7057	40.5066	34.5978	49.1323	15.7749	8.71517	16.792	54.1838	21.0965	24.483	39.692	21.7527	147.731	55.7628	186.081	216.443	70.0748	60.2511	66.4677	71.8419	72.8753	99.6454	75.4564	80.6609	89.7437	68.1593	66.6108	64.3107	74.0667	87.9469	70.2027	57.5061	78.53	99.3996	50.1935
384.24	37.67		0	0	0	0	0	0	0	0	0	0	0	0	0	0	0	0	0	0	0	0	0	0	0	0	0	0	0	0	0	0	0	0	0	0	0	0	0	0	0	0	0	0	0	0	0	0	0
384.284	47.14		0	0	0	0	0	0	0	0	0	0	0	0	0	0	0	0	0	0	0	0	0	0	0	0	0	0	0	0	0	0	0	0	0	0	0	0	0	0	0	0	0	0	0	0	0	0	0
384.774	49.62		0	0	0	0	0	0	0	0	0	0	0	0	0	0	0	0	0	0	0	0	0	0	0	0	0	0	0	0	0	0	0	0	0	0	0	0	0	0	0	0	0	0	0	0	0	0	0
384.828	0.76		0	0	0	0	0	0	0	0	0	1.03507	0	0	0	1.7771	0	0	0	0	0	0	2.30467	1.42968	1.68366	2.60149	0	0	0	0	0	0	0	0	0	0	0	0	0	0	0	0	0	0	0	0	0	0	0
385.087	28.74		0	0	0	0	0	2.08241	0	0	0	0	7.25732	0	0	0	0	0	0	0	0	0	0	0	0	0	0	0	0	0	0	0	0	0	0	0	0	0	0	0	0	0	0	0	0	0	0	0	0
385.099	36.61		0	0	0	0	0	0	0	0	0	0	0	0	0	0	0	0	0	0	0	0	0	0	0	0	0	0	0	0	0	0	0	0	0	0	0	0	0	0	0	0	0	0	0	0	0	0	0
385.148	41.3		1111.96	1057.19	1321	1149.3	1149.75	1162.06	1206.62	1083.83	1137.65	1652.71	2317.4	2183.8	2798.91	1864.06	1847.38	1810.5	2138.3	1930.33	1969.54	1675.99	2012.35	2150.57	1661.16	2028.17	1514.11	1500.52	1775.72	1774.87	2383.65	1982.11	2774.09	2853.61	1901.86	1617.04	2368.18	2637.97	1786.26	1839.21	1852.53	1606.19	1880.03	1875.23	1346.56	1494.83	1535.38	2085.49	1713.32
385.167	35.11		0	0	0	0	0	0	0	0	0	0	3.43211	0.974215	0	0	0	0	0	0	0	0	0	0	0	0	0	0	0	0.749628	0	0	0	0	0	0	0	0	0	0	0	0	0	0	0	0	0	0	0
385.174	46.27		38.2215	76.2562	27.5274	50.0922	92.4526	55.7079	44.1009	66.9739	120.19	88.3567	94.193	176.559	89.1869	150.911	96.4397	163.697	94.7443	84.9863	100.347	86.1639	31.4296	62.0542	59.5161	31.8995	16.4848	17.5747	0	0	14.1432	14.6544	1.61273	0	86.0505	17.0793	60.7664	32.765	488.942	44.4715	86.6689	11.3093	52.3192	30.3706	327.333	28.2628	14.6417	0	16.0107
385.223	44.39		0	0	0	0	0	0	0	0	0	0	0	0	0	0	0	0	0	0	0	0	0	0	0	0	0	0	0	0	0	0	0	0	0	0	0	0	0	0	0	0	0	0	0	0	0	0	0
385.243	39.8		89.2638	75.6431	62.6914	116.287	108.128	103.862	108.25	36.4918	37.1801	24.3559	106.986	86.4709	67.0674	60.5244	104.086	48.0669	48.4933	58.951	0.763433	2.02687	8.39845	2.96343	2.99171	3.01247	53.5101	28.9049	57.6077	74.7538	88.6423	44.3189	85.2015	85.7702	41.3394	5.84057	34.5655	48.2626	35.9134	25.1789	62.0225	26.5122	20.1096	4.83718	24.9452	29.7337	0	0.680427	30.6295
385.246	40.42		0	0	0	0	0	0	0	0	0	0	0	0	0	0	0	0	0	0	0	0	0	0	0	0	0	0	0	0	0	0	0	0	0	0	0	0	0	0	0	0	0	0	0	0	0	0	0
385.251	44.91		8.70712	3.46445	3.31605	3.19988	7.20819	10.9273	45.5859	86.269	12.3242	51.7428	4.30111	0	0	46.3114	3.81797	2.8267	0	0.943058	26.2827	5.49705	2.62116	18.7993	3.32387	2.45798	1.13577	16.8703	0	0.7714	0	0	0	0	0	0	5.76589	0	0	0	5.6448	0	1.86518	0	0	0	0	0	0
385.283	47.64		0	0	0	0	0	0	0	0	0	18.5596	0	14.3706	34.2816	14.6078	0	0	0	0	8.08678	0	0	7.13317	0	0	0	0	0	0	0	0	0	0	0	0	0	0	0	0	0	0	0	0	0	0	0	0	0
385.335	43.14		1.56819	0	0	0	0	0	2.49256	10.8556	1.61786	46.4604	0	0	0	9.21733	0	0	0	0	0	0	0	4.97541	0	0	0	4.04378	0	0	0	0	0	0	0	0	0	0	0	0	0	0	0	0	0	0	0	0	0
386.173	41.3		428.034	521.619	596.781	556.171	627.808	637.741	487.401	845.239	974.961	875.987	944.58	1142.68	1294.39	1096.6	1056.5	1093.79	687.718	688.431	574.483	474.811	558.773	372.601	400.812	489.753	703.345	600.524	551.108	534.819	753.405	595.69	752.089	587.898	310.742	143.523	56.5656	61.7932	264.357	255.085	74.9762	199.342	185.223	251.052	243.591	65.7628	89.3731	222.758	256.976
386.176	46.25		0	5.34499	0	0	0	0	0	0	15.203	0	0	16.8668	9.78722	15.8009	7.49989	16.4164	0	0	0	0	0	4.96617	0.988328	0	0	0	0	0	0	0	0	0	0	0	0	0	56.0195	0	0	0	0	0	0	0	0	0	0
386.26	40.41		0	0	0	0	0	0	0	0	0	0	0	0	0	0	0	0	0	0	0	0	0	0	0	0	0	0	0	0	0	0	0	0	0	0	0	0	0	0	0	0	0	0	0	0	0	0	0
386.761	47.78		0	0	0	0	0	0	0	0	0	0	0	0	0	0	0	0	0	0	0	0	0	0	0	0	0	0	0	0	0	0	0	0	0	0	0	0	0	0	0	0	0	0	0	0	0	0	0
387.044	37.27		0	0	0	0	0	0	0	0	3.85271	0	10.8211	14.1446	34.7641	4.24149	0.43797	1.98684	0	1.03994	2.36509	0	0	0	0	0	0	0	0.431332	0	1.29024	0.632732	0	0	5.63482	13.1727	17.3386	30.8765	16.9506	1.65661	1.42103	14.0301	12.371	23.7401	11.227	3.31246	7.14451	8.15029	14.9004
387.052	34.51		0	0	0	0	0	0	0	0	0	0	0	0	0	0	0	0	0	0	0	0	0	0	0	0	0	0	0	0	0	0	0	0	0	0	0	0	0	0	0	0	0	0	0	0	0	0	0
387.178	46.25		0	0	0	0	0	0	0	0	0	0	0	0	0	0	0	0	0	0	0	0	0	0	0	0	0	0	0	0	0	0	0	0	0	0	0	0	0	0	0	0	0	0	0	0	0	0	0
387.205	45.42		0	0	0	0	0	0	0	0	0	0	0	0	0	0	0	0	0	0	0	0	0	0	0	0	0	0	0	0	0	0	0	0	0	0	0	0	0	0	0	0	0	0	0	0	0	0	0
387.212	38.15		0.728856	0	0	0	0	3.25132	0	0	0	2.61241	0.805167	0.534467	1.78764	8.9877	1.07087	0	0	0	0	0	0	0	0	0	0	8.65574	0	0	0	22.9086	0	0	0	0	0	0	0	0	0	0	0	0	0	0	0	0	0
387.304	41.41		0	0	0	0	0	0	0	0	0	0	0	0	0	0	0	0	0	0	0	0	0	0	0	0	0	0	68.7182	126.916	60.4513	72.3089	44.5191	72.324	7.77041	7.70742	153.438	269.008	12.6029	0	209.028	1.62916	10.7436	3.02952	8.54751	149.552	157.578	5.53201	1.07014
387.327	46.82		0	0	0	0	0	0	0	0	0	0	0	0	0	0	0	0	0	0	0	0	0	0	0	0	0	0	0	0	0	0	0	0	0	0	0	0	0	0	0	0	0	0	0	0	0	0	0
387.349	43.69		63.4397	52.3566	107.129	73.4996	73.5132	103.526	20.2695	90.7318	59.3733	109.119	24.7696	22.9305	72.7255	40.2161	33.8847	70.4366	22.4876	36.6036	54.3032	62.9147	58.0548	120.096	68.138	38.6998	45.7512	103.056	56.4918	31.2417	23.5407	41.3007	63.211	40.5167	0	15.4707	7.36152	0	0	0	0	0	0	2.69659	0	0	0	0	10.1978
388.055	34.5		0	0	0	0	0	0	0	0	0	0	0	0	0	0	0	0	0	0	0	0	0	0	0	0	0	0	0	0	0	0	0	0	0	0	0	0	0	0	0	0	0	0	0	0	0	0	0
388.224	45.1		296.016	258.761	354.927	433.144	331.849	336.843	529.765	426.472	426.026	439.337	466.563	342.165	467.061	355.644	612.073	423.15	565.571	528.214	321.186	387.914	618.029	349.713	436.549	619.286	565.582	546.247	465.927	650.22	641.551	619.943	563.743	735.017	366.102	287.826	173.248	200.539	201.08	111.912	267.257	203.063	116.905	196.551	204.275	99.6448	184.047	128.163	175.981
388.283	38.97		0	0	0	0	0	0	0	0	0	0	0	0	0	0	0	0	0	0	0	0	0	0	0	0	0	0	0	0	0	0	0	0	0	0	0	0	0	0	0	0	0	0	0	0	0	0	0
388.397	43.71		0	0	2.86279	2.76592	0	5.46515	0	0	0	0	0	0	0	0	0	0	0	0	0	0	0	0	0	0	0	0	2.4685	0	0	0	0	0	0	0	0	0	0	0	0	0	0	0	0	0	0	0	0
388.432	40.17		6.4074	13.364	12.5222	23.8561	26.8446	34.6267	39.265	15.5319	0	0.717502	3.2852	6.5968	1.80628	9.95272	0.508828	0	0	0	1.35233	0	0	0	0	0	0	0	0	0	0	0	0	0	0.859592	0	0	0	0	0	0	0	0	0	0	0	0	4.50614	0
389.124	42.18		1105.78	1235.48	990.765	1260.42	1084.28	598.757	1540.3	1112.58	1204.29	1342.65	1180.2	939.965	854.76	1217.68	1514.01	1093.81	914.134	1084.53	366.942	349.277	544.817	382.084	335.556	449.571	1473.14	1090.79	1293.04	1308.23	1744.26	1306.29	1287.03	1107.4	962.06	438.238	606.781	1103.1	951.519	809.68	979.126	372.943	493.984	1033.27	776.259	741.499	658.599	757.243	738.299
389.181	36.11		0	0	0	0	0	0	0	0	0	0	25.429	0	0	0	6.49928	0	0	0	0	0	0	0	0	0	0	0	0	0	0	0	0	0	0	0	0	0	0	0	0	0	0	0	0	0	0	0	0
389.191	48.73		0	0	0	0	0	0	0	0	0	0	0	0	0	0	0	0	0	0	0	0	0	0	0	0	0	0	0	0	0	0	0	0	0	0	0	0	0	0	0	0	0	0	0	0	0	0	0
389.191	50.19		0	0	0	0	0	0	0	0	0	0	0	0	0	0	0	0	0	0	0	0	0	0	0	0	0	0	0	0	0	0	0	0	0	0	0	0	0	0	0	0	0	0	0	0	0	0	0
389.191	37.66		0	0	0	0	0	0	0	0	0	0	0	0	0	0	0	0	0	0	0	0	0	0	0	0	0.44621	0	0	0	0	0	0	0	0	0	0	0	0	0	0	0	0	0	0	0	0	0	0
389.226	45.12		43.4143	35.7486	1.05602	67.5799	47.9121	50.0797	0	0	0	0	58.6217	44.6223	59.6442	43.1099	95.7869	62.8228	0	0	0	0	89.9428	0	0	98.2147	0	0	0	0	0	0	0	0	0	0	0	0	0	0	0	0	0	0	0	0	0	0	0
389.257	1.15		0	0	0	0	0	0	0	0	0	0	2.4016	0	0	0	5.57771	0	0	0	0	0	0	0	0	0	0	0	0	0	0	0	0	0	0	0	0	0	0	0	0	0.653923	0	0	0	0	0	0	0
389.283	48.13		0	1.28345	0	0	0.944202	0	0	0	0	0	2.32168	0	0	0	4.57511	0	2.7671	1.18993	0	0	0	0	0	0	4.59988	0	0	0	8.16548	0	0	0	0	0	0	0	0	0	0	0	0	0	0	0	0	0	0
389.316	46.02		59.0705	3.98837	9.06067	32.3092	0	8.7895	9.33807	11.3493	33.3352	23.2385	18.8211	109.785	37.8825	66.1929	18.2045	59.2282	10.8161	14.8896	143.775	30.1623	21.2686	57.7313	41.1295	16.8385	30.6836	10.4992	30.9708	28.7422	24.5614	15.8096	34.0805	23.1619	0	0	6.45494	6.57756	0	2.21751	0	1.91888	2.11989	2.31984	0	3.59718	5.71514	8.60226	2.10508
390.195	37.66		0	0	0	0	0	0	0	0	0	0	0	0	0	0	0	0	0	0	0	0	0	0	0	0	0	0	0	0	0	0	0	0	0	0	0	0	0	0	0	0	0	0	0	0	0	0	0
390.204	37.15		0	0	0	0	0	0	0	0	0	0	0	0	0	0	0	0	0	0	0	0	0	0	0	0	0	0	0	0	0	0	0	0	0	0	0	0	0	0	0	0	0	0	0	0	0	0	0
390.251	40.19		0	0	0	0	0	0	0	0	0	0	0	0	2.17198	0	2.53916	1.17833	1.41222	1.42248	0	0	0.966651	0	0	1.95537	1.47519	0	0	0	2.10389	0	0.675091	4.11485	0	0	0	0	0	0	0	0	0	0	0	0	0	0.873602	0
390.298	39.25		0	0	0	0	0	0	0	0	0	0	0	0	0	0	0	0.566512	1.31078	0	0	0	0	0	0	0	0	0	0	0	0.286333	1.13127	0	0.450098	0	0	0	0	0	0	0	0	0	0	0	0	0	0	0
390.298	40.73		1.18895	1.35456	1.93895	0	0	0	1.21254	2.77178	2.44896	0	1.2854	2.79569	6.41875	0	4.84942	8.29037	0	2.1455	0	0	0	0	0	4.71702	18.2518	7.05041	0.536468	1.53539	16.9537	4.12103	2.62915	0	3.74828	0.910924	4.73815	6.65802	7.86066	4.0327	4.50813	5.11594	7.91995	3.50843	3.57055	4.25271	6.75518	5.77628	6.39013
390.342	45.89		5.28634	17.1306	7.02295	7.93859	13.9516	5.88652	2.65046	3.84083	16.9632	0	14.1956	2.18775	2.12954	2.47528	12.5437	2.66454	8.74538	6.33213	9.70116	15.7114	74.7986	0.841874	2.76388	77.5764	13.2269	6.73471	10.3456	11.5438	0	1.02392	2.06673	1.60179	1.33466	1.89031	0	0.552101	0	0	3.07674	2.49581	0	0.728634	0	0.579644	1.17307	0	0.510308
390.921	42.56		0	0	0	0	0	0	0	0	0	0	0	0	0	0	0	0	0	0	0	0	0	0	0	0	0	0	0	0	0	0	0	0	0	0	0	0	0	0	0	0	0	0	0	0	0	0	0
390.975	35		0	0	0	0	0	0	0	0	0	0	2.86268	4.17407	0.811778	0	0	0	0	0	0	0	0	0	0	0	0	0	0	0	0.820481	0	0	0	13.5757	36.0463	27.1673	29.5708	25.381	30.0481	26.8707	24.4605	38.5628	24.7605	27.3892	36.2232	25.7994	26.5912	38.2146
391.019	41.23		0	0	0	0	0	0	0	0	0	0	0	0	0	0	0	0	0	0	0	0	0	0	0	0	0	0	0	0	0	0	0	0	0	0	0	0	0	0	0	0	0	0	0	0	0	0	0
391.181	38.32		8.79977	8.26671	2.48112	8.43887	10.6587	3.92857	18.1838	37.621	10.7752	16.5161	217.275	50.3883	47.5343	31.6868	206.256	43.7949	36.3952	30.6745	0	0	1.53865	0	0	0.504367	27.5323	6.79129	16.4544	18.5436	66.1885	25.925	29.6634	37.3852	3.06192	0	10.4277	4.33147	2.94216	1.83283	2.90382	0	13.0135	5.12435	0	5.99591	4.79528	5.00273	10.101
391.204	37.15		0	0	0	0	0	0	0	0	0	0	0	0	0	0	0	0	0	0	0	0	0	0	0	0	0	0	0	0	0	0	0	0	0	0	0	0	0	0	0	0	0	0	0	0	0	0	0
391.249	44.93		0	0	0	0	0	0	0	0	0	0	0	0	0	0	0	0	0	0	0	0	0	0	0	0	0	0	0	0	0	0	0	0	0	0	0	0	0	0	0	0	0	0	0	0	0	0	0
391.255	44.33		0	0	0	0	0	0	0	0	0	0	0	0	0	0	0	0	0	0	0	0	0	0	0	0	0	0	0	0	1.25566	0	0	0	0	0	0	0	0	0	0	0	0	0	0	0	0	0	0
391.261	43.11		3171.28	2836.22	2336.42	4064.29	3462.91	3231.56	3372.18	2092.82	2184.02	2770.64	5103.11	5474.8	4443.57	4072.91	3764.36	4416.35	4082.28	4495.48	2747.77	2407.63	3309.04	2855.97	2101.95	2494.33	3507.99	3505.07	3533.83	4199.48	5745.8	4337.84	4680.06	5532.9	4151.49	3304.17	3822.32	4213.15	4357.16	4263.88	3739.44	3083.62	2978.93	3592.72	4162.01	3817.61	3330.73	4854.89	3710.8
391.27	1.2		0	0	0	0	0	0	0	0	0	0	1.65927	0	0	0.28725	7.80921	0	0	0	0	0	0	0	0	0	0.355454	0	0	0	0	0	0	0	0	0	0	0	0	0	0	0	0	0	0	0	0	0	0
391.291	48.13		157.168	149.4	153.423	220.71	176.396	141.635	121.915	21.8411	8.57249	29.4746	138.854	179.909	118.755	40.834	108.74	186.832	94.1473	95.4853	70.8246	148.842	253.661	56.6845	107.379	177.956	63.2619	17.3438	86.6459	106.213	158.523	45.4882	189.987	184.197	92.2001	71.1802	116.552	139.301	76.2251	51.1594	92.6349	80.8041	83.76	94.7916	47.8715	14.9866	44.1757	66.0289	47.9241
392.029	42.61		0	0	0	0	0	0	0	0	0	0	0	0	0	0	0	0	0	0	0	0	0	0	0	0	0	0	0	0	0	0	0	0	0	0	0	0	0	0	0	0	0	0	0	0	0	0	0
392.184	38.31		0	0	0	0	0	0	0	0	0	0	0	0	0	0	0	0	0	0	0	0	0	0	0	0	0	0	0	0	0	0	0	0	0	0	0	0	0	0	0	0	0	0	0	0	0	0	0
392.274	1.22		0.719094	0	0	1.09977	26.9346	36.0903	0	1.0975	1.27549	1.09464	1.09944	0	0	2.23319	4.5313	0	0	0	0	0	0	0	0	0	14.3635	13.0228	5.0235	0.503253	0.55334	0	0	0	0	0	0	0	0	0	0	10.5578	0	0.946574	0	0	0	0	0
392.296	48.06		7.45033	2.76117	1.76071	15.0073	2.91277	8.70292	0	0	0	0	0	0	0	0	0	0	0	0	0	0	0	0	0	0	0	0	0	0	0	0	0	0	0	0	0	0	0	0	0	0	0	0	0	0	0	0	0
392.313	41.3		0	0	0	0	0	0	0	0	0	0	0	0	0	0	0	0	0	0	0	0	0	0	0	0	0	0	0	0	0	0	0	0	0	0	0	0	0	0	0	0	0	0	0	0	2.3403	0	4.06242
392.314	40.31		0	0	0	0	0	0	0	0	0	0	0	0	0	0	0	0	0	0	0	0	0	0	0	0	0	0	0	0	0	0	0	0	0	0	0	0	0	0	0	0	0	0	0	0	0	0	0
392.739	49.03		0	0	0	0	0	0	0	4.70348	0	40.7662	12.3565	20.5297	57.9304	47.2013	3.19437	0	8.59448	0	30.5866	0.87961	0	13.7673	5.35756	0	0	0	0	0	0	4.15232	0	0	0	0	0	0	0	0	0	0	0	0	0	0	0	0	0
393.05	20.32		0	0	0	0	0	0	0	0	0	0	1.05078	0.525491	0	0.698863	0	0	0	0	0	0.774646	0	0	0	0	0	0	0	0	0	0	0.753966	0	1.5206	1.69006	1.30698	0.4692	0	1.86182	1.03623	2.99629	0	0.502687	0	0	0	0	0
393.067	39.75		73.3064	92.7965	86.5906	85.3242	80.4465	81.5108	191.949	129.422	112.291	160.163	42.1186	103.243	91.9443	106.035	138.222	150.729	123.571	92.8017	48.1	52.2455	54.891	51.9767	33.1312	87.9747	53.9416	64.7745	143.947	167.56	126.847	86.2638	222.698	223.872	75.2945	35.5392	97.4181	374.187	53.4412	30.0507	68.2255	54.143	81.3572	411.461	54.5732	26.0582	29.0477	34.6644	33.3403
393.097	43.31		0	0	0	0	0	0	0	0	0	0	0	0	0	0	0	0	0	0	0	0	0	0	0	0	0	0	0	0	0	0	0	0	0	0	0	0	0	0	0	0	0	0	0	0	0	0	0
393.117	50.15		0	0	0	0	2.22478	20.4402	0	0	0	0	0	0	0	0	0	0	0	0	0	0	0	0	0	0	0	0	0	0	0	0	0	0	0	0	0	0	0	0	0	0	0	0	0	0	0	0	0
393.118	52.67		0	0	0	0	10.9387	28.9541	0	0	0	0	0	0	0	0	0	0	0	0	0	0	0	0	0	0	0	0	0	0	0	0	0	0	0	0	0	0	0	0	0	0	0	0	0	0	0	0	0
393.12	50.94		0	0	0	0	6.60929	3.96261	0	0	0	0	0	0	0	0	0	0	0	0	0	0	0	0	0	0	0.845469	0	0	0	0	0	0	0	0	0	0	0	0	0	0	0	0	0	0	0	0	0	0
393.12	51.48		0	0	0	0	5.30399	15.6061	0	0	0	0	0	0	0	0	0	0	0	0	0	0	0	0	0	0	0	0	0	0	0	0	0	0	0	0	0	0	0	0	0	0	0	0	0	0	0	0	0
393.193	19.71		0	0	0	0	0	0	0	0	0	0	0	0	0	0	0	0	0	0	0	0	0	0	0	0	0	0	0	0	0	0	0	0	0	0	0	0	0	0	0	0	0	0	0	0	0	0	0
393.275	45.47		0	0	0	0	0	0	0	0	0	0	0	0	0	0	0	0	0	0	0	0	0	0	0	0	0	0	0	0	0	0	0	0	0	0	0	0	0	0	0	0	0	0	0	0	0	0	0
393.305	42.58		0	0	0	0	0	0	0	0	0	0	0	0	0	0	0	0	0	0	0	0	0	0	0	0	0	0	0	0	0	0	0	0	0	0	0	0	0	0	0	0	0	0	0	0	0	0	0
393.316	44.04		120.694	76.2937	232.269	203.714	117.029	308.108	373.526	245.719	119.396	330.972	43.7242	207.256	53.1778	232.858	69.6138	182.123	131.844	153.581	179.809	64.0539	51.8568	213.666	70.8884	33.444	12.2286	111.813	27.3082	10.8626	17.4975	133.467	24.4535	11.8893	520.896	0	431.861	38.4126	14.6571	23.0593	559.325	2.0252	266.273	28.2922	13.304	45.4608	0	24.4616	3.77996
393.331	41.72		32.1459	19.6827	11.0791	41.4938	27.9645	25.3359	74.2911	13.8632	18.3783	10.0402	0	0	0	2.93108	0	4.83801	20.5035	20.7836	0.735776	0	9.52503	4.57518	1.5461	8.18919	78.6414	47.3001	57.7287	46.3384	79.6913	25.6871	52.3171	29.332	22.6049	7.53906	16.7065	33.4704	14.8308	22.5164	30.7996	11.8344	9.23458	28.0882	22.1708	20.419	19.8538	36.5756	13.6801
393.405	44.79		344.517	291.343	290.227	258.722	354.486	361.058	27.0603	100.633	196.083	108.336	132.508	89.2933	58.8726	60.0949	245.403	113.443	200.079	199.278	16.1956	24.1899	53.9145	1.33117	0.751115	56.9335	252.377	221.055	18.0381	12.3383	244.153	231.692	90.8866	98.3102	90.9684	58.5568	101.621	78.4366	52.5471	57.1517	45.5863	52.4478	83.102	59.2125	39.7348	46.0023	29.5147	0	43.3577
394.18	40.64		0	0	0	0	0	0	0	0	0	0	0	0	0	0	0	0	0	0	0	0	0	0	0	0	0	0	0	0	0	0	0	0	0	0	0	0	0	0	0	0	0	0	0	0	0	0	0
394.283	45.39		0	0	0	0	0	0	0	0	0	0	0	0	0	0	0	0	0	0	0	0	0	0	0	0	0	0	0	0	0	0	0	0	0	0	0	0	0	0	0	0	0	0	0	0	0	0	0
394.32	44.04		0	0	0	0	0	0	0	0	0	0	0	0	0	0	0	0	0	0	0	0	0	0	0	0	0	0	0	0	0	0	0	0	0	0	0	0	0	0	0	0	0	0	0	0	0	0	0
394.852	0.74		16.0941	2.62838	8.16456	18.8351	1.06696	6.44416	1.186	4.42499	4.35945	36.9722	6.78803	6.27864	1.85772	42.8473	16.2326	3.72423	10.9341	13.3932	52.7123	41.5487	58.9055	49.9095	37.4484	59.398	1.22183	0	1.90835	4.16751	5.0804	0	0	5.23614	12.121	21.3136	8.33985	1.5331	0	8.17922	7.60325	21.0876	7.60223	2.14074	0.762617	7.66786	7.51572	12.3496	5.1944
394.999	43.51		0	0	0	0	0	0	0	0	0	0	0	0	0	0	0	0	0	0	0	0	0	0	0	0	0	0	0	0	0	0	0	0	0	0	0	0	0	0	0	0	0	0	0	0	0	0	0
395.176	50.95		0	0	0	0	0	0	0	0	0	0	0	0	0	0	0	0	0	0	0	0	0	0	0	0	0	0	0	0	0	0	0	0	0	0	0	0	0	0	0	0	0	0	0	0	0	0	0
395.18	49.51		0	0	0.895137	0	1.50399	0.384091	0	0	0	0	0	0	0	0	0	0	0	0	0	0	0	0	0	0	0	0	0	0	0	0	0	0	0	0	0	0	0	0	0.45841	0	0	0	0	0	0	0	0
395.211	40.32		515.897	516.309	583.445	844.366	728.419	637.222	830.45	823.923	715.077	696.68	720.175	731.882	1087.19	986.161	977.452	907.423	763.601	776.715	940.707	780.249	899.271	842.468	797.682	900.184	723.037	748.88	968.661	877.245	795.758	847.683	1275.91	1100.83	508.9	576.16	656.806	686.776	494.25	416.685	469.115	620.471	510.261	427.151	422.295	316.856	472.037	586.122	407.735
395.212	42.19		0	0	0	0	0	0	0	0	0	0	0	0	0	0	0	0	0	1.06874	0	0	0	0	0	0	8.35623	0.648361	0	0	2.64992	0	0	0	0	0	0	0	0	0	0	0	0	0	0	0	0	0	0
395.252	44.84		151.187	178.337	206.275	151.364	257.052	303.262	183.444	226.458	107.386	164.44	112.527	103.196	92.2268	154.527	174.689	101.88	147.759	176.412	171.52	128.372	87.7793	149.089	131.423	106.175	156.612	156.766	141.032	106.614	122.507	136.873	79.6858	53.2365	45.2078	43.3704	67.3042	56.5468	79.7451	32.9026	51.2195	49.2239	35.7444	61.5805	56.4652	31.3106	41.0532	19.9175	15.9746
395.269	46.85		0	4.50907	3.37749	3.90842	8.58273	18.1155	0	0	0	0	0	0	0	0	11.3603	0	5.11435	2.89037	0	0	0	0	0	0	0	1.09926	0	0	21.9284	5.48861	0	0	0	0	0	0	0	0	0	0	0	0	0	0	0	0	0
395.281	47.67		0	0	0	0	0	0	0	0	0	0	0	0	0	0	0	0	0	0	0	0	0	0	0	0	0	0	0	0	0	0	0	0	0	0	0	0	0	0	0	0	0	0	0	0	0	0	0
395.34	42.98		58.587	90.1399	35.5321	83.3221	86.1528	121.465	166.241	101.999	147.747	111.963	0	23.3908	26.59	22.7515	42.0195	70.8042	46.8204	35.8147	33.9615	7.82474	31.1673	38.8399	29.2788	42.0377	192.732	80.7553	140.841	93.4135	36.4236	5.78247	55.0039	9.29082	13.2465	0	25.5127	0	0	0	16.2989	13.465	0	0	11.782	15.7002	0	12.4323	9.40356
395.368	45.76		18.1342	76.998	63.9495	32.8047	59.0402	40.7683	73.888	98.1198	55.5954	6.97443	132.084	50.8688	27.4335	28.0642	100.446	54.5798	86.8984	63.6385	29.2377	13.6975	46.4982	41.0232	38.9678	24.3898	261.482	158.555	172.212	189.072	176.228	23.9687	71.9864	46.985	42.8572	16.6996	72.153	37.1469	35.6399	8.7993	51.6845	14.2928	20.7744	19.7113	1.09877	12.0162	7.50791	14.1411	3.72874
396.185	38.54		0	0	0	0	0	0	0	0	0	0	7.64166	0.867762	0	0	5.91148	1.09102	0	0	0	0	0	0	0	0	0	0	0	0.705455	0	0	0.675516	1.46978	0	6.84771	3.43536	2.57723	0	3.83976	2.19815	1.99001	0	0	2.20273	6.20231	1.86107	0	1.24422
396.2	49.49		0	0	0	0	0	0	0	0	0	0	0	0	0	0	0	0	0	0	0	0	0	0	0	0	0	0	0	0	0	0	0	0	0	0	0	0	0	0	0	0	0	0	0	0	0	0	0
396.301	44.58		0	0	0	0	0	0	0	0	0	0	0	0	0	0	0	0	0	0	0	0	0	0	0	0	0	0	0	0	0	0	0	0	0	0	0	0	0	0	0	0	0	0	0	0	0	0	0
396.37	45.78		0	0	0	0	0.609809	0	0.529452	0	0	0	0	0	0	0	0	0	0	0	0	0	0.944698	0	0.965491	3.16231	0	2.4738	2.30719	1.93598	2.49092	0.66614	2.89649	0	0	0	0	0	0	0	0	0	0	0	0	0	0	0	0
397.206	1.22		0	0	0	0	0	0	0	0	0	0	0	0	0	0	0	0	0	0	0	0	0	0	0	1.9824	0	0	0	0	0	0	0	0	0	0	0	0	0	0	0	0	0	0	0	0	0	0	0
397.233	40.52		163.462	183.457	178.708	168.739	210.465	172.706	308.237	334.093	274.086	279.287	192.748	222.374	250.569	275.794	237.676	376.174	171.547	181.44	334.623	405.963	637.655	384.695	487.886	596.001	373.399	158.489	418.33	410.096	439.321	240.282	383.049	423.882	121.012	63.9806	58.8329	104.971	115.355	69.0555	119.722	71.3259	82.6172	81.7075	80.9749	52.7949	79.4022	141.384	77.0556
397.24	36.08		0	0	0	0	0	0	0	0	0	0	0	0.498974	0.519353	0	0	0	0	0	0	0	0	0	0	0	0	0	0	0	0	0	0	0	0	0	0	0	0	0	0	0	0	0	0	0	0	0	0
397.254	42.8		0	0	0	0	0	0	0	0	0	0	0	0	0	0	0	0	18.667	0	0	23.7364	6.87496	0	4.59285	5.5682	2.09872	11.9406	0	0	0	0	0	0	0	0	0	0	0	0	0	0	0	0	0	0	0	0	0
397.274	43.66		1869.51	1960.79	1595.53	2577.05	1747.78	1546.32	2671.52	1959.92	2354.16	2350.56	3924.73	2990.11	3030.59	3129.45	3765.2	2362.16	3944.02	3634.83	777.824	437.082	960.123	598.376	653.071	1031.8	2914.88	2171.62	2360.89	2820.57	5280.12	3632.9	3598.83	3257.55	3108.87	1711.96	1620.78	3178.7	2639.82	1808.9	2654.62	1569.66	1415.44	2553.04	2014.33	1719.59	2109.2	1689.14	1995.25
397.283	47.69		1.56092	20.4337	4.25775	8.52522	37.2039	35.4233	4.03185	10.7482	63.1281	2.24553	108.572	30.3838	111.985	24.6277	118.513	26.0646	54.8457	54.0276	40.3422	154.615	98.0443	43.0594	124.402	127.673	228.52	23.8704	197.914	142.229	202.107	54.1803	159.727	136.603	11.3067	4.15785	13.4953	25.9597	6.89744	1.30737	13.2993	0	8.83595	7.38908	0	6.22568	8.70101	12.191	14.1128
397.337	49.82		0	0	0	0	0	0	0	0	0	0	0	0	0	0	0	0	0	0	0	0	0	0	0	0	0	0	0	0	0	0	0	0	0	0	0	0	0	0	0	0	0	0	0	0	0	0	0
397.35	44.86		73.3482	96.2754	91.5182	97.4356	103.043	120.925	67.3138	120.848	156.433	125.866	75.1328	58.2582	109.404	98.4994	102.051	111.332	101.567	100.997	83.2048	86.5659	87.8784	112.134	104.388	143.34	124.72	125.357	173.781	148.141	89.3769	136.373	142.602	118.129	18.6986	31.1292	39.8304	20.6296	7.66481	13.6957	14.3486	18.5954	20.8723	16.1475	12.8194	8.8088	14.847	12.475	8.21353
397.401	41.99		0	0	0	0	0	0	23.9687	0.459077	0	0	0	0	0	0	0	0	0	0	0	0	0	0	0	0	0	0	0	0	0	0	0	0	0	0	0	0	0	0	0	0	0	0	0	0	0	0	0
398.243	36.08		0	0	0	0	0	0	0	0	0	0	0	0	0	0	0	0	0	0	0	0	0	0	0	0	0	0	0	0	0	0	0	0	0	0	0	0	0	0	0	0	0	0	0	0	0	0	0
398.254	40.51		0	0	0	0	14.3688	13.1494	34.0465	48.4331	13.7736	14.9252	16.0942	39.726	31.6611	19.153	37.7077	16.0188	3.65196	0.648848	29.4474	33.0707	76.4869	0.633342	1.71683	65.3	0	0	0	1.92425	8.1071	0	4.24946	4.68009	0	0	0	0	0	0	0.660289	0.755423	0	0	0	0	0	0.441506	0
398.277	43.67		333.695	379.445	298.449	500.714	346.253	318.632	78.0972	98.1731	34.8598	63.8425	642.029	421.377	437.487	473.697	650.328	448.967	20.6732	23.0453	0	9.83771	0	0	0	5.69752	58.3029	58.1005	4.47176	3.41129	6.12941	10.1811	0	0	0	0	0	18.8813	0	0	0	0	0	0	0	0	0	0	0
398.286	47.69		0	0	0	0	0	0	0	0	0	0	0	0	0	0	0	0	0	0	0	0	0	0	0	0	0	0	0	0	0	0	0	0	0	0	0	0	0	0	0	0	0	0	0	0	0	0	0
398.334	50.86		0	0	0	0	0	0	0	0	2.19904	41.81	0	3.8583	38.1336	36.8374	0	0	0	0	2.28338	0	0	10.056	0	0	0	0	0	0	0	0	0	0	0	0	0	0	0	0	0	0	0	0	0	0	0	0	0
399.075	32.19		0	0	0	0	0	0	0	0	0	0	0	0	0	0	0	0	0	0	0	0	0	0	0	0	0	0	0	0	0	0	0	0	0	0	0	0	0	0	0	0	0	0	0	0	0	0	0
399.081	39.47		0	0	2.17405	0	0	1.08178	0	0	0	0	0	0.36768	0	0	0	0	0	0	0	0	0.599799	0	0	0	0	0	0	0	0	1.75101	0	0	1.32764	5.89752	4.86561	0	0	14.2279	3.05362	3.9947	0.796373	2.50105	0	13.2103	2.42303	0	0
399.13	38.4		0	0	0	0	0	0	0	0	0	0	0	0	0	0	0	0	0	0	0	0	0	0	0	0	0	0	0	0	0	0	0	0	0	0	0	0	0	0	0	0	0	0	0	0	0	0	0
399.156	0.41		0	0	0	0	0	0	0	0	0	0	0	0	0	0	0	0	0	0	0	0	0	0	0	0	0	0	0	0	0	0	0	0	0	0	0	0	0	0	0	0	0	0	0	0	0	0	0
399.209	41.66		0	0	0	0	0	0	0	0	0	0	0	0	0	0	0	0	0	0	0	0	0	0	0	0	0	0	0	0	0	0	0	0	0	0	0	0	151.678	189.658	193.587	187.614	147.151	144.678	130.496	172.515	145.702	170.915	125.898
399.277	43.67		3.00507	6.8581	0	3.13505	15.4282	6.81717	0	0	0	0	0	3.21468	0	0	0	0	0	0	0	0	0	0	0	0	0	0	0	0	0	0	0	0	0	0	0	0	0	0	0	0	0	0	0	0	0	0	0
399.356	52.5		0	0	0	0	0	0	0	2.87364	0	0	0	0	0	0	0	0	0	0	0	0	0	0	0	0	0	0	0	0	0	0	0	0	0	0	0	0	0	0	0	0	0	0	0	0	0	0	0
399.357	40.83		202.696	187.045	208.078	213.405	183.507	227.59	260.74	515.624	497.649	688.893	486.95	604.147	616.072	708.442	558.335	632.355	517.515	576.852	435.736	441.805	517.865	440.086	544.588	466.614	430.498	336.335	403.865	371.164	407.901	427.488	418.2	413.554	245.244	194.385	255.09	563.298	19.6942	13.7157	16.4118	20.0754	31.3105	458.5	22.9298	0	5.97027	0.395352	0
399.358	42.9		0	0	0	0	0	0	0	0	0	0	0	0	0	0	0	0	0	0	0	0	0	0	0	0	0	0	0	0	0	0	0	0	0	0	0	0	0	0	0	0	0	0	0	0	0	0	0
399.361	45.38		0	0	0	0	0	0	0	4.71637	1.46608	0	0	18.5095	3.1668	1.95466	3.17636	20.3531	7.94663	5.90804	0	0.477956	1.24698	0	2.26053	5.72481	1.5509	1.4499	0.873611	0	1.59884	5.74179	1.67352	0	1.61498	0	2.95165	0	0	0	0	0	13.7032	0	0	0	0	0	0
400.188	40.14		0	0	0	0	0	0	0	0	0	0	0	0	0	0	0	0	0	0	0	0	0	0	0	0	0	0	0	0	0	0	0	0	0	0	0	0	0	0	0	0	0	0	0	0	0	0	0
400.233	38.95		0	0	0	0	0	0	0	0	0	0	0.66235	4.59897	3.87746	4.90889	3.86894	1.16015	1.78286	1.39577	0	0	0	0	0	0	0	0	0	1.01061	0.780284	0	0	0.663415	0.86583	2.7721	0	0.893667	13.0915	0.819893	0	4.13062	0	0	8.36244	0	0	0	1.11274
400.361	40.82		0	0	0	0	0	0	4.52601	34.5131	26.3428	43.3626	16.1791	22.4587	22.1396	0	0	0	0	0	0	0	0	0	0	0	0	0	0	0	0	0	0	0	0	0	0	0	0	0	0	0	0	0	0	0	0	0	0
400.822	0.78		2.18547	3.44877	3.34611	4.83042	3.60771	2.67978	3.82581	2.36899	2.47353	4.27194	4.82885	0	0	4.53392	10.3584	3.20142	3.33402	2.88562	0.694707	0	2.73783	1.56578	0	2.33596	7.12059	3.43598	0	0	6.3277	3.41334	2.00204	0	0.472317	2.4206	0	0.332729	0.800808	0	0	0	0	0	2.69593	0	0	1.30115	1.22532
401.066	33.64		0	0	0	0	0	0	0	0	0	0	0	0	0	0	0	0	0	0	5.24705	0	0	4.72906	0	0	0	0	0	0	0	0	0	0	0	1.1001	0	0	0	0	0	0	0	0	0	0	0	0	0
401.124	44.09		0	0	0	0	0	0	0	0	0	0	0	0	0	0	0	0	0	0	0	0	0	0	0	0	0	0	0	0	0	0	0	0	0	0	0	0	0	0	0	0	0	0	0	0	0	0	0
401.13	36.65		0	0	0	0	0	0	0	0	0	0	0	0	0	0	0	0	0	0	0	0	0	0	0	0	0	0	0	0	0	0	0	0	0	0	0	0	0	0	0	0	0	0	0	0	0	0	0
[truncated: 3,053 more rows]
[truncated: 181 more columns]
